# Supplementary material for: Proteomic profiling of a Sporobolomyces yeast reveals global responses to UV-B–induced oxidative stress
Source: PLoS One. 2026 Feb 11;21(2):e0333568. doi: 10.1371/journal.pone.0333568 (PMC12893587; doi:10.1371/journal.pone.0333568)
Supplement: S1 Table — The Excel spreadsheet contains predicted annotations for each TMT label at each UVB exposure time point for LEV-2, as well as averaged ion counts summarised at the peptide level. (XLSX) [file pone.0333568.s001.xlsx]

## Sheet: Sheet1
				Raw Reporter Ion Intensities										Normalised Reporter Ion Intensities (Sum Scale)
				126	127_N	127_C	128_N	128_C	129_N	129_C	130_N	130_C	131	126	127_N	127_C	128_N	128_C	129_N	129_C	130_N	130_C	131
Sequence	Protein Group Accessions	Acc. No.	Modifications	L6_0'	L6_5'	L6_10'	L6_15'	L6_C1	L6_2C	L6_4h	L6_8h	L6_24h	L6_24N	L6_0'_corr	L6_5'_corr	L6_10'_corr	L6_15'_corr	L6_C1_corr	L6_2C_corr	L6_4h_corr	L6_8h_corr	L6_24h_corr	L6_24N_corr	q-Value	IonScore	Charge	m/z [Da]	MH+ [Da]	RT [min]	First Scan	Last Scan	Spectrum File
tIAFALPAmIHINAQPLLAPNDGPIVLILAPTR	Yeast00006-RA Name:ATP-dependent RNA helicase DBP2-A <P0CQ76; eV:0.0> AED:0.03 eAED:0.03 QI:0	Yeast00006	N-Term(TMT6plex); M9(Oxidation)	2433.82	1786.92	2829.88	2968.96	676.347	1260.56	1649.54	2409.34	5314.94	1231.89	2056.8	1280.54	2099.12	1941.01	659.379	1410.09	1693.1	2603.51	7490.16	1370.95	0	46.45	3	1236.38	3707.13	81.0272	7852	7852	RG_09.raw
gTAFAYFSPDQSk	Yeast00006-RA Name:ATP-dependent RNA helicase DBP2-A <P0CQ76; eV:0.0> AED:0.03 eAED:0.03 QI:0	Yeast00006	N-Term(TMT6plex); K13(TMT6plex)	19952.3	30353.9	28172	32559.9	23151.1	20406.6	25593.7	26804.2	28002.3	18056.9	16861.5	21752.1	20897.1	21286.6	22570.3	22827.1	26269.7	28964.4	39462.7	20095.2	0	41.27	3	626.333	1876.98	88.6029	8675	8675	RG_07.raw
gTAFAYFSPDQSk	Yeast00006-RA Name:ATP-dependent RNA helicase DBP2-A <P0CQ76; eV:0.0> AED:0.03 eAED:0.03 QI:0	Yeast00006	N-Term(TMT6plex); K13(TMT6plex)	34314.5	32640.9	39466.2	58772	23132.7	20278.1	25968.4	32262.4	27413.1	31927	28998.8	23391	29274.8	38423.2	22552.4	22683.4	26654.3	34862.4	38632.3	35530.9	0.001	17.11	3	626.332	1876.98	41.5784	3248	3248	RG_05.raw
dIGYVINYDMPNQIEDYIHR	Yeast00006-RA Name:ATP-dependent RNA helicase DBP2-A <P0CQ76; eV:0.0> AED:0.03 eAED:0.03 QI:0	Yeast00006	N-Term(TMT6plex)	40441.3	47495.4	32683.9	42402.1	37430.2	22145.6	51347.6	40438.4	46784.2	42356.8	34176.5	34035.9	24244	27721.1	36491.1	24772.4	52703.9	43697.3	65931.3	47138	0	79.02	3	899.777	2697.32	55.1275	4785	4785	RG_01.raw
gTAFAYFSPDQSk	Yeast00006-RA Name:ATP-dependent RNA helicase DBP2-A <P0CQ76; eV:0.0> AED:0.03 eAED:0.03 QI:0	Yeast00006	N-Term(TMT6plex); K13(TMT6plex)	102810	121521	119718	126559	95755.3	87599.2	129276	149813	174392	58993.7	86883.4	87084	88803.1	82740.2	93353	97990	132691	161887	245765	65652.9	0	71.07	2	938.995	1876.98	43.8579	2712	2712	RG_04.raw
gTAFAYFSPDQSk	Yeast00006-RA Name:ATP-dependent RNA helicase DBP2-A <P0CQ76; eV:0.0> AED:0.03 eAED:0.03 QI:0	Yeast00006	N-Term(TMT6plex); K13(TMT6plex)	82962.4	120852	92364.9	135227	86135.7	71876.8	93939.8	115749	142517	61179.5	70110.7	86604.2	68513.6	88407.2	83974.8	80402.7	96421.1	125078	200845	68085.5	0	51.03	3	626.334	1876.99	47.235	4388	4388	RG_07.raw
gTAFAYFSPDQSk	Yeast00006-RA Name:ATP-dependent RNA helicase DBP2-A <P0CQ76; eV:0.0> AED:0.03 eAED:0.03 QI:0	Yeast00006	N-Term(TMT6plex); K13(TMT6plex)	110679	133374	117903	137828	82585.6	96178.1	112219	151368	179484	61654.8	93534.1	95577.7	87456.8	90107.1	80513.7	107587	115183	163567	252941	68614.5	0	76.39	2	938.995	1876.98	41.9039	3283	3283	RG_05.raw
gTAFAYFSPDQSk	Yeast00006-RA Name:ATP-dependent RNA helicase DBP2-A <P0CQ76; eV:0.0> AED:0.03 eAED:0.03 QI:0	Yeast00006	N-Term(TMT6plex); K13(TMT6plex)	170343	139281	175089	196335	109801	103108	80245.6	136549	141337	117629	143955	99810.8	129876	128357	107047	115339	82365.1	147553	199181	130907	0	30.19	3	626.329	1876.97	42.3843	3513	3513	RG_06.raw
RTADDLTk	Yeast00006-RA Name:ATP-dependent RNA helicase DBP2-A <P0CQ76; eV:0.0> AED:0.03 eAED:0.03 QI:0	Yeast00006	K8(TMT6plex)	102748	115433	96757.8	117255	313636	461918	651536	219175	152763	217971	86831.6	82720.9	71772.1	76657.3	305768	516709	668745	236838	215283	242575		10.42	2	574.837	1148.67	15.8997	1163	1163	RG_08.raw
mSGLGSTLk	Yeast00006-RA Name:ATP-dependent RNA helicase DBP2-A <P0CQ76; eV:0.0> AED:0.03 eAED:0.03 QI:0	Yeast00006	N-Term(TMT6plex); K9(TMT6plex)	411949	477616	454830	616714	343018	307048	448142	273171	270496	269888	348134	342267	337380	403187	334413	343469	459979	295186	381201	300352	0	31.95	2	676.415	1351.82	31.5541	2751	2751	RG_12.raw
gTAFAYFSPDQSk	Yeast00006-RA Name:ATP-dependent RNA helicase DBP2-A <P0CQ76; eV:0.0> AED:0.03 eAED:0.03 QI:0	Yeast00006	N-Term(TMT6plex); K13(TMT6plex)	839003	979956	956245	991816	718871	626753	1.11072e+06	1.25118e+06	1.61714e+06	435980	709033	702251	709315	648416	700836	701097	1.14006e+06	1.35201e+06	2.27898e+06	485193	0	64.03	2	938.99	1876.97	42.4703	3522	3522	RG_06.raw
lTEQYAPLQTHIVHLSASSALPIIR	Yeast00007-RA Name:Allantoinase <P32375; eV:5.72e-118> AED:0.09 eAED:0.09 QI:0	Yeast00007	N-Term(TMT6plex)	22337	20224.2	46520.2	42707.8	9131.67	13530.3	9166.29	11224.4	9102.34	18701.3	18876.7	14493	34507.3	27921	8902.57	15135.2	9408.4	12129	12827.6	20812.3	0	47.49	3	996.583	2987.73	50.8351	4799	4799	RG_12.raw
lTEQYAPLQTHIVHLSASSALPIIR	Yeast00007-RA Name:Allantoinase <P32375; eV:5.72e-118> AED:0.09 eAED:0.09 QI:0	Yeast00007	N-Term(TMT6plex)	33166.1	36247.7	33555.1	32630.2	17119.4	18852.1	17051.4	21116.8	13986.3	20985.6	28028.3	25975.7	24890.2	21332.5	16690	21088.3	17501.8	22818.6	19710.3	23354.5	0	34.1	3	996.562	2987.67	54.2202	5021	5021	RG_10.raw
lTEQYAPLQTHIVHLSASSALPIIR	Yeast00007-RA Name:Allantoinase <P32375; eV:5.72e-118> AED:0.09 eAED:0.09 QI:0	Yeast00007	N-Term(TMT6plex)	52008.9	46395.4	43877.6	68057.6	22242.8	20888.2	40389.7	24229.8	33019.7	50656.8	43952.2	33247.7	32547.1	44493.8	21684.8	23365.9	41456.5	26182.5	46533.5	56375	0	47.57	4	747.673	2987.67	54.0256	5001	5001	RG_10.raw
lTEQYAPLQTHIVHLSASSALPIIR	Yeast00007-RA Name:Allantoinase <P32375; eV:5.72e-118> AED:0.09 eAED:0.09 QI:0	Yeast00007	N-Term(TMT6plex)	62384.8	55563.2	107046	87293	118750	56560.2	63947.8	44035.9	45305.3	72707.3	52720.7	39817.5	79403.6	57069.3	115771	63269.2	65636.9	47584.8	63847.1	80914.5	0	50.51	4	747.689	2987.73	50.8797	4803	4803	RG_12.raw
qVLVVTQDGR	Yeast00013-RA Name:U6 snRNA-associated Sm-like protein LSm8 <Q5RCP3; eV:5.43e-16> AED:0.23 eAED:0.52 QI:0	Yeast00013	N-Term(TMT6plex)	3062.7	3055.53	3528.84	3603.04	3826.42	3809.05	4053.21	2642.54	2249.63	3199.51	2588.25	2189.64	2617.59	2355.55	3730.42	4260.87	4160.26	2855.5	3170.33	3560.67	0	39.88	2	672.396	1343.78	28.3135	1435	1435	RG_04.raw
gFDQTTNVILSGSTER	Yeast00013-RA Name:U6 snRNA-associated Sm-like protein LSm8 <Q5RCP3; eV:5.43e-16> AED:0.23 eAED:0.52 QI:0	Yeast00013	N-Term(TMT6plex)	9370.61	7605.49	11828	18391.1	12299.3	11706.1	12891.8	3632.22	9688.71	13089.2	7919	5450.21	8773.69	12023.5	11990.7	13094.7	13232.3	3924.94	13654	14566.7	0.006	19.7	2	977.508	1954.01	40.0563	3179	3179	RG_01.raw
gFDQTTNVILSGSTER	Yeast00013-RA Name:U6 snRNA-associated Sm-like protein LSm8 <Q5RCP3; eV:5.43e-16> AED:0.23 eAED:0.52 QI:0	Yeast00013	N-Term(TMT6plex)	26322.3	39726.2	27563.7	38423.7	22264	25334.1	35589.6	50021.8	33953	28314.9	22244.7	28468.4	20445.9	25120.1	21705.5	28339.2	36529.6	54053.1	47848.7	31511.1	0	20.98	3	652.008	1954.01	38.4171	3004	3004	RG_01.raw
qVLVVTQDGR	Yeast00013-RA Name:U6 snRNA-associated Sm-like protein LSm8 <Q5RCP3; eV:5.43e-16> AED:0.23 eAED:0.52 QI:0	Yeast00013	N-Term(TMT6plex)	25705.3	33406.9	31961.4	35311.8	30736.9	22085	19279.8	25296.8	19998.4	31625.4	21723.3	23939.9	23708	23085.7	29965.7	24704.6	19789.1	27335.4	28183.1	35195.2	0.002	23.73	2	672.396	1343.78	26.1403	2091	2091	RG_09.raw
qVLVVTQDGR	Yeast00013-RA Name:U6 snRNA-associated Sm-like protein LSm8 <Q5RCP3; eV:5.43e-16> AED:0.23 eAED:0.52 QI:0	Yeast00013	N-Term(TMT6plex)	43207.9	48044.8	54250.4	64520.6	61468	53642	58295.7	35256.9	42530.4	49411	36514.6	34429.6	40241.4	42181.5	59925.9	60004.9	59835.5	38098.2	59936.5	54988.5	0	44.09	2	672.396	1343.78	84.6599	8269	8269	RG_07.raw
vFSPDEPVEEVPLGLYLIR	Yeast00013-RA Name:U6 snRNA-associated Sm-like protein LSm8 <Q5RCP3; eV:5.43e-16> AED:0.23 eAED:0.52 QI:0	Yeast00013	N-Term(TMT6plex)	78807.4	64901.5	71249.5	73583	43078.2	79881.6	97735.4	42516	37912	71498.9	66599.3	46509.4	52850.8	48106.2	41997.5	89357	100317	45942.4	53428	79569.7	0	72.48	2	1201.16	2401.31	69.3948	5741	5741	RG_02.raw
gFDQTTNVILSGSTER	Yeast00013-RA Name:U6 snRNA-associated Sm-like protein LSm8 <Q5RCP3; eV:5.43e-16> AED:0.23 eAED:0.52 QI:0	Yeast00013	N-Term(TMT6plex)	69161.7	78125.5	78700.5	92766.7	101383	105497	109570	62387	65242.1	80248.4	58447.9	55985.9	58377.7	60647.8	98840	118011	112464	67414.8	91943.4	89306.9	0	47.2	2	977.507	1954.01	39.4558	3115	3115	RG_01.raw
qVLVVTQDGR	Yeast00013-RA Name:U6 snRNA-associated Sm-like protein LSm8 <Q5RCP3; eV:5.43e-16> AED:0.23 eAED:0.52 QI:0	Yeast00013	N-Term(TMT6plex)	122645	113031	138172	154289	168263	165793	159347	104247	88077.9	142261	103646	80999.6	102492	100869	164042	185459	163556	112648	124125	158319	0.001	24.77	2	672.397	1343.79	27.7495	2318	2318	RG_07.raw
gFDQTTNVILSGSTER	Yeast00013-RA Name:U6 snRNA-associated Sm-like protein LSm8 <Q5RCP3; eV:5.43e-16> AED:0.23 eAED:0.52 QI:0	Yeast00013	N-Term(TMT6plex)	165409	168102	192982	178293	214792	223378	272404	102908	115246	198160	139785	120464	143148	116562	209404	249874	279599	111202	162413	220529	0	71.54	2	977.507	1954.01	38.8897	3054	3054	RG_01.raw
qVLVVTQDGR	Yeast00013-RA Name:U6 snRNA-associated Sm-like protein LSm8 <Q5RCP3; eV:5.43e-16> AED:0.23 eAED:0.52 QI:0	Yeast00013	N-Term(TMT6plex)	266407	246051	295257	333912	352911	365329	326632	170572	238627	310210	225138	176324	219013	218300	344058	408664	335259	184319	336288	345226	0	35.37	2	672.395	1343.78	25.6656	1549	1549	RG_05.raw
qVLVVTQDGR	Yeast00013-RA Name:U6 snRNA-associated Sm-like protein LSm8 <Q5RCP3; eV:5.43e-16> AED:0.23 eAED:0.52 QI:0	Yeast00013	N-Term(TMT6plex)	520768	568070	614511	699025	668219	653986	753364	396745	396871	596753	440096	407088	455827	456999	651455	731560	773262	428719	559297	664115	0	44.02	2	672.398	1343.79	27.186	2257	2257	RG_07.raw
qVLVVTQDGR	Yeast00013-RA Name:U6 snRNA-associated Sm-like protein LSm8 <Q5RCP3; eV:5.43e-16> AED:0.23 eAED:0.52 QI:0	Yeast00013	N-Term(TMT6plex)	608979	701434	779495	895011	920699	892684	961001	509906	499439	797044	514642	502659	578206	585129	897601	998572	986384	551000	703842	887015	0	42.57	2	672.396	1343.78	29.5325	2605	2605	RG_08.raw
vFSPDEPVEEVPLGLYLIR	Yeast00013-RA Name:U6 snRNA-associated Sm-like protein LSm8 <Q5RCP3; eV:5.43e-16> AED:0.23 eAED:0.52 QI:0	Yeast00013	N-Term(TMT6plex)	813639	806478	1.03666e+06	943180	1.27634e+06	1.09111e+06	1.14652e+06	466585	506329	1.09196e+06	687598	577935	768963	616620	1.24432e+06	1.22054e+06	1.1768e+06	504187	713552	1.21522e+06	0	56.78	2	1201.16	2401.32	66.4675	5989	5989	RG_01.raw
gFDQTTNVILSGSTER	Yeast00013-RA Name:U6 snRNA-associated Sm-like protein LSm8 <Q5RCP3; eV:5.43e-16> AED:0.23 eAED:0.52 QI:0	Yeast00013	N-Term(TMT6plex)	898556	913882	1.06099e+06	1.01147e+06	1.42703e+06	1.37761e+06	1.26784e+06	611543	634378	1.10278e+06	759361	654902	787008	661264	1.39123e+06	1.54101e+06	1.30133e+06	660827	894006	1.22727e+06	0	75.24	2	977.508	1954.01	38.3751	2999	2999	RG_01.raw
mACHTVkkIACIGAGYVGGPTCSVISk	Yeast00014-RA Name:UDP-glucose 6-dehydrogenase <O60701; eV:0.0> AED:0.03 eAED:0.03 QI:0	Yeast00014	M1(Oxidation); K7(TMT6plex); K8(TMT6plex); K27(TMT6plex)	6027.48	8186.14	6725.96	8784.93	4972.66	3679.82	4801	4063.39	3353.12	4079.19	5093.76	5866.31	4989.12	5743.3	4847.91	4116.31	4927.81	4390.86	4725.44	4539.65	0.046	10.75	5	680.374	3397.84	69.3145	6668	6668	RG_09.raw
fDILSNPEFLAEGTAISDLMkPDR	Yeast00014-RA Name:UDP-glucose 6-dehydrogenase <O60701; eV:0.0> AED:0.03 eAED:0.03 QI:0	Yeast00014	N-Term(TMT6plex); K21(TMT6plex)	36350.4	23096.6	30747.7	56530.9	28132.9	17761.1	22942.9	24190	13713.2	33353.3	30719.3	16551.4	22807.7	36958	27427.2	19867.9	23548.9	26139.5	19325.5	37118.2	0	59.22	3	1046.56	3137.66	74.3967	6829	6829	RG_01.raw
mcPDIIVTIVDVNPHR	Yeast00014-RA Name:UDP-glucose 6-dehydrogenase <O60701; eV:0.0> AED:0.03 eAED:0.03 QI:0	Yeast00014	N-Term(TMT6plex); C2(Carbamidomethyl)	40970.1	40675.2	46843.6	55831.5	26948.1	34578.4	20191.9	28752.3	30118.1	34297.4	34623.4	29148.5	34747.2	36500.8	26272.1	38680	20725.2	31069.5	42444.4	38168.9	0	29.51	3	703.378	2108.12	52.7017	4432	4432	RG_05.raw
tPHGYAAQQALVDVYANWVPR	Yeast00014-RA Name:UDP-glucose 6-dehydrogenase <O60701; eV:0.0> AED:0.03 eAED:0.03 QI:0	Yeast00014	N-Term(TMT6plex)	40981.4	33772.4	29658.9	41594.5	28800.5	28280.9	20927.8	29237.8	31515.5	39738.8	34633	24201.8	22000.1	27193.1	28077.9	31635.5	21480.6	31594.1	44413.6	44224.5	0	27.36	3	862.453	2585.35	54.928	5155	5155	RG_09.raw
nVVSSLFNTITNk	Yeast00014-RA Name:UDP-glucose 6-dehydrogenase <O60701; eV:0.0> AED:0.03 eAED:0.03 QI:0	Yeast00014	N-Term(TMT6plex); K13(TMT6plex)	86205.1	123978	119790	141260	54974.1	54136.7	47626.6	57276.7	79017.4	58980.6	72851.1	88844.6	88856.5	92351	53594.9	60558.3	48884.6	61892.6	111356	65638.4	0	11.58	3	632.371	1895.1	67.3095	6533	6533	RG_12.raw
nVVSSLFNTITNk	Yeast00014-RA Name:UDP-glucose 6-dehydrogenase <O60701; eV:0.0> AED:0.03 eAED:0.03 QI:0	Yeast00014	N-Term(TMT6plex); K13(TMT6plex)	104222	143199	130689	210884	68111.4	50905.4	68061	112295	240806	69156.8	88076.6	102618	96941.3	137869	66402.6	56943.7	69858.7	121345	339360	76963.3	0	67.84	2	948.053	1895.1	67.4498	6548	6548	RG_12.raw
iAcIGAGYVGGPTcSVISk	Yeast00014-RA Name:UDP-glucose 6-dehydrogenase <O60701; eV:0.0> AED:0.03 eAED:0.03 QI:0	Yeast00014	N-Term(TMT6plex); C3(Carbamidomethyl); C14(Carbamidomethyl); K19(TMT6plex)	101634	76546.4	95079.6	172758	88237.2	63061.5	89964.3	78723.5	69601.8	101977	85890	54854.4	70527.2	112943	86023.5	70541.7	92340.5	85067.8	98087.3	113488	0	76.14	2	1184.66	2368.32	47.9391	4491	4491	RG_12.raw
kLEDIGFk	Yeast00014-RA Name:UDP-glucose 6-dehydrogenase <O60701; eV:0.0> AED:0.03 eAED:0.03 QI:0	Yeast00014	N-Term(TMT6plex); K1(TMT6plex); K8(TMT6plex)	222001	272776	272689	371817	232617	157659	237380	176217	274401	136584	187611	195476	202273	243082	226781	176360	243650	190418	386703	152002	0	22.07	2	819.011	1637.01	35.0727	2733	2733	RG_06.raw
iAVLGFAFk	Yeast00014-RA Name:UDP-glucose 6-dehydrogenase <O60701; eV:0.0> AED:0.03 eAED:0.03 QI:0	Yeast00014	N-Term(TMT6plex); K9(TMT6plex)	230407	274363	319829	416676	132625	101242	123952	210287	289795	136773	194715	196613	237240	272409	129298	113251	127226	227234	408398	152212	0	44.47	2	712.458	1423.91	67.6109	6564	6564	RG_12.raw
vPEAQIWSDVSDPLVAGDkDVAQk	Yeast00014-RA Name:UDP-glucose 6-dehydrogenase <O60701; eV:0.0> AED:0.03 eAED:0.03 QI:0	Yeast00014	N-Term(TMT6plex); K19(TMT6plex); K24(TMT6plex)	234506	325850	379099	535742	204110	168853	232318	247167	397436	161929	198178	233509	281204	350250	198989	188882	238454	267086	560092	180207	0	66.38	3	1085.6	3254.78	51.7834	4428	4428	RG_01.raw
aSVGFGGScFQk	Yeast00014-RA Name:UDP-glucose 6-dehydrogenase <O60701; eV:0.0> AED:0.03 eAED:0.03 QI:0	Yeast00014	N-Term(TMT6plex); C9(Carbamidomethyl); K12(TMT6plex)	402564	560303	595612	955692	233767	206582	256164	305685	470303	288596	340203	401522	441808	624800	227902	231086	262930	330320	662781	321173	0	65.91	2	851.967	1702.93	33.1159	2918	2918	RG_12.raw
kLEDIGFk	Yeast00014-RA Name:UDP-glucose 6-dehydrogenase <O60701; eV:0.0> AED:0.03 eAED:0.03 QI:0	Yeast00014	N-Term(TMT6plex); K1(TMT6plex); K8(TMT6plex)	1284719	1.66214e+06	1.73678e+06	2.08315e+06	1.32431e+06	896063	1.35403e+06	1.08691e+06	1.61653e+06	824650	1.0857e+06	1.19111e+06	1.28829e+06	1.3619e+06	1.29109e+06	1.00235e+06	1.3898e+06	1.1745e+06	2.27812e+06	917737	0	19.07	3	546.348	1637.03	39.297	3546	3546	RG_07.raw
lILDQk	Yeast00014-RA Name:UDP-glucose 6-dehydrogenase <O60701; eV:0.0> AED:0.03 eAED:0.03 QI:0	Yeast00014	N-Term(TMT6plex); K6(TMT6plex)	1.8603e+06	2.03432e+06	2.29344e+06	2548151	1776703	1.22363e+06	1.66577e+06	1.53821e+06	2.32413e+06	1.00371e+06	1.57212e+06	1.45782e+06	1.7012e+06	1.6659e+06	1.73213e+06	1.36877e+06	1.70977e+06	1.66217e+06	3.27531e+06	1.11701e+06	0.099	14.2	2	594.388	1187.77	33.7794	2594	2594	RG_06.raw
lILDQk	Yeast00014-RA Name:UDP-glucose 6-dehydrogenase <O60701; eV:0.0> AED:0.03 eAED:0.03 QI:0	Yeast00014	N-Term(TMT6plex); K6(TMT6plex)	1.83933e+06	2.22393e+06	2134730	2709333	1.91608e+06	1.42534e+06	2.11308e+06	1.64167e+06	2577282	1.27862e+06	1.5544e+06	1.5937e+06	1.58348e+06	1.77127e+06	1.86801e+06	1.59441e+06	2.16889e+06	1.77397e+06	3.63207e+06	1.42295e+06	0.022	18.36	2	594.391	1187.77	32.87	2319	2319	RG_05.raw
vLIGSLk	Yeast00014-RA Name:UDP-glucose 6-dehydrogenase <O60701; eV:0.0> AED:0.03 eAED:0.03 QI:0	Yeast00014	N-Term(TMT6plex); K7(TMT6plex)	1.29595e+06	1.17757e+06	1.5178e+06	2.38999e+06	1.0142e+06	992074	976908	1.33609e+06	1.03662e+06	1.32937e+06	1.09519e+06	843867	1.12586e+06	1.5625e+06	988756	1.10975e+06	1.00271e+06	1.44376e+06	1.46087e+06	1.47943e+06	0.006	24.99	2	594.42	1187.83	37.9154	3428	3428	RG_12.raw
iAVLGFAFk	Yeast00014-RA Name:UDP-glucose 6-dehydrogenase <O60701; eV:0.0> AED:0.03 eAED:0.03 QI:0	Yeast00014	N-Term(TMT6plex); K9(TMT6plex)	2.6692e+06	3.27297e+06	3.06358e+06	4344011	1.23656e+06	1.28645e+06	1.22613e+06	2.21223e+06	3.16606e+06	1.85779e+06	2.25571e+06	2.34546e+06	2.27247e+06	2.83997e+06	1.20554e+06	1.43904e+06	1.25852e+06	2.39052e+06	4.46181e+06	2.0675e+06	0	41.95	2	712.457	1423.91	68.1133	6616	6616	RG_12.raw
iAVLGFAFkk	Yeast00014-RA Name:UDP-glucose 6-dehydrogenase <O60701; eV:0.0> AED:0.03 eAED:0.03 QI:0	Yeast00014	N-Term(TMT6plex); K9(TMT6plex); K10(TMT6plex)	2.84821e+06	3.29419e+06	3.3936e+06	3.75967e+06	1.49353e+06	917501	1480350	1.74003e+06	2.35988e+06	1.9708e+06	2.40699e+06	2.36067e+06	2.51728e+06	2.45795e+06	1.45606e+06	1.02633e+06	1.51945e+06	1.88025e+06	3.32569e+06	2.19327e+06	0	17.85	3	594.403	1781.19	55.7726	5321	5321	RG_12.raw
aSPAISLVk	Yeast00014-RA Name:UDP-glucose 6-dehydrogenase <O60701; eV:0.0> AED:0.03 eAED:0.03 QI:0	Yeast00014	N-Term(TMT6plex); K9(TMT6plex)	5.29265e+06	6.36487e+06	5810873	7.55166e+06	3205317	2.716e+06	3339997	4.33283e+06	4167243	3.29593e+06	4.47276e+06	4.56117e+06	4.31034e+06	4.93702e+06	3.1249e+06	3.03816e+06	3.42822e+06	4.68201e+06	5.87275e+06	3.66798e+06	0	57.3	2	672.448	1343.89	32.3529	2836	2836	RG_12.raw
lTLIEcILGDFDAPR	Yeast00016-RA Name:Pyruvate decarboxylase <P34734; eV:3.81e-151> AED:0.09 eAED:0.26 QI:0	Yeast00016	N-Term(TMT6plex); C6(Carbamidomethyl)	64021.3	77359.2	62777.9	100895	39554.4	36277.1	49707.8	94972.1	111078	38725.5	54103.8	55436.8	46566.8	65961.6	38562	40580.2	51020.7	102626	156538	43096.9	0	76.56	2	981.531	1962.06	85.8375	8039	8039	RG_01.raw
aQADLVAHANR	Yeast00016-RA Name:Pyruvate decarboxylase <P34734; eV:3.81e-151> AED:0.09 eAED:0.26 QI:0	Yeast00016	N-Term(TMT6plex)	86200.5	89287.2	101836	95332.4	93097.2	107840	99942.7	74402.9	77481.4	86978.7	72847.2	63984.6	75539	62325.2	90761.6	120632	102582	80399	109192	96796.8	0	33.87	3	465.595	1394.77	18.7885	1304	1304	RG_09.raw
lATGGALYGLYEFNTNDIGLTELVkk	Yeast00022-RA Name:Succinate dehydrogenase [ubiquinone] cytochrome b small subunit, mitochondrial <Q9P7X0; eV:6.63e-38> AED:0.14 eAED:0.21 QI:0	Yeast00022	N-Term(TMT6plex); K25(TMT6plex); K26(TMT6plex)	18780.3	48089.8	43325.7	62424.6	24591.1	21070.9	28053.8	52984.6	33436.2	20498.5	15871.1	34461.9	32137.7	40811.1	23974.2	23570.2	28794.7	57254.6	47120.5	22812.4	0	70.55	3	1163.33	3487.97	65.3673	5442	5442	RG_03.raw
SNGIAKPAGSEEEIk	Yeast00024-RA Name:Branched-chain-amino-acid aminotransferase-like protein 2 <Q9ASR4; eV:3.16e-07> AED:0.03 eAED:0.04 QI:0	Yeast00024	K15(TMT6plex)	1117	1910.72	2101.77	2147.43	438.854	509.006	401.774	661.908	504.453	500.977	943.964	1369.25	1559.03	1403.92	427.844	569.383	412.386	715.251	710.908	557.528	0.116	10.05	5	352.591	1758.93	7.96201	486	486	RG_08.raw
iLYDWLVSk	Yeast00024-RA Name:Branched-chain-amino-acid aminotransferase-like protein 2 <Q9ASR4; eV:3.16e-07> AED:0.03 eAED:0.04 QI:0	Yeast00024	N-Term(TMT6plex); K9(TMT6plex)	411959	461872	434702	527718	180158	124764	104605	140745	85216	244748	348143	330985	322450	345005	175638	139563	107368	152087	120092	272376	0	38.43	2	797.984	1594.96	70.7013	6501	6501	RG_06.raw
tIDkVGGLDQYLLk	Yeast00028-RA Name:54S ribosomal protein L24, mitochondrial <P36525; eV:1.16e-22> AED:0.04 eAED:0.04 QI:0	Yeast00028	N-Term(TMT6plex); K4(TMT6plex); K14(TMT6plex)	130459	184730	176978	204225	89509.9	50753.9	68198.4	112941	147517	81260.5	110250	132381	131277	133516	87264.3	56774.2	69999.7	122042	207890	90433.2	0	22.12	3	750.789	2250.35	49.1685	4236	4236	RG_06.raw
tWLPNIQQk	Yeast00028-RA Name:54S ribosomal protein L24, mitochondrial <P36525; eV:1.16e-22> AED:0.04 eAED:0.04 QI:0	Yeast00028	N-Term(TMT6plex); K9(TMT6plex)	335114	403367	433090	493740	286094	250123	232034	304665	341891	277187	283201	289059	321254	322791	278917	279792	238162	329218	481814	308476	0.005	20.66	2	793.489	1585.97	41.1736	3776	3776	RG_12.raw
wIPSMLWSk	Yeast00029-RA Name:Unknown protein AED:0.12 eAED:0.12 QI:0	Yeast00029	N-Term(TMT6plex); K9(TMT6plex)	35796	34813.5	44252.5	47012.4	25457.9	25494.5	16692.6	29226.1	21940.8	27515.1	30250.9	24947.9	32825.2	30735.2	24819.2	28518.6	17133.5	31581.4	30920.3	30621	0	30.48	3	535.979	1605.92	69.0927	6720	6720	RG_12.raw
eVWSPAGGWWSRPANWk	Yeast00029-RA Name:Unknown protein AED:0.12 eAED:0.12 QI:0	Yeast00029	N-Term(TMT6plex); K17(TMT6plex)	331488	477479	439512	557271	223456	126498	144986	333733	306681	197442	280137	342169	326017	364325	217850	141502	148815	360628	432195	219730	0	17.22	3	824.784	2472.34	54.7422	5212	5212	RG_12.raw
wIPSmLWSk	Yeast00029-RA Name:Unknown protein AED:0.12 eAED:0.12 QI:0	Yeast00029	N-Term(TMT6plex); M5(Oxidation); K9(TMT6plex)	1.22623e+06	1.68218e+06	1.45392e+06	1.80328e+06	806379	523591	561290	1.40728e+06	1.39868e+06	852113	1.03627e+06	1.20547e+06	1.07848e+06	1.17893e+06	786149	585699	576116	1.52069e+06	1.97111e+06	948300	0.001	31.38	2	811.462	1621.92	59.532	5715	5715	RG_12.raw
wIPSMLWSk	Yeast00029-RA Name:Unknown protein AED:0.12 eAED:0.12 QI:0	Yeast00029	N-Term(TMT6plex); K9(TMT6plex)	2.40117e+06	3174753	2.31773e+06	3.35919e+06	1193947	572390	611471	1.23568e+06	700880	1.20657e+06	2.0292e+06	2.27508e+06	1.71922e+06	2.19613e+06	1.16399e+06	640285	627622	1.33526e+06	987725	1.34277e+06	0	47.17	2	803.465	1605.92	68.8504	6694	6694	RG_12.raw
wIPSMLWSk	Yeast00029-RA Name:Unknown protein AED:0.12 eAED:0.12 QI:0	Yeast00029	N-Term(TMT6plex); K9(TMT6plex)	2.61086e+06	3.9246e+06	3004913	3.82714e+06	1.50335e+06	1.03687e+06	943666	1396101	996504	1.76456e+06	2.20641e+06	2.81243e+06	2.22896e+06	2.50205e+06	1.46563e+06	1.15986e+06	968591	1.50861e+06	1.40434e+06	1.96374e+06	0	38.58	2	803.464	1605.92	69.3758	6748	6748	RG_12.raw
aAAAGLK	Yeast00030-RA Name:Unknown protein AED:0.19 eAED:0.25 QI:0	Yeast00030	N-Term(TMT6plex)	19717.7	26734	19186.2	21443.7	11306.2	8368.67	10341.7	18607.7	16198.7	11814.4	16663.3	19158	14231.7	14019.2	11022.6	9361.35	10614.9	20107.3	22828.3	13148	0.186	22.73	2	415.769	830.53	86.7112	8479	8479	RG_07.raw
aAAAGLK	Yeast00030-RA Name:Unknown protein AED:0.19 eAED:0.25 QI:0	Yeast00030	N-Term(TMT6plex)	438975	550147	397481	480806	229992	245990	227643	423279	351837	248856	370973	394244	294840	314335	224222	275168	233656	457391	495831	276947		12.05	2	415.766	830.525	26.5583	2100	2100	RG_10.raw
iEHcFDAAAk	Yeast00033-RA Name:Peptidase M20 domain-containing protein 2 <Q8IYS1; eV:2.55e-63> AED:0.13 eAED:0.13 QI:0	Yeast00033	N-Term(TMT6plex); C4(Carbamidomethyl); K10(TMT6plex)	297.917	340.728	220.089	384.822	110.498	99.6997	197.662	227.621	164.301	146.12	251.767	244.171	163.255	251.584	107.725	111.526	202.883	245.965	231.544	162.614	0	16.58	3	540.631	1619.88	29.4388	1497	1497	RG_04.raw
vVLLGTPAEEGDGGkIVMLk	Yeast00033-RA Name:Peptidase M20 domain-containing protein 2 <Q8IYS1; eV:2.55e-63> AED:0.13 eAED:0.13 QI:0	Yeast00033	N-Term(TMT6plex); K15(TMT6plex); K20(TMT6plex)	86083.2	67651.4	70446.5	89432.6	46369.8	58596.5	59162.9	54176.6	52270.6	65137.7	72748	48480	52255.2	58468.1	45206.4	65547	60725.6	58542.7	73663.1	72490.4	0	17.65	3	905.21	2713.62	50.5198	3869	3869	RG_03.raw
gAYGTETGFEAVFQHGEGGk	Yeast00033-RA Name:Peptidase M20 domain-containing protein 2 <Q8IYS1; eV:2.55e-63> AED:0.13 eAED:0.13 QI:0	Yeast00033	N-Term(TMT6plex); K20(TMT6plex)	119625	129357	124865	153396	115499	73541	57724.1	84540.2	73553.7	96754.6	101094	92699.2	92621.4	100285	112601	82264.2	59248.8	91353.2	103657	107676	0	60.4	3	834.089	2500.25	39.5568	2704	2704	RG_03.raw
rGAYGTETGFEAVFQHGEGGk	Yeast00033-RA Name:Peptidase M20 domain-containing protein 2 <Q8IYS1; eV:2.55e-63> AED:0.13 eAED:0.13 QI:0	Yeast00033	N-Term(TMT6plex); K21(TMT6plex)	159431	228776	189578	182510	130406	104514	72707.1	114321	120829	97996.7	134733	163945	140624	119319	127134	116912	74627.5	123534	170280	109059	0	12.56	4	664.842	2656.35	33.2302	2358	2358	RG_05.raw
lLSNFMEQQGWk	Yeast00033-RA Name:Peptidase M20 domain-containing protein 2 <Q8IYS1; eV:2.55e-63> AED:0.13 eAED:0.13 QI:0	Yeast00033	N-Term(TMT6plex); K12(TMT6plex)	134807	138914	142909	161304	75344.7	62542.2	71210.1	87461.9	72132.2	106710	113924	99547.8	106006	105455	73454.5	69960.8	73091	94510.5	101653	118755	0	68.1	2	970.028	1939.05	59.0936	5288	5288	RG_06.raw
tTkLPLSQPQPLPLNSLGEALIAVEWGSDR	Yeast00037-RA Name:Protein qutG <P25416; eV:8.54e-57> AED:0.18 eAED:0.25 QI:0	Yeast00037	N-Term(TMT6plex); K3(TMT6plex)	9551.13	16405	16785	20424	8622.25	9135.05	7001.84	9865.73	3196.22	4783.12	8071.56	11756.1	12450.6	13352.5	8405.94	10218.6	7186.78	10660.8	4504.32	5323.04	0.003	15.61	3	1230.36	3689.06	72.9849	6239	6239	RG_03.raw
tTkLPLSQPQPLPLNSLGEALIAVEWGSDR	Yeast00037-RA Name:Protein qutG <P25416; eV:8.54e-57> AED:0.18 eAED:0.25 QI:0	Yeast00037	N-Term(TMT6plex); K3(TMT6plex)	14352	16637.7	17822.2	16402.2	4931.47	9461.79	6173.14	8763.97	3387.78	7901.61	12128.7	11922.8	13220	10723.2	4807.75	10584.1	6336.19	9470.25	4774.28	8793.55	0	39.69	3	1230.36	3689.06	73.7423	6317	6317	RG_03.raw
tTkLPLSQPQPLPLNSLGEALIAVEWGSDR	Yeast00037-RA Name:Protein qutG <P25416; eV:8.54e-57> AED:0.18 eAED:0.25 QI:0	Yeast00037	N-Term(TMT6plex); K3(TMT6plex)	11846.4	17258.8	19376.2	14238.8	7896.35	7406.12	4614.53	7648.28	3098.15	7992.83	10011.3	12367.9	14372.7	9308.85	7698.25	8284.61	4736.41	8264.65	4366.11	8895.07	0	34.65	3	1230.36	3689.06	73.6195	6304	6304	RG_03.raw
iSSTFPEHk	Yeast00037-RA Name:Protein qutG <P25416; eV:8.54e-57> AED:0.18 eAED:0.25 QI:0	Yeast00037	N-Term(TMT6plex); K9(TMT6plex)	349914	399843	652589	648401	277495	216302	184993	270357	231156	273970	295708	286534	484071	423903	270533	241959	189879	292145	325759	304895	0	36.35	3	501.954	1503.85	31.291	2603	2603	RG_10.raw
fLDLLNHLLk	Yeast00038-RA Name:Dual specificity protein kinase lkh1 <Q10156; eV:9.60e-98> AED:0.16 eAED:0.36 QI:0	Yeast00038	N-Term(TMT6plex); K10(TMT6plex)	43794.8	75704.3	71037	103965	33474.5	26482.8	32087.9	52594.5	79571.6	30886	37010.6	54250.9	52693.2	67968.9	32634.7	29624.1	32935.4	56833	112137	34372.4	0	29.28	3	562.023	1684.05	77.6172	7508	7508	RG_09.raw
dNEGkPWVLPVVk	Yeast00039-RA Name:Aspartate aminotransferase, cytoplasmic <O42652; eV:4.99e-152> AED:0.19 eAED:0.19 QI:0	Yeast00039	N-Term(TMT6plex); K5(TMT6plex); K13(TMT6plex)	43749.9	53276.3	50512.2	61767.7	23636.1	21466.9	16267.8	23680	17870.2	28635.8	36972.6	38178.6	37468.5	40381.7	23043.1	24013.2	16697.5	25588.4	25183.9	31868.2	0	26.83	3	723.437	2168.3	98.4299	9698	9698	RG_07.raw
lIFGADSPAIk	Yeast00039-RA Name:Aspartate aminotransferase, cytoplasmic <O42652; eV:4.99e-152> AED:0.19 eAED:0.19 QI:0	Yeast00039	N-Term(TMT6plex); K11(TMT6plex)	108679	139738	129488	175099	79997.3	52445.4	58988.9	84567.7	94782	73738	91843.4	100138	96050.7	114474	77990.4	58666.4	60547	91383	133573	82061.6	0	48.67	2	795.482	1589.96	47.2224	4029	4029	RG_06.raw
iSMAGLNTNNVQYVAEcIDk	Yeast00039-RA Name:Aspartate aminotransferase, cytoplasmic <O42652; eV:4.99e-152> AED:0.19 eAED:0.19 QI:0	Yeast00039	N-Term(TMT6plex); C17(Carbamidomethyl); K20(TMT6plex)	102597	147628	130144	130451	68057.5	45308	61693.2	59931.7	66946.5	89358.9	86703.6	105793	96536.7	85284.3	66350.1	50682.3	63322.7	64761.6	94345.3	99445.8	0	88.51	2	1349.69	2698.38	52.3019	3928	3928	RG_02.raw
lIFGADSPAIk	Yeast00039-RA Name:Aspartate aminotransferase, cytoplasmic <O42652; eV:4.99e-152> AED:0.19 eAED:0.19 QI:0	Yeast00039	N-Term(TMT6plex); K11(TMT6plex)	132657	157070	157451	204041	75643.7	75185.5	59122.2	101840	82229.8	92690.4	112107	112559	116793	133395	73746	84103.8	60683.7	110047	115884	103153	0	52.51	2	795.486	1589.97	46.3053	3752	3752	RG_05.raw
dNEGkPWVLPVVk	Yeast00039-RA Name:Aspartate aminotransferase, cytoplasmic <O42652; eV:4.99e-152> AED:0.19 eAED:0.19 QI:0	Yeast00039	N-Term(TMT6plex); K5(TMT6plex); K13(TMT6plex)	172502	232160	201680	292616	93658.3	65248	69703.4	96421.7	103979	141085	145780	166370	149600	191303	91308.6	72987.6	71544.5	104192	146533	157011	0	25.26	3	723.432	2168.28	52.3338	4928	4928	RG_07.raw
sEISNPPSFGAR	Yeast00039-RA Name:Aspartate aminotransferase, cytoplasmic <O42652; eV:4.99e-152> AED:0.19 eAED:0.19 QI:0	Yeast00039	N-Term(TMT6plex)	268558	301967	284542	359573	167865	176649	141847	185458	175729	179022	226956	216394	211065	235077	163654	197603	145593	200404	247648	199230	0	40.84	2	745.894	1490.78	31.3121	2794	2794	RG_08.raw
lIFGADSPAIkENR	Yeast00039-RA Name:Aspartate aminotransferase, cytoplasmic <O42652; eV:4.99e-152> AED:0.19 eAED:0.19 QI:0	Yeast00039	N-Term(TMT6plex); K11(TMT6plex)	295000	307101	270806	337665	171500	123561	124653	156389	143213	190391	249302	220073	200876	220754	167197	138218	127946	168992	201825	211883	0	34.3	3	663.724	1989.16	43.0625	3945	3945	RG_07.raw
aIFANIGcTTk	Yeast00039-RA Name:Aspartate aminotransferase, cytoplasmic <O42652; eV:4.99e-152> AED:0.19 eAED:0.19 QI:0	Yeast00039	N-Term(TMT6plex); C8(Carbamidomethyl); K11(TMT6plex)	352726	431750	348048	494430	196756	147884	99122.6	287780	217038	226430	298085	309399	258172	323242	191820	165426	101741	310972	305864	251989	0	52.8	2	827.486	1653.96	40.0354	3655	3655	RG_12.raw
sEISNPPSFGAR	Yeast00039-RA Name:Aspartate aminotransferase, cytoplasmic <O42652; eV:4.99e-152> AED:0.19 eAED:0.19 QI:0	Yeast00039	N-Term(TMT6plex)	383078	451985	402297	475700	251405	198667	184028	276013	283675	263018	323735	323900	298412	310997	245098	222233	188888	298257	399773	292707	0	48.86	2	745.892	1490.78	27.2698	1721	1721	RG_05.raw
iGcLNIVSkDQEEAkR	Yeast00039-RA Name:Aspartate aminotransferase, cytoplasmic <O42652; eV:4.99e-152> AED:0.19 eAED:0.19 QI:0	Yeast00039	N-Term(TMT6plex); C3(Carbamidomethyl); K9(TMT6plex); K15(TMT6plex)	527927	611218	540854	699563	240787	163792	127692	177766	143239	333393	446145	438008	401189	457351	234746	183220	131065	192092	201862	371027	0	15.84	4	637.62	2547.46	35.6884	3163	3163	RG_07.raw
vSAVQTISGTGANHLAGLFLYk	Yeast00039-RA Name:Aspartate aminotransferase, cytoplasmic <O42652; eV:4.99e-152> AED:0.19 eAED:0.19 QI:0	Yeast00039	N-Term(TMT6plex); K22(TMT6plex)	429683	525666	683915	670210	306062	228033	174306	273182	289113	357071	363120	376701	507308	438161	298383	255082	178910	295198	407437	397377	0	88.6	3	902.519	2705.54	60.3893	5806	5806	RG_12.raw
aLSSLEQLFTIVGEk	Yeast00043-RA Name:DNA-directed RNA polymerases I and III subunit RPAC2 <Q09177; eV:5.13e-14> AED:0.23 eAED:0.76 QI:0	Yeast00043	N-Term(TMT6plex); K15(TMT6plex)	46624.3	67037.8	59590.1	63721.7	41336.5	31964.5	48377	52167.2	37029.4	31257.8	39401.8	48040.3	44202.2	41659.2	40299.5	35756	49654.8	56371.3	52184.2	34786.2	0	87.76	2	1047.12	2093.22	78.562	6710	6710	RG_02.raw
vQTDNSSTPIQAVQk	Yeast00044-RA Name:DNA-directed RNA polymerase II subunit RPB11 <O08740; eV:2.58e-35> AED:0.12 eAED:0.20 QI:0	Yeast00044	N-Term(TMT6plex); K15(TMT6plex)	602.442	755.995	641.694	830.987	495.805	396.381	381.991	454.534	375.648	527.114	509.117	541.757	475.99	543.272	483.366	443.398	392.081	491.165	529.387	586.615	0	49.06	3	692.056	2074.15	31.8031	1630	1630	RG_04.raw
sQLLQLPYVLFAGYk	Yeast00044-RA Name:DNA-directed RNA polymerase II subunit RPB11 <O08740; eV:2.58e-35> AED:0.12 eAED:0.20 QI:0	Yeast00044	N-Term(TMT6plex); K15(TMT6plex)	9502.91	9216.63	11093.3	11778	5829.7	4855.91	4418.77	6321.91	4063.12	7384.38	8030.81	6604.78	8228.71	7700.07	5683.45	5431.91	4535.48	6831.39	5726.02	8217.93	0	35.39	2	1099.65	2198.29	81.2616	7964	7964	RG_12.raw
sQLLQLPYVLFAGYkVPHPLEPR	Yeast00044-RA Name:DNA-directed RNA polymerase II subunit RPB11 <O08740; eV:2.58e-35> AED:0.12 eAED:0.20 QI:0	Yeast00044	N-Term(TMT6plex); K15(TMT6plex)	23114.5	28084.5	26259.7	22547.9	20388.5	10706.2	9800.09	7977.44	11001.3	13976.8	19533.8	20125.8	19478.7	14741.1	19877	11976.1	10058.9	8620.34	15503.8	15554.5	0	24.4	5	625.567	3123.81	70.9988	6814	6814	RG_11.raw
sQLLQLPYVLFAGYk	Yeast00044-RA Name:DNA-directed RNA polymerase II subunit RPB11 <O08740; eV:2.58e-35> AED:0.12 eAED:0.20 QI:0	Yeast00044	N-Term(TMT6plex); K15(TMT6plex)	30982.2	46712.3	37507	36884.9	22936.9	11658.2	15128.9	27439.6	19929.6	19911.6	26182.7	33474.8	27821.6	24114.1	22361.4	13041.1	15528.5	29650.9	28086	22159.3	0	26.17	3	733.438	2198.3	81.1104	7948	7948	RG_12.raw
SQLLQLPYVLFAGYkVPHPLEPR	Yeast00044-RA Name:DNA-directed RNA polymerase II subunit RPB11 <O08740; eV:2.58e-35> AED:0.12 eAED:0.20 QI:0	Yeast00044	K15(TMT6plex)	29975.6	25373.2	29629.3	29811.7	24580.5	17478.1	21802.8	18562	9266.35	20542.5	25332.1	18182.8	21978.2	19489.9	23963.9	19551.4	22378.7	20058	13058.7	22861.3	0	50.79	3	965.557	2894.66	67.3611	6385	6385	RG_10.raw
sQLLQLPYVLFAGYkVPHPLEPR	Yeast00044-RA Name:DNA-directed RNA polymerase II subunit RPB11 <O08740; eV:2.58e-35> AED:0.12 eAED:0.20 QI:0	Yeast00044	N-Term(TMT6plex); K15(TMT6plex)	56557.3	74964.3	58739.8	55888.6	26362.3	14976.6	12541.5	21352.1	10353.9	22893.6	47796	53720.6	43571.4	36538.1	25701	16753.1	12872.7	23072.9	14591.3	25477.8	0	34.92	3	1041.94	3123.81	72.2062	7041	7041	RG_12.raw
sQLLQLPYVLFAGYk	Yeast00044-RA Name:DNA-directed RNA polymerase II subunit RPB11 <O08740; eV:2.58e-35> AED:0.12 eAED:0.20 QI:0	Yeast00044	N-Term(TMT6plex); K15(TMT6plex)	45223.4	44379.7	51695.8	51487.8	26109.8	7594.2	20217.7	33766.2	26226.4	32189.4	38217.8	31803.2	38346.5	33661	25454.8	8495.01	20751.7	36487.4	36959.9	35822.9	0	26.76	2	1099.65	2198.3	80.5974	7896	7896	RG_12.raw
sQLLQLPYVLFAGYk	Yeast00044-RA Name:DNA-directed RNA polymerase II subunit RPB11 <O08740; eV:2.58e-35> AED:0.12 eAED:0.20 QI:0	Yeast00044	N-Term(TMT6plex); K15(TMT6plex)	64741	97524	64642.4	99698.8	41172.1	19078.1	27270.7	50894.8	35929.5	34769.5	54712	69887.2	47949.8	65179.8	40139.2	21341.1	27991	54996.4	50634.2	38694.3	0	38.3	3	733.438	2198.3	80.5719	7893	7893	RG_12.raw
sQLLQLPYVLFAGYkVPHPLEPR	Yeast00044-RA Name:DNA-directed RNA polymerase II subunit RPB11 <O08740; eV:2.58e-35> AED:0.12 eAED:0.20 QI:0	Yeast00044	N-Term(TMT6plex); K15(TMT6plex)	91668	120292	104260	88126.5	35412.3	25737.1	26469.9	38365.2	12261.5	38710.4	77467.7	86203.3	77337.2	57614.2	34523.9	28790	27169	41457	17279.7	43080	0	35.45	4	781.708	3123.81	71.8325	7002	7002	RG_12.raw
sQLLQLPYVLFAGYkVPHPLEPR	Yeast00044-RA Name:DNA-directed RNA polymerase II subunit RPB11 <O08740; eV:2.58e-35> AED:0.12 eAED:0.20 QI:0	Yeast00044	N-Term(TMT6plex); K15(TMT6plex)	92211.5	91598.7	61779.8	61863.8	34517	23511	13231.6	31919.9	14787.9	46715.8	77927	65641.1	45826.4	40444.5	33651	26299.8	13581.1	34492.3	20840	51989.1	0	28.14	4	781.708	3123.81	72.4673	7067	7067	RG_12.raw
sQLLQLPYVLFAGYkVPHPLEPR	Yeast00044-RA Name:DNA-directed RNA polymerase II subunit RPB11 <O08740; eV:2.58e-35> AED:0.12 eAED:0.20 QI:0	Yeast00044	N-Term(TMT6plex); K15(TMT6plex)	109577	102577	123950	103034	89743.7	44486.9	50838.1	48105.3	40345.8	61979.3	92602.7	73508.6	91942.5	67360.3	87492.3	49763.9	52180.9	51982.1	56857.9	68975.5	0	40.96	4	781.708	3123.81	70.681	6781	6781	RG_11.raw
SQLLQLPYVLFAGYkVPHPLEPR	Yeast00044-RA Name:DNA-directed RNA polymerase II subunit RPB11 <O08740; eV:2.58e-35> AED:0.12 eAED:0.20 QI:0	Yeast00044	K15(TMT6plex)	79422.5	103044	91691.5	79511.5	40550.8	35396.9	61143.1	30392.9	24733.8	75510.8	67119.2	73843.1	68014.1	51982	39533.5	39595.5	62758.1	32842.2	34856.4	84034.5	0	38.73	4	724.419	2894.65	67.3527	6384	6384	RG_10.raw
aTNDLIVTLSk	Yeast00044-RA Name:DNA-directed RNA polymerase II subunit RPB11 <O08740; eV:2.58e-35> AED:0.12 eAED:0.20 QI:0	Yeast00044	N-Term(TMT6plex); K11(TMT6plex)	129995	169838	136856	155609	77644.2	45922.8	37651.6	69572.6	57351.7	77640.9	109858	121709	101515	101732	75696.3	51370.1	38646.1	75179.5	80823.7	86405.1	0	75.65	2	816.992	1632.98	52.0199	4895	4895	RG_07.raw
sQLLQLPYVLFAGYkVPHPLEPR	Yeast00044-RA Name:DNA-directed RNA polymerase II subunit RPB11 <O08740; eV:2.58e-35> AED:0.12 eAED:0.20 QI:0	Yeast00044	N-Term(TMT6plex); K15(TMT6plex)	376470	314866	368003	322838	206671	98468.3	133166	92210.5	68313.4	161008	318151	225638	272974	211061	201486	110148	136684	99641.7	96271.7	179183	0	38	4	781.708	3123.81	71.253	6839	6839	RG_11.raw
aTNDLIVTLSk	Yeast00044-RA Name:DNA-directed RNA polymerase II subunit RPB11 <O08740; eV:2.58e-35> AED:0.12 eAED:0.20 QI:0	Yeast00044	N-Term(TMT6plex); K11(TMT6plex)	481583	593346	461743	526442	243299	188611	159565	208856	181375	226739	406981	425201	342507	344171	237195	210983	163779	225688	255605	252334	0	78.32	2	817	1632.99	44.2254	3530	3530	RG_05.raw
vQTDNSSTPIQAVQk	Yeast00044-RA Name:DNA-directed RNA polymerase II subunit RPB11 <O08740; eV:2.58e-35> AED:0.12 eAED:0.20 QI:0	Yeast00044	N-Term(TMT6plex); K15(TMT6plex)	338396	410669	448731	502823	285274	273518	220793	255566	298800	260195	285975	294292	332856	328729	278117	305962	226625	276162	421088	289566	0	41.31	3	692.056	2074.15	29.8645	2180	2180	RG_06.raw
vQTDNSSTPIQAVQk	Yeast00044-RA Name:DNA-directed RNA polymerase II subunit RPB11 <O08740; eV:2.58e-35> AED:0.12 eAED:0.20 QI:0	Yeast00044	N-Term(TMT6plex); K15(TMT6plex)	728371	877544	837159	927143	451056	258879	187040	300075	287870	413585	615538	628862	620980	606135	439740	289587	191980	324258	405685	460271	0	86.24	2	1037.58	2074.15	29.9422	2188	2188	RG_06.raw
vQTDNSSTPIQAVQk	Yeast00044-RA Name:DNA-directed RNA polymerase II subunit RPB11 <O08740; eV:2.58e-35> AED:0.12 eAED:0.20 QI:0	Yeast00044	N-Term(TMT6plex); K15(TMT6plex)	843165	984081	847106	927090	448350	223088	239278	426982	289111	458488	712550	705208	628359	606101	437102	249550	245598	461392	407434	510242	0	96.15	2	1037.58	2074.15	28.9155	1897	1897	RG_05.raw
aTNDLIVTLSk	Yeast00044-RA Name:DNA-directed RNA polymerase II subunit RPB11 <O08740; eV:2.58e-35> AED:0.12 eAED:0.20 QI:0	Yeast00044	N-Term(TMT6plex); K11(TMT6plex)	1.0024e+06	1.25432e+06	990662	1.21513e+06	545087	412832	283776	436370	456380	532951	847119	898868	734844	794413	531412	461801	291272	471537	643160	593111	0	58.23	2	816.995	1632.98	45.3421	3828	3828	RG_06.raw
tNFDkYHLGYFGk	Yeast00045-RA Name:60S ribosomal protein L28 <P02406; eV:2.78e-70> AED:0.04 eAED:0.04 QI:0	Yeast00045	N-Term(TMT6plex); K5(TMT6plex); K13(TMT6plex)	29472.1	30922.7	35982.3	43338.2	22741.7	21013.7	18966	30719.5	53155.1	21133.6	24906.5	22159.7	26690.6	28333.1	22171.1	23506.3	19466.9	33195.1	74909.6	23519.2	0	11.95	3	759.758	2277.26	40.4312	3592	3592	RG_11.raw
LASDkPLIVk	Yeast00045-RA Name:60S ribosomal protein L28 <P02406; eV:2.78e-70> AED:0.04 eAED:0.04 QI:0	Yeast00045	K5(TMT6plex); K10(TMT6plex)	220143	264108	232464	261193	216930	216568	204205	230103	263718	175660	186040	189264	172435	170759	211487	242256	209599	248646	371648	195489	0.008	10.39	3	514.67	1541.99	33.1422	2799	2799	RG_10.raw
lASDKPLIVk	Yeast00045-RA Name:60S ribosomal protein L28 <P02406; eV:2.78e-70> AED:0.04 eAED:0.04 QI:0	Yeast00045	N-Term(TMT6plex); K10(TMT6plex)	220143	264108	232464	261193	216930	216568	204205	230103	263718	175660	186040	189264	172435	170759	211487	242256	209599	248646	371648	195489	0.01	10.39	3	514.67	1541.99	33.1422	2799	2799	RG_10.raw
lASDkPLIVk	Yeast00045-RA Name:60S ribosomal protein L28 <P02406; eV:2.78e-70> AED:0.04 eAED:0.04 QI:0	Yeast00045	N-Term(TMT6plex); K5(TMT6plex); K10(TMT6plex)	259623	258251	311715	316366	265978	261568	253498	239963	464277	178127	219404	185067	231221	206830	259305	292594	260194	259302	654289	198234	0	44.58	2	886.086	1771.17	34.4226	2953	2953	RG_11.raw
tNFDkYHLGYFGk	Yeast00045-RA Name:60S ribosomal protein L28 <P02406; eV:2.78e-70> AED:0.04 eAED:0.04 QI:0	Yeast00045	N-Term(TMT6plex); K5(TMT6plex); K13(TMT6plex)	252942	311313	325902	387354	161828	123544	132504	250668	532266	199215	213759	223092	241744	253239	157768	138199	136004	270870	750103	221703	0	33.75	2	1139.14	2277.26	40.5348	3603	3603	RG_11.raw
TNFDkYHLGYFGk	Yeast00045-RA Name:60S ribosomal protein L28 <P02406; eV:2.78e-70> AED:0.04 eAED:0.04 QI:0	Yeast00045	K5(TMT6plex); K13(TMT6plex)	201678	247176	206848	342578	156687	138662	136110	281396	533239	249975	170436	177130	153434	223966	152756	155110	139705	304074	751474	278192	0	21.82	4	512.778	2048.09	42.8192	3821	3821	RG_10.raw
tNFDKYHLGYFGk	Yeast00045-RA Name:60S ribosomal protein L28 <P02406; eV:2.78e-70> AED:0.04 eAED:0.04 QI:0	Yeast00045	N-Term(TMT6plex); K13(TMT6plex)	201678	247176	206848	342578	156687	138662	136110	281396	533239	249975	170436	177130	153434	223966	152756	155110	139705	304074	751474	278192		20.03	4	512.778	2048.09	42.8192	3821	3821	RG_10.raw
TNFDkYHLGYFGk	Yeast00045-RA Name:60S ribosomal protein L28 <P02406; eV:2.78e-70> AED:0.04 eAED:0.04 QI:0	Yeast00045	K5(TMT6plex); K13(TMT6plex)	530580	553202	426132	688836	369775	360834	349994	482579	774429	388081	448388	396433	316092	450338	360498	403635	359239	521470	1.09138e+06	431887	0	38.59	3	683.367	2048.09	42.9118	3830	3830	RG_10.raw
tNFDKYHLGYFGk	Yeast00045-RA Name:60S ribosomal protein L28 <P02406; eV:2.78e-70> AED:0.04 eAED:0.04 QI:0	Yeast00045	N-Term(TMT6plex); K13(TMT6plex)	530580	553202	426132	688836	369775	360834	349994	482579	774429	388081	448388	396433	316092	450338	360498	403635	359239	521470	1.09138e+06	431887		25.1	3	683.367	2048.09	42.9118	3830	3830	RG_10.raw
eAGGVVk	Yeast00045-RA Name:60S ribosomal protein L28 <P02406; eV:2.78e-70> AED:0.04 eAED:0.04 QI:0	Yeast00045	N-Term(TMT6plex); K7(TMT6plex)	623242	636017	683295	769073	563849	534976	599153	629442	1.15306e+06	393553	526696	455780	506848	502795	549703	598433	614979	680169	1.62497e+06	437978	0.008	23.3	2	559.352	1117.7	22.8253	1892	1892	RG_08.raw
ikEAGGVVk	Yeast00045-RA Name:60S ribosomal protein L28 <P02406; eV:2.78e-70> AED:0.04 eAED:0.04 QI:0	Yeast00045	N-Term(TMT6plex); K2(TMT6plex); K9(TMT6plex)	875997	950759	962742	1.01764e+06	721598	785045	844163	864587	1.65438e+06	567153	740296	681329	714134	665299	703495	878165	866460	934264	2.33145e+06	631174	0	31.86	2	794.523	1588.04	23.8865	1828	1828	RG_11.raw
tNFDkYHLGYFGk	Yeast00045-RA Name:60S ribosomal protein L28 <P02406; eV:2.78e-70> AED:0.04 eAED:0.04 QI:0	Yeast00045	N-Term(TMT6plex); K5(TMT6plex); K13(TMT6plex)	762145	1.02616e+06	1049866	1.51273e+06	550869	389968	569470	748138	1.42231e+06	667753	644081	735362	778760	988973	537049	436225	584512	808431	2.0044e+06	743130	0	16.88	4	570.071	2277.26	40.4643	3594	3594	RG_11.raw
eAGGVVk	Yeast00045-RA Name:60S ribosomal protein L28 <P02406; eV:2.78e-70> AED:0.04 eAED:0.04 QI:0	Yeast00045	N-Term(TMT6plex); K7(TMT6plex)	3.13845e+06	3.79164e+06	3.72775e+06	3.94078e+06	2.90802e+06	2568467	2.83476e+06	3645146	6.96108e+06	2.11304e+06	2.65227e+06	2.71715e+06	2.76514e+06	2.57635e+06	2.83506e+06	2.87313e+06	2.90964e+06	3.93891e+06	9.81001e+06	2.35156e+06	0.006	24.4	2	559.354	1117.7	20.6108	1556	1556	RG_07.raw
iFVTVIEADTPLPARR	Yeast00048-RA Name:Heat shock protein 70 homolog C57A7.12 <P87142; eV:2.16e-89> AED:0.13 eAED:0.15 QI:0	Yeast00048	N-Term(TMT6plex)	32660.6	33996.8	31444.3	42950.2	26239.9	19088.6	31096.1	32865.7	38061.2	23588.4	27601.1	24362.7	23324.4	28079.4	25581.6	21352.9	31917.5	35514.3	53638.3	26251.1	0	55.79	3	676.399	2027.18	104.358	10313	10313	RG_07.raw
vFTAQEITTk	Yeast00048-RA Name:Heat shock protein 70 homolog C57A7.12 <P87142; eV:2.16e-89> AED:0.13 eAED:0.15 QI:0	Yeast00048	N-Term(TMT6plex); K10(TMT6plex)	29421.7	35453.9	37071.4	62757.5	23244.2	22781.1	30025.5	51965.9	79080.8	26027.7	24864	25406.8	27498.5	41028.8	22661.1	25483.3	30818.6	56153.8	111446	28965.7	0	58.91	2	798.475	1595.94	40.8957	3716	3716	RG_07.raw
iPVYEGSNEVHVEAPPAkEk	Yeast00048-RA Name:Heat shock protein 70 homolog C57A7.12 <P87142; eV:2.16e-89> AED:0.13 eAED:0.15 QI:0	Yeast00048	N-Term(TMT6plex); K18(TMT6plex); K20(TMT6plex)	28729.8	23390	37314.4	40889.8	58903.2	42502.6	58864.8	30625.9	23992.3	29055.9	24279.3	16761.6	27678.7	26732.4	57425.4	47544.2	60419.5	33094.1	33811.4	32335.7	0	16.48	4	720.907	2880.61	32.9555	2000	2000	RG_03.raw
tYYVkPTTQLANVVVPVk	Yeast00048-RA Name:Heat shock protein 70 homolog C57A7.12 <P87142; eV:2.16e-89> AED:0.13 eAED:0.15 QI:0	Yeast00048	N-Term(TMT6plex); K5(TMT6plex); K18(TMT6plex)	31237.6	29039.3	45618.1	36541.2	76548.3	85729.6	169082	200618	167350	63363.4	26398.6	20810	33838.1	23889.4	74627.9	95898.6	173548	216786	235840	70515.9	0.003	20.75	2	1354.34	2707.68	47.673	4462	4462	RG_12.raw
lTIIVDkEGk	Yeast00048-RA Name:Heat shock protein 70 homolog C57A7.12 <P87142; eV:2.16e-89> AED:0.13 eAED:0.15 QI:0	Yeast00048	N-Term(TMT6plex); K7(TMT6plex); K10(TMT6plex)	81396.7	90320.7	92374.1	126212	136099	168599	294736	355177	380416	98604.4	68787.5	64725.2	68520.4	82513.5	132684	188598	302521	383801	536107	109735	0	15.85	3	601.724	1803.16	98.2885	9683	9683	RG_07.raw
iFVTVIEADTPLPAR	Yeast00048-RA Name:Heat shock protein 70 homolog C57A7.12 <P87142; eV:2.16e-89> AED:0.13 eAED:0.15 QI:0	Yeast00048	N-Term(TMT6plex)	141494	174592	150236	213877	122467	101399	105347	160078	166883	125464	119575	125115	111441	139826	119395	113427	108130	172978	235183	139627	0	67.52	2	936.041	1871.07	55.4824	4267	4267	RG_02.raw
NNANTILGFRNLLGk	Yeast00048-RA Name:Heat shock protein 70 homolog C57A7.12 <P87142; eV:2.16e-89> AED:0.13 eAED:0.15 QI:0	Yeast00048	K15(TMT6plex)	360724	458185	482872	620948	312526	212671	358092	645421	716925	209881	304844	328342	358181	405956	304685	237898	367550	697435	1.01034e+06	233572		15.9	2	937.554	1874.1	64.0876	5736	5736	RG_01.raw
tYYVkPTTQLANVVVPVk	Yeast00048-RA Name:Heat shock protein 70 homolog C57A7.12 <P87142; eV:2.16e-89> AED:0.13 eAED:0.15 QI:0	Yeast00048	N-Term(TMT6plex); K5(TMT6plex); K18(TMT6plex)	256965	255691	240555	333932	291798	323682	504416	372085	347511	215839	217159	183232	178436	218314	284478	362076	517739	402071	489735	240203	0	38.8	4	677.676	2707.68	47.5611	4450	4450	RG_12.raw
aTSkPIGILVPAPk	Yeast00048-RA Name:Heat shock protein 70 homolog C57A7.12 <P87142; eV:2.16e-89> AED:0.13 eAED:0.15 QI:0	Yeast00048	N-Term(TMT6plex); K4(TMT6plex); K14(TMT6plex)	627048	580702	631855	697107	434615	284724	366504	478596	581811	394131	529912	416140	468692	455746	423711	318498	376185	517166	819926	438621	0	22.24	3	693.799	2079.38	37.0388	3335	3335	RG_12.raw
tYYVkPTTQLANVVVPVk	Yeast00048-RA Name:Heat shock protein 70 homolog C57A7.12 <P87142; eV:2.16e-89> AED:0.13 eAED:0.15 QI:0	Yeast00048	N-Term(TMT6plex); K5(TMT6plex); K18(TMT6plex)	442556	397368	529292	606437	557580	660070	1.23089e+06	1.53797e+06	1.5095e+06	424437	374000	284760	392613	396469	543592	738365	1.2634e+06	1.66192e+06	2.12728e+06	472348	0	33.54	3	903.231	2707.68	47.3617	4429	4429	RG_12.raw
iVELPYAk	Yeast00048-RA Name:Heat shock protein 70 homolog C57A7.12 <P87142; eV:2.16e-89> AED:0.13 eAED:0.15 QI:0	Yeast00048	N-Term(TMT6plex); K8(TMT6plex)	791895	834484	906717	1.04024e+06	692820	575362	799206	948688	1254451	514993	669223	598004	672576	680075	675439	643610	820315	1.02514e+06	1.76785e+06	573126	0	33.39	2	695.935	1390.86	42.4535	3520	3520	RG_06.raw
lTIIVDkEGk	Yeast00048-RA Name:Heat shock protein 70 homolog C57A7.12 <P87142; eV:2.16e-89> AED:0.13 eAED:0.15 QI:0	Yeast00048	N-Term(TMT6plex); K7(TMT6plex); K10(TMT6plex)	503075	465302	611962	549662	708113	842822	1.4017e+06	1.75117e+06	1.98145e+06	636967	425144	333443	453936	359351	690348	942795	1.43872e+06	1.8923e+06	2.79238e+06	708868	0	18.57	3	601.72	1803.15	38.7376	3123	3123	RG_06.raw
lTIIVDkEGk	Yeast00048-RA Name:Heat shock protein 70 homolog C57A7.12 <P87142; eV:2.16e-89> AED:0.13 eAED:0.15 QI:0	Yeast00048	N-Term(TMT6plex); K7(TMT6plex); K10(TMT6plex)	674213	666264	797908	822874	1.05524e+06	1.32264e+06	2.1188e+06	2.3084e+06	2.55411e+06	828154	569770	477455	591865	537968	1.02877e+06	1.47952e+06	2.17476e+06	2.49443e+06	3.59942e+06	921636	0	11.98	3	601.725	1803.16	43.6501	4007	4007	RG_07.raw
RMVLTHVDLIEk	Yeast00054-RA Name:DNA-directed RNA polymerases I, II, and III subunit RPABC5 <O13877; eV:2.31e-21> AED:0.15 eAED:0.16 QI:0	Yeast00054	K12(TMT6plex)	21352	19096.5	27555.9	291557	100110	91520.1	407863	359017	335650	101902	18044.4	13684.9	20440.1	190610	97598.8	102376	418636	387950	473019	113405	0.494	10.29	3	561.674	1683.01	98.0324	9657	9657	RG_07.raw
mVLTHVDLIEk	Yeast00054-RA Name:DNA-directed RNA polymerases I, II, and III subunit RPABC5 <O13877; eV:2.31e-21> AED:0.15 eAED:0.16 QI:0	Yeast00054	N-Term(TMT6plex); M1(Oxidation); K11(TMT6plex)	340359	429059	303246	397293	253630	255924	276787	385212	352136	241604	287634	307471	224939	259737	247267	286281	284098	416256	496253	268876	0	22.57	3	591.351	1772.04	35.57	2607	2607	RG_05.raw
mVLTHVDLIEk	Yeast00054-RA Name:DNA-directed RNA polymerases I, II, and III subunit RPABC5 <O13877; eV:2.31e-21> AED:0.15 eAED:0.16 QI:0	Yeast00054	N-Term(TMT6plex); K11(TMT6plex)	1.23899e+06	1.5091e+06	1.30239e+06	1.52943e+06	789699	810370	871223	1254713	866178	827619	1.04706e+06	1.08145e+06	966076	999893	769887	906494	894235	1.35583e+06	1.22067e+06	921041	0	39.2	3	586.019	1756.04	41.7424	3265	3265	RG_05.raw
vDALYGLLLEkESIAk	Yeast00056-RA Name:ER membrane protein complex subunit 2-A <Q6INS3; eV:4.99e-19> AED:0.25 eAED:0.25 QI:0	Yeast00056	N-Term(TMT6plex); K11(TMT6plex); K16(TMT6plex)	82404.6	62573.8	85580.5	88869.2	65654.7	29437.3	35107.5	53298.8	31697.9	57746.2	69639.3	44841.3	63481.1	58099.8	64007.5	32929	36034.8	57594.1	44670.7	64264.6	0	26.94	3	817.168	2449.49	64.5468	5355	5355	RG_03.raw
lADFEALDAPIkPDFYVNSLGDLk	Yeast00059-RA Name:4-nitrophenylphosphatase <Q00472; eV:4.63e-74> AED:0.13 eAED:0.14 QI:0	Yeast00059	N-Term(TMT6plex); K12(TMT6plex); K24(TMT6plex)	115641	135111	203923	198766	66125.4	33138.1	66483.5	76106.1	44479.7	90748.4	97727.4	96822.4	151264	129947	64466.4	37068.8	68239.6	82239.5	62683.7	100992	0	55.25	3	1113.62	3338.84	65.3491	5871	5871	RG_01.raw
skGSGIVQFATIEEAETAIAk	Yeast00063-RA Name:Uncharacterized RNA-binding protein C328.05 <Q9P3U1; eV:6.04e-33> AED:0.24 eAED:0.26 QI:0	Yeast00063	N-Term(TMT6plex); K2(TMT6plex); K21(TMT6plex)	24875.6	23826.8	20248.1	24478	22911	20752	18408.6	19299.7	18265.8	22428.5	21022.2	17074.6	15019.5	16002.9	22336.2	23213.5	18894.8	20855.1	25741.3	24960.2	0	35.17	3	946.548	2837.63	51.4355	3966	3966	RG_03.raw
gGGGPPPAAHIPFDAPPSTQIFVk	Yeast00063-RA Name:Uncharacterized RNA-binding protein C328.05 <Q9P3U1; eV:6.04e-33> AED:0.24 eAED:0.26 QI:0	Yeast00063	N-Term(TMT6plex); K24(TMT6plex)	82369.6	104280	114274	123412	80070	51540	41697.2	44021.4	78570.4	45825.1	69609.7	74729	84765.5	80682.4	78061.2	57653.6	42798.5	47569.1	110727	50997.8	0	65.8	3	939.522	2816.55	47.6969	4388	4388	RG_09.raw
tIMSQILDPQAR	Yeast00065-RA Name:Programmed cell death protein 5 <P56812; eV:6.13e-24> AED:0.24 eAED:0.27 QI:0	Yeast00065	N-Term(TMT6plex)	62912.3	75722.8	70113.2	78244.7	43037.1	28397.3	25042.3	33496.3	31460.5	38522.8	53166.5	54264.2	52007.9	51153.8	41957.4	31765.7	25703.7	36195.8	44336.1	42871.2	0	35.42	2	801.447	1601.89	93.3683	9172	9172	RG_07.raw
tIMSQILDPQAR	Yeast00065-RA Name:Programmed cell death protein 5 <P56812; eV:6.13e-24> AED:0.24 eAED:0.27 QI:0	Yeast00065	N-Term(TMT6plex)	69003	72306.7	82938.8	91088	50912.9	39459.2	43670.3	46204.8	43505.6	44187.7	58313.7	51816.1	61521.6	59550.4	49635.6	44139.8	44823.8	49928.4	61311	49175.6	0.001	27.7	2	801.442	1601.88	47.7414	4084	4084	RG_06.raw
tIMSQILDPQAR	Yeast00065-RA Name:Programmed cell death protein 5 <P56812; eV:6.13e-24> AED:0.24 eAED:0.27 QI:0	Yeast00065	N-Term(TMT6plex)	95470.2	100043	80404.4	104406	59956	59094.8	49742.8	53083.8	42518.5	55651.9	80680.9	71692.3	59641.6	68257.2	58451.9	66104.5	51056.7	57361.8	59919.8	61933.9	0	48.23	2	801.443	1601.88	52.3162	4822	4822	RG_10.raw
tIMSQILDPQAR	Yeast00065-RA Name:Programmed cell death protein 5 <P56812; eV:6.13e-24> AED:0.24 eAED:0.27 QI:0	Yeast00065	N-Term(TMT6plex)	119446	140841	137059	132324	89159.4	60688.8	51230.8	57144.7	41181.3	70055.9	100943	100929	101666	86509.2	86922.6	67887.6	52584	61750	58035.4	77963.8	0	34.6	2	801.447	1601.89	46.2189	3743	3743	RG_05.raw
tIMSQILDPQAR	Yeast00065-RA Name:Programmed cell death protein 5 <P56812; eV:6.13e-24> AED:0.24 eAED:0.27 QI:0	Yeast00065	N-Term(TMT6plex)	108165	117240	104215	116423	75309.2	67448.1	50734.4	56304.3	63610.2	72144.5	91409.4	84016.2	77303.6	76113.7	73419.9	75448.7	52074.4	60841.9	89643.6	80288.2	0	53.12	2	801.442	1601.88	47.2394	4031	4031	RG_06.raw
gRVNDEHLLSLLDQVAQAEER	Yeast00065-RA Name:Programmed cell death protein 5 <P56812; eV:6.13e-24> AED:0.24 eAED:0.27 QI:0	Yeast00065	N-Term(TMT6plex)	144795	156393	112921	220388	97370.2	85838.4	141934	111842	104294	147392	122364	112074	83761.2	144082	94927.5	96020.3	145683	120856	146978	164029	0	54.96	3	874.462	2621.37	47.6258	3431	3431	RG_02.raw
sLEQIIVR	Yeast00065-RA Name:Programmed cell death protein 5 <P56812; eV:6.13e-24> AED:0.24 eAED:0.27 QI:0	Yeast00065	N-Term(TMT6plex)	282161	355993	253755	313113	155672	120302	117478	210447	193520	160017	238451	255110	188228	204703	151767	134572	120581	227407	272721	178080		21.74	2	593.872	1186.74	37.9578	3351	3351	RG_09.raw
tIMSQILDPQAR	Yeast00065-RA Name:Programmed cell death protein 5 <P56812; eV:6.13e-24> AED:0.24 eAED:0.27 QI:0	Yeast00065	N-Term(TMT6plex)	281218	382761	297098	365739	162521	100061	87363.7	153107	123337	172136	237654	274292	220379	239108	158443	111930	89671.3	165446	173815	191567	0	40.65	2	801.447	1601.89	50.7278	4854	4854	RG_08.raw
sLEQIIVR	Yeast00065-RA Name:Programmed cell death protein 5 <P56812; eV:6.13e-24> AED:0.24 eAED:0.27 QI:0	Yeast00065	N-Term(TMT6plex)	663868	846091	713028	810113	389060	270142	262775	452733	309677	380410	561028	606322	528903	529625	379299	302185	269716	489218	436417	423351	0	33.25	2	593.872	1186.74	41.1247	3835	3835	RG_08.raw
sLEQIIVR	Yeast00065-RA Name:Programmed cell death protein 5 <P56812; eV:6.13e-24> AED:0.24 eAED:0.27 QI:0	Yeast00065	N-Term(TMT6plex)	1.00893e+06	1.52871e+06	1.29395e+06	1.5218e+06	711737	507892	509028	1.07065e+06	1.03254e+06	698962	852633	1.0955e+06	959811	994905	693881	568137	522472	1.15693e+06	1.45512e+06	777861	0.006	28.59	2	593.868	1186.73	36.2859	2862	2862	RG_06.raw
eSPSPAPASAAPR	Yeast00070-RA Name:Unknown protein AED:0.36 eAED:0.39 QI:0	Yeast00070	N-Term(TMT6plex)	60033.2	79963.7	59976.1	82007.8	37564.2	34146.2	37021.2	45678.9	50948.7	32108.1	50733.4	57303.2	44488.5	53614	36621.8	38196.5	37999.1	49360.1	71800.2	35732.4	0	50.22	2	733.893	1466.78	19.5372	1544	1544	RG_08.raw
sLkPPLSFSLAcSPTADIASLk	Yeast00070-RA Name:Unknown protein AED:0.36 eAED:0.39 QI:0	Yeast00070	N-Term(TMT6plex); K3(TMT6plex); C12(Carbamidomethyl); K22(TMT6plex)	65009.6	82256.3	74265.2	85965.6	34023.2	24362.8	21145.7	30991.2	56704.7	34260.6	54938.9	58946.1	55087.7	56201.5	33169.7	27252.7	21704.3	33488.8	79912	38128	0	76.41	3	997.58	2990.73	60.6231	5732	5732	RG_11.raw
sLkPPLSFSLAcSPTADIASLk	Yeast00070-RA Name:Unknown protein AED:0.36 eAED:0.39 QI:0	Yeast00070	N-Term(TMT6plex); K3(TMT6plex); C12(Carbamidomethyl); K22(TMT6plex)	150428	206039	185019	212941	64566.6	46946.8	49325.8	69700.3	144492	79395.2	127125	147651	137241	139214	62946.8	52515.5	50628.6	75317.4	203627	88357.4	0	81.4	3	997.578	2990.72	60.7286	5743	5743	RG_11.raw
iAEAHAANAASGGk	Yeast00070-RA Name:Unknown protein AED:0.36 eAED:0.39 QI:0	Yeast00070	N-Term(TMT6plex); K14(TMT6plex)	357712	507428	426697	564494	355065	328650	276050	297546	247876	329966	302299	363631	316511	369048	346157	367634	283342	321525	349324	367213	0	35.11	3	575.993	1725.96	19.4996	1380	1380	RG_09.raw
GKAMADERILk	Yeast00070-RA Name:Unknown protein AED:0.36 eAED:0.39 QI:0	Yeast00070	K11(TMT6plex)	415846	420114	384715	480922	951243	588010	621615	285078	89075.3	340288	351427	301060	285371	314411	927379	657758	638034	308052	125531	378700	0.591	13.57	2	730.931	1460.86	29.9195	2549	2549	RG_07.raw
kLPVGLSPALVk	Yeast00070-RA Name:Unknown protein AED:0.36 eAED:0.39 QI:0	Yeast00070	N-Term(TMT6plex); K1(TMT6plex); K12(TMT6plex)	1.92689e+06	2.17498e+06	2.03577e+06	2.92156e+06	1.127e+06	926304	1.20842e+06	1.39834e+06	1.46831e+06	1292345	1.6284e+06	1.55863e+06	1.51007e+06	1.91002e+06	1.09873e+06	1.03618e+06	1.24034e+06	1.51104e+06	2.06924e+06	1.43823e+06	0	28.54	3	637.109	1909.31	40.3966	3693	3693	RG_12.raw
tQGGMVEALFFLQEHcATk	Yeast00080-RA Name:Probable translation initiation factor eIF-2B subunit epsilon <P56287; eV:3.39e-86> AED:0.01 eAED:0.35 QI:0	Yeast00080	N-Term(TMT6plex); C16(Carbamidomethyl); K19(TMT6plex)	59516.8	72421.3	75252.4	81657.5	36400.4	31388.6	34946.1	52515.4	97626.1	27510	50297.1	51898.2	55820	53385	35487.2	35111.8	35869.1	56747.6	137581	30615.4	0	61.95	3	875.79	2625.36	56.2555	4810	4810	RG_05.raw
dVIGVVVPFLcDHVDVk	Yeast00080-RA Name:Probable translation initiation factor eIF-2B subunit epsilon <P56287; eV:3.39e-86> AED:0.01 eAED:0.35 QI:0	Yeast00080	N-Term(TMT6plex); C11(Carbamidomethyl); K17(TMT6plex)	59675.3	73799.2	93003.1	104817	55650.9	48867	64297.4	85727.2	165087	46086	50431	52885.6	68987	68525.7	54254.7	54663.4	65995.7	92635.9	232651	51288.2	0	58.19	3	790.448	2369.33	59.7875	5281	5281	RG_01.raw
eQAAGK	Yeast00081-RA Name:Thioredoxin-like protein 1 <Q9USR1; eV:6.73e-49> AED:0.06 eAED:0.07 QI:0	Yeast00081	N-Term(TMT6plex)	199.189	185.419	211.245	214.781	485.221	327.211	392.992	336.547	362.448	604.3	168.333	132.874	156.695	140.417	473.048	366.024	403.372	363.67	510.785	672.513		10.33	2	416.742	832.476	29.6872	1511	1511	RG_04.raw
iSAVPTLIFLk	Yeast00081-RA Name:Thioredoxin-like protein 1 <Q9USR1; eV:6.73e-49> AED:0.06 eAED:0.07 QI:0	Yeast00081	N-Term(TMT6plex); K11(TMT6plex)	27748.1	37701.2	34713.6	33788.9	23756.8	24592.7	19449.9	19345.7	17881.9	20521.2	23449.7	27017.2	25749.5	22090	23160.8	27509.8	19963.6	20904.8	25200.4	22837.7	0	28.16	3	554.032	1660.08	70.6125	6876	6876	RG_12.raw
iSAVPTLIFLk	Yeast00081-RA Name:Thioredoxin-like protein 1 <Q9USR1; eV:6.73e-49> AED:0.06 eAED:0.07 QI:0	Yeast00081	N-Term(TMT6plex); K11(TMT6plex)	26646.8	32072.7	24073.3	37105.1	24538.6	19170.1	21283.4	15639.6	21691.5	22438.2	22518.9	22983.8	17856.9	24258.1	23923	21444	21845.5	16900	30569	24971	0	16.68	3	554.032	1660.08	71.1621	6933	6933	RG_12.raw
iSAVPTLIFLk	Yeast00081-RA Name:Thioredoxin-like protein 1 <Q9USR1; eV:6.73e-49> AED:0.06 eAED:0.07 QI:0	Yeast00081	N-Term(TMT6plex); K11(TMT6plex)	359984	402168	433096	537377	130789	110408	109647	126758	94516.8	219376	304219	288199	321258	351319	127508	123505	112543	136974	133199	244140	0	58.32	2	830.544	1660.08	71.0891	6924	6924	RG_12.raw
iSAVPTLIFLk	Yeast00081-RA Name:Thioredoxin-like protein 1 <Q9USR1; eV:6.73e-49> AED:0.06 eAED:0.07 QI:0	Yeast00081	N-Term(TMT6plex); K11(TMT6plex)	726653	863500	861882	1.02017e+06	256257	278221	233942	285941	218198	371776	614087	618798	639319	666953	249828	311223	240121	308985	307499	413742	0	55.36	2	830.544	1660.08	70.5697	6871	6871	RG_12.raw
sHGESDGk	Yeast00083-RA Name:Mitochondrial acidic protein mam33 <O94675; eV:1.55e-25> AED:0.10 eAED:0.10 QI:0	Yeast00083	N-Term(TMT6plex); K8(TMT6plex)	3396.35	4878.92	3747.14	5424.67	2817.77	1476.22	1525.55	1807.78	1275.5	2343.51	2870.22	3496.31	2779.52	3546.47	2747.08	1651.33	1565.84	1953.47	1797.51	2608.04	0	38.96	2	637.841	1274.67	10.8885	656	656	RG_09.raw
sHGESDGk	Yeast00083-RA Name:Mitochondrial acidic protein mam33 <O94675; eV:1.55e-25> AED:0.10 eAED:0.10 QI:0	Yeast00083	N-Term(TMT6plex); K8(TMT6plex)	2259.29	2670.38	2311.22	3506.76	2211.14	2292.79	1704.92	1317.32	1104.78	2542.83	1909.31	1913.64	1714.4	2292.6	2155.66	2564.76	1749.96	1423.48	1556.93	2829.87	0	37.91	3	425.563	1274.67	11.5319	694	694	RG_09.raw
sHGESDGk	Yeast00083-RA Name:Mitochondrial acidic protein mam33 <O94675; eV:1.55e-25> AED:0.10 eAED:0.10 QI:0	Yeast00083	N-Term(TMT6plex); K8(TMT6plex)	9605.74	13692.1	10877	14651.8	7376.55	4232.38	3631.09	4088.67	3172.29	7317.99	8117.71	9811.96	8068.28	9578.89	7191.49	4734.41	3727	4418.18	4470.6	8144.05	0	28.66	3	425.563	1274.67	10.6595	642	642	RG_09.raw
gLYMGPAFDHLDEALQTDFEAFLEER	Yeast00083-RA Name:Mitochondrial acidic protein mam33 <O94675; eV:1.55e-25> AED:0.10 eAED:0.10 QI:0	Yeast00083	N-Term(TMT6plex)	28781.7	46505.1	42258.4	46811.1	19647.3	15961.6	14033.8	15245.8	10411.7	18198.3	24323.1	33326.3	31346.1	30603.6	19154.4	17854.9	14404.5	16474.5	14672.8	20252.5	0	58.36	3	1081.85	3243.55	85.4129	7994	7994	RG_01.raw
gIDANLALFIPDLAEYk	Yeast00083-RA Name:Mitochondrial acidic protein mam33 <O94675; eV:1.55e-25> AED:0.10 eAED:0.10 QI:0	Yeast00083	N-Term(TMT6plex); K17(TMT6plex)	51446.4	77881.3	83057.9	105949	50530.8	29321.1	26095.4	40085.9	21150.3	43759.2	43476.8	55811	61609.9	69266	49263.1	32799.1	26784.6	43316.5	29806.4	48698.8	0	63.69	2	1161.16	2321.31	74.4924	6839	6839	RG_01.raw
kFGNEEIR	Yeast00083-RA Name:Mitochondrial acidic protein mam33 <O94675; eV:1.55e-25> AED:0.10 eAED:0.10 QI:0	Yeast00083	N-Term(TMT6plex); K1(TMT6plex)	102154	155902	130800	153910	80881.6	44065.7	35482.1	45447.5	43527.2	69099.5	86329.4	111722	97023.8	100621	78852.5	49292.7	36419.3	49110.1	61341.4	76899.5	0	11.47	3	484.285	1450.84	91.4567	8972	8972	RG_07.raw
gIDANLALFIPDLAEYk	Yeast00083-RA Name:Mitochondrial acidic protein mam33 <O94675; eV:1.55e-25> AED:0.10 eAED:0.10 QI:0	Yeast00083	N-Term(TMT6plex); K17(TMT6plex)	146180	255025	230539	277437	156173	47304.5	36971	78206.5	46232.5	118286	123535	182755	171007	181379	152255	52915.6	37947.5	84509.1	65153.8	131638	0	64.63	2	1161.16	2321.31	73.9718	6784	6784	RG_01.raw
wLEGVAk	Yeast00083-RA Name:Mitochondrial acidic protein mam33 <O94675; eV:1.55e-25> AED:0.10 eAED:0.10 QI:0	Yeast00083	N-Term(TMT6plex); K7(TMT6plex)	166278	226630	172683	209184	130558	112659	99490.9	102570	90069.1	129712	140520	162407	128091	136757	127283	126022	102119	110836	126931	144354	0.001	23.8	2	630.886	1260.76	45.6617	4121	4121	RG_10.raw
lASRLESELSYER	Yeast00083-RA Name:Mitochondrial acidic protein mam33 <O94675; eV:1.55e-25> AED:0.10 eAED:0.10 QI:0	Yeast00083	N-Term(TMT6plex)	160968	264908	242995	238262	222364	139154	127758	128254	91422.1	141310	136032	189838	180247	155768	216785	155660	131133	138590	128838	157261	0	51.68	2	891.484	1781.96	35.4991	2271	2271	RG_03.raw
lESELSYERENSNPATEPQFLEAFR	Yeast00083-RA Name:Mitochondrial acidic protein mam33 <O94675; eV:1.55e-25> AED:0.10 eAED:0.10 QI:0	Yeast00083	N-Term(TMT6plex)	448432	456362	721328	718230	360302	279266	117958	211540	130136	234156	378965	327036	535060	469555	351263	312392	121073	228588	183397	260588	0	49.03	3	1062.52	3185.56	49.5139	4186	4186	RG_01.raw
aGADEVALSR	Yeast00083-RA Name:Mitochondrial acidic protein mam33 <O94675; eV:1.55e-25> AED:0.10 eAED:0.10 QI:0	Yeast00083	N-Term(TMT6plex)	327208	483925	466717	510671	257082	130785	107755	165464	109444	243462	276520	346788	346197	333860	250632	146298	110601	178798	154235	270945	0	52.06	2	609.337	1217.67	26.2727	1732	1732	RG_01.raw
gIDANLALFIPDLAEYkEQk	Yeast00083-RA Name:Mitochondrial acidic protein mam33 <O94675; eV:1.55e-25> AED:0.10 eAED:0.10 QI:0	Yeast00083	N-Term(TMT6plex); K17(TMT6plex); K20(TMT6plex)	505646	625437	562893	707798	339554	161693	150019	171819	115070	254827	427316	448198	417537	462735	331035	180873	153981	185666	162164	283591	0	48.62	3	979.229	2935.67	63.3753	5661	5661	RG_01.raw
eNSNPATEPQFLEAFR	Yeast00083-RA Name:Mitochondrial acidic protein mam33 <O94675; eV:1.55e-25> AED:0.10 eAED:0.10 QI:0	Yeast00083	N-Term(TMT6plex)	436225	669149	598944	752798	327642	158722	161435	227330	196032	307350	368649	479522	444279	492155	319423	177549	165699	245650	276261	342044	0	71.52	2	1040.02	2079.03	43.7572	3574	3574	RG_01.raw
lASRLESELSYER	Yeast00083-RA Name:Mitochondrial acidic protein mam33 <O94675; eV:1.55e-25> AED:0.10 eAED:0.10 QI:0	Yeast00083	N-Term(TMT6plex)	382227	562257	486852	615946	399885	177027	177256	232551	145932	334054	323016	402922	361133	402685	389852	198026	181937	251292	205657	371762	0	36.1	3	594.659	1781.96	35.371	2257	2257	RG_03.raw
lASRLESELSYERENSNPATEPQFLEAFR	Yeast00083-RA Name:Mitochondrial acidic protein mam33 <O94675; eV:1.55e-25> AED:0.10 eAED:0.10 QI:0	Yeast00083	N-Term(TMT6plex)	708790	656363	467680	679075	394122	164598	104288	168696	91140.3	355400	598992	470360	346911	443957	384234	184122	107043	182292	128441	395518	0	43.4	4	903.954	3612.79	48.6479	3540	3540	RG_02.raw
wLEGVAk	Yeast00083-RA Name:Mitochondrial acidic protein mam33 <O94675; eV:1.55e-25> AED:0.10 eAED:0.10 QI:0	Yeast00083	N-Term(TMT6plex); K7(TMT6plex)	590138	837869	641932	766394	397712	225469	181946	252609	200584	363642	498720	600430	476166	501043	387734	252214	186752	272967	282675	404690	0	34.03	2	630.89	1260.77	43.8487	4124	4124	RG_08.raw
sQGIWTIEDR	Yeast00083-RA Name:Mitochondrial acidic protein mam33 <O94675; eV:1.55e-25> AED:0.10 eAED:0.10 QI:0	Yeast00083	N-Term(TMT6plex)	587632	798926	704222	843446	397447	228633	212889	312728	237209	367735	496602	572522	522371	551417	387476	255752	218512	337931	334291	409245	0	61.63	2	717.38	1433.75	35.5224	2139	2139	RG_02.raw
kFGNEEIR	Yeast00083-RA Name:Mitochondrial acidic protein mam33 <O94675; eV:1.55e-25> AED:0.10 eAED:0.10 QI:0	Yeast00083	N-Term(TMT6plex); K1(TMT6plex)	799558	1.0542e+06	1.64422e+06	1.16813e+06	657602	356058	302161	411244	431950	557952	675698	755456	1.21963e+06	763683	641104	398292	310142	444386	608732	620933	0.003	10.04	3	484.283	1450.83	26.9379	2140	2140	RG_10.raw
wLEGVAk	Yeast00083-RA Name:Mitochondrial acidic protein mam33 <O94675; eV:1.55e-25> AED:0.10 eAED:0.10 QI:0	Yeast00083	N-Term(TMT6plex); K7(TMT6plex)	1.29553e+06	1.6855e+06	1.37653e+06	1.72365e+06	791277	436498	338976	502671	485030	695011	1.09484e+06	1.20786e+06	1.02107e+06	1.12686e+06	771425	488274	347929	543181	683536	773464	0	28.62	2	630.889	1260.77	38.761	2947	2947	RG_05.raw
wLEGVAk	Yeast00083-RA Name:Mitochondrial acidic protein mam33 <O94675; eV:1.55e-25> AED:0.10 eAED:0.10 QI:0	Yeast00083	N-Term(TMT6plex); K7(TMT6plex)	1.24721e+06	1.66346e+06	1.42533e+06	1.80385e+06	898353	456101	472152	650522	692888	727879	1.05401e+06	1.19206e+06	1.05727e+06	1.1793e+06	875815	510203	484623	702948	976463	810042	0.005	22.64	2	630.891	1260.77	44.2973	4076	4076	RG_07.raw
wLEGVAk	Yeast00083-RA Name:Mitochondrial acidic protein mam33 <O94675; eV:1.55e-25> AED:0.10 eAED:0.10 QI:0	Yeast00083	N-Term(TMT6plex); K7(TMT6plex)	1.61401e+06	2.13861e+06	1.85943e+06	2.45352e+06	1.09863e+06	531748	523153	631170	791728	888749	1.36398e+06	1.53256e+06	1.37927e+06	1.60403e+06	1.07107e+06	594822	536971	682036	1.11575e+06	989071	0.002	25.47	2	630.886	1260.76	39.0967	3162	3162	RG_06.raw
wLEGVAk	Yeast00083-RA Name:Mitochondrial acidic protein mam33 <O94675; eV:1.55e-25> AED:0.10 eAED:0.10 QI:0	Yeast00083	N-Term(TMT6plex); K7(TMT6plex)	3.42294e+06	4.37009e+06	3.70526e+06	4651208	2.08818e+06	1.10294e+06	933990	1.32366e+06	1.27081e+06	1.95032e+06	2.89269e+06	3.13167e+06	2.74845e+06	3.04081e+06	2.03579e+06	1.23377e+06	958659	1.43034e+06	1.79091e+06	2.17047e+06	0.001	28.56	2	630.886	1260.76	39.5613	3211	3211	RG_06.raw
lESELSYER	Yeast00083-RA Name:Mitochondrial acidic protein mam33 <O94675; eV:1.55e-25> AED:0.10 eAED:0.10 QI:0	Yeast00083	N-Term(TMT6plex)	2769900	4.34936e+06	4.16259e+06	5.49612e+06	2.61083e+06	1.54608e+06	2.01721e+06	2.77438e+06	2117712	2207956	2.34081e+06	3.11682e+06	3.08769e+06	3.59318e+06	2.54533e+06	1.72947e+06	2.07049e+06	2.99797e+06	2.98442e+06	2.45719e+06	0	33.89	2	677.856	1354.71	34.3437	2569	2569	RG_01.raw
kFGNEEIR	Yeast00083-RA Name:Mitochondrial acidic protein mam33 <O94675; eV:1.55e-25> AED:0.10 eAED:0.10 QI:0	Yeast00083	N-Term(TMT6plex); K1(TMT6plex)	7.18627e+06	9871281	9495332	11504370	5.19691e+06	2.87764e+06	2.89151e+06	3.47022e+06	2.95981e+06	5.05015e+06	6.07304e+06	7.07391e+06	7.04336e+06	7.52118e+06	5.06654e+06	3.21898e+06	2.96788e+06	3.74989e+06	4.17115e+06	5.62022e+06	0	16.28	3	484.287	1450.85	23.7836	1894	1894	RG_07.raw
lPLkPSSIESVAISGk	Yeast00087-RA Name:Pre-mRNA-splicing factor cwf23 <Q9P7C6; eV:1.12e-29> AED:0.37 eAED:0.37 QI:0	Yeast00087	N-Term(TMT6plex); K4(TMT6plex); K16(TMT6plex)	129208	141703	126230	150919	61178.8	61261	44153.6	70575.8	106630	66836.4	109193	101546	93634	98666.2	59644	68527.6	45319.9	76263.5	150269	74381	0	28.54	3	771.817	2313.44	47.4261	4336	4336	RG_11.raw
lKAGTAmIALK	Yeast00087-RA Name:Pre-mRNA-splicing factor cwf23 <Q9P7C6; eV:1.12e-29> AED:0.37 eAED:0.37 QI:0	Yeast00087	N-Term(TMT6plex); M7(Oxidation)	238178	329947	329632	408880	343302	328264	368888	285602	208934	233451	201282	236445	244511	267312	334689	367202	378631	308619	294443	259802	0.562	10.23	2	681.423	1361.84	67.1002	6511	6511	RG_12.raw
yYILPDSLPLDTLLVDDAPkPk	Yeast00089-RA Name:Small nuclear ribonucleoprotein Sm D1 <O42661; eV:2.27e-40> AED:0.12 eAED:0.13 QI:0	Yeast00089	N-Term(TMT6plex); K20(TMT6plex); K22(TMT6plex)	81394.2	108798	107582	166920	71574.9	53352.4	43780.4	143975	150477	66886.2	68785.4	77966.3	79801.3	109127	69779.3	59680.9	44936.7	155578	212061	74436.3	0	43.53	3	1058.62	3173.83	64.4089	5771	5771	RG_01.raw
lLEVR	Yeast00092-RA Name:Serine/threonine-protein phosphatase PP1 <P20654; eV:0.0> AED:0.07 eAED:0.64 QI:0	Yeast00092	N-Term(TMT6plex)	69523.7	91041.2	61119	97638.3	44419.3	29089.6	39206.8	47454	42147.1	48434.1	58753.7	65241.5	45336.3	63832.7	43305	32540.2	40242.4	51278.3	59396.4	53901.3	0.025	13.22	2	429.786	858.564	30.5641	2618	2618	RG_07.raw
tFTDcFNcLPIAAIIDEk	Yeast00092-RA Name:Serine/threonine-protein phosphatase PP1 <P20654; eV:0.0> AED:0.07 eAED:0.64 QI:0	Yeast00092	N-Term(TMT6plex); C5(Carbamidomethyl); C8(Carbamidomethyl); K18(TMT6plex)	65170.5	114021	95769.4	120025	38628.2	35027	22692.7	28995.2	22102.3	51978	55074.9	81709.4	71039	78468.6	37659.2	39181.8	23292.1	31331.9	31147.9	57845.3	0	50.42	2	1293.67	2586.33	70.6848	6436	6436	RG_01.raw
fLQkHDMDLIcR	Yeast00092-RA Name:Serine/threonine-protein phosphatase PP1 <P20654; eV:0.0> AED:0.07 eAED:0.64 QI:0	Yeast00092	N-Term(TMT6plex); K4(TMT6plex); C11(Carbamidomethyl)	113154	155246	131415	157602	71245.2	18823.9	41271.1	48534.9	22000.7	70740.9	95625.5	111252	97480.1	103035	69457.8	21056.8	42361.1	52446.3	31004.8	78726.1	0	18.85	4	509.281	2034.1	36.8134	3229	3229	RG_09.raw
aHQVVEDGYEFFAk	Yeast00092-RA Name:Serine/threonine-protein phosphatase PP1 <P20654; eV:0.0> AED:0.07 eAED:0.64 QI:0	Yeast00092	N-Term(TMT6plex); K14(TMT6plex)	156974	190768	157951	163764	118055	144088	89679.3	111568	74762.6	148527	132657	136707	117163	107064	115093	161180	92048	120560	105360	165293	0	11.93	3	700.039	2098.1	41.2704	2886	2886	RG_03.raw
gVSFTFGPDVVSR	Yeast00092-RA Name:Serine/threonine-protein phosphatase PP1 <P20654; eV:0.0> AED:0.07 eAED:0.64 QI:0	Yeast00092	N-Term(TMT6plex)	1.31352e+06	1.56351e+06	1.70482e+06	1.90967e+06	1.34232e+06	1.28617e+06	1.49949e+06	1.87795e+06	2.18771e+06	1.04937e+06	1.11004e+06	1.12044e+06	1.26459e+06	1.24848e+06	1.30865e+06	1.43874e+06	1.53909e+06	2.0293e+06	3.08306e+06	1.16782e+06	0	23.47	2	798.932	1596.86	45.2048	3635	3635	RG_05.raw
vDDVVmK	Yeast00098-RA Name:DNA-directed RNA polymerase II subunit RPB3 <P16370; eV:1.36e-83> AED:0.16 eAED:0.17 QI:0	Yeast00098	N-Term(TMT6plex); M6(Oxidation)	45291.7	42936.7	55597.6	63742	37580.1	39006.9	40222.5	62250.3	54332.6	49413	38275.6	30769.1	41240.6	41672.4	36637.3	43633.8	41284.9	67267	76569	54990.7		13.26	2	525.792	1050.58	32.735	2399	2399	RG_01.raw
dLVVGAGADGQSR	Yeast00098-RA Name:DNA-directed RNA polymerase II subunit RPB3 <P16370; eV:1.36e-83> AED:0.16 eAED:0.17 QI:0	Yeast00098	N-Term(TMT6plex)	155402	152901	143229	212426	77658.3	92013.6	99437.9	107505	99024.9	110828	131329	109571	106243	138877	75710.1	102928	102064	116168	139552	123339	0	62.19	2	737.396	1473.78	29.5398	2064	2064	RG_01.raw
aSVDEFPFcAHLVSNEYEQLSSEALEAAR	Yeast00100-RA Name:60S ribosomal protein L10 <P41805; eV:2.68e-119> AED:0.07 eAED:0.07 QI:0	Yeast00100	N-Term(TMT6plex); C9(Carbamidomethyl)	19797.1	10946.8	22561.1	28621.7	21558.4	12594.6	11600	17797.1	7222.94	21296	16730.4	7844.65	16735.1	18711.9	21017.6	14088.5	11906.4	19231.4	10179	23699.9	0	32.33	3	1166.89	3498.66	61.9506	5510	5510	RG_01.raw
iFDLGk	Yeast00100-RA Name:60S ribosomal protein L10 <P41805; eV:2.68e-119> AED:0.07 eAED:0.07 QI:0	Yeast00100	N-Term(TMT6plex); K6(TMT6plex)	85765	85689.4	86369.6	98491.1	70308.4	49111.7	39093.6	48787.7	67123.4	56943.6	72479.2	61406.3	64066.4	64390.2	68544.5	54937.2	40126.2	52719.5	94594.7	63371.4	0.011	14.71	2	575.865	1150.72	48.4097	4608	4608	RG_08.raw
iFDLGk	Yeast00100-RA Name:60S ribosomal protein L10 <P41805; eV:2.68e-119> AED:0.07 eAED:0.07 QI:0	Yeast00100	N-Term(TMT6plex); K6(TMT6plex)	150403	145255	177267	221472	101059	88351.6	79367.7	100294	123230	88743.7	127104	104092	131491	144791	98524	98831.6	81464.1	108377	173663	98761.1	0.012	16.14	2	575.862	1150.72	44.4987	3738	3738	RG_06.raw
iFDLGk	Yeast00100-RA Name:60S ribosomal protein L10 <P41805; eV:2.68e-119> AED:0.07 eAED:0.07 QI:0	Yeast00100	N-Term(TMT6plex); K6(TMT6plex)	249534	222768	242606	289603	180492	119624	103247	134805	170848	182615	210878	159639	179958	189333	175964	133813	105974	145669	240771	203229	0.023	15.77	2	575.862	1150.72	44.0252	3688	3688	RG_06.raw
aIVIEALR	Yeast00100-RA Name:60S ribosomal protein L10 <P41805; eV:2.68e-119> AED:0.07 eAED:0.07 QI:0	Yeast00100	N-Term(TMT6plex)	204656	226444	209496	338996	113170	125871	142915	191531	379402	188539	172953	162273	155398	221625	110331	140802	146690	206967	534678	209821	0	37.21	2	557.36	1113.71	39.3554	3189	3189	RG_06.raw
lQPDGAYVQFLkPHGNLVNNLk	Yeast00100-RA Name:60S ribosomal protein L10 <P41805; eV:2.68e-119> AED:0.07 eAED:0.07 QI:0	Yeast00100	N-Term(TMT6plex); K12(TMT6plex); K22(TMT6plex)	350813	382151	415390	600203	247304	212636	201499	350877	255388	308188	296469	273855	308124	392393	241100	237859	206821	379154	359910	342977	0	40.69	3	1051.61	3152.82	50.2251	4633	4633	RG_11.raw
iFDLGk	Yeast00100-RA Name:60S ribosomal protein L10 <P41805; eV:2.68e-119> AED:0.07 eAED:0.07 QI:0	Yeast00100	N-Term(TMT6plex); K6(TMT6plex)	3575071	3.39792e+06	3.19006e+06	3910346	2.18465e+06	1.97496e+06	1.55461e+06	1.93782e+06	2.5397e+06	2.44791e+06	3.02126e+06	2.435e+06	2.3663e+06	2.55646e+06	2.12984e+06	2.20922e+06	1.59567e+06	2.09399e+06	3.57911e+06	2.72424e+06	0.009	15.24	2	575.865	1150.72	43.2863	3429	3429	RG_05.raw
rPPYDDRDNR	Yeast00101-RA Name:Unknown protein AED:0.30 eAED:0.48 QI:0	Yeast00101	N-Term(TMT6plex)	1818.55	1939.15	1532.4	1919.35	989.402	705.064	595.47	759.177	1019.51	970.217	1536.84	1389.62	1136.69	1254.81	964.58	788.696	611.198	820.359	1436.76	1079.74	0	10.95	4	383.95	1532.78	16.4449	953	953	RG_06.raw
rPPYDDRDNR	Yeast00101-RA Name:Unknown protein AED:0.30 eAED:0.48 QI:0	Yeast00101	N-Term(TMT6plex)	40823.6	56934.2	39587.7	45796.2	25248.7	17487.4	14935.3	14139.2	23827.6	25985.1	34499.6	40799.9	29365	29940.1	24615.3	19561.7	15329.8	15278.7	33579.4	28918.3	0	21.09	4	383.949	1532.77	14.1608	987	987	RG_08.raw
sGFDGPWTFSPITFSNQYYELLLk	Yeast00104-RA Name:Cytochrome c peroxidase, mitochondrial <Q4PBY6; eV:1.48e-150> AED:0.20 eAED:0.20 QI:0	Yeast00104	N-Term(TMT6plex); K24(TMT6plex)	11320.3	20187.1	24425.5	23706.8	10684.4	3984.49	2920.49	5758.14	4292.72	7481.12	9566.65	14466.4	18118.2	15498.7	10416.4	4457.12	2997.63	6222.19	6049.58	8325.59	0	41.48	2	1634.84	3268.68	84.0196	7283	7283	RG_02.raw
sGFDGPWTFSPITFSNQYYELLLk	Yeast00104-RA Name:Cytochrome c peroxidase, mitochondrial <Q4PBY6; eV:1.48e-150> AED:0.20 eAED:0.20 QI:0	Yeast00104	N-Term(TMT6plex); K24(TMT6plex)	17546.3	24007	19001.4	23912.1	7255.16	5699.66	8286.05	8178.99	7649.4	8777.84	14828.2	17203.8	14094.6	15632.9	7073.15	6375.74	8504.91	8838.13	10780	9768.68	0	42.62	3	1090.24	3268.7	85.2506	7989	7989	RG_06.raw
TKSLMMLLTDMALATDk	Yeast00104-RA Name:Cytochrome c peroxidase, mitochondrial <Q4PBY6; eV:1.48e-150> AED:0.20 eAED:0.20 QI:0	Yeast00104	K17(TMT6plex)	21236.6	19957.6	19397.6	23504	13007.9	8416.51	13078.9	20138.5	7014.01	9738.44	17946.8	14301.9	14388.6	15366.2	12681.6	9414.86	13424.4	21761.5	9884.6	10837.7	0.003	28.54	3	704.722	2112.15	84.4847	7896	7896	RG_01.raw
sLMMLLTDMALATDk	Yeast00104-RA Name:Cytochrome c peroxidase, mitochondrial <Q4PBY6; eV:1.48e-150> AED:0.20 eAED:0.20 QI:0	Yeast00104	N-Term(TMT6plex); K15(TMT6plex)	21236.6	19957.6	19397.6	23504	13007.9	8416.51	13078.9	20138.5	7014.01	9738.44	17946.8	14301.9	14388.6	15366.2	12681.6	9414.86	13424.4	21761.5	9884.6	10837.7		20.34	3	704.722	2112.15	84.4847	7896	7896	RG_01.raw
lLELGVPAENFAGk	Yeast00104-RA Name:Cytochrome c peroxidase, mitochondrial <Q4PBY6; eV:1.48e-150> AED:0.20 eAED:0.20 QI:0	Yeast00104	N-Term(TMT6plex); K14(TMT6plex)	15086.8	29494	20910.6	38807.5	20404.5	17120.9	14671.9	30607.6	29060.2	11048.1	12749.7	21135.8	15510.9	25371.1	19892.6	19151.7	15059.4	33074.2	40953.5	12295.2	0	26.78	2	958.559	1916.11	50.2853	3714	3714	RG_02.raw
dRSGFDGPWTFSPITFSNQYYELLLk	Yeast00104-RA Name:Cytochrome c peroxidase, mitochondrial <Q4PBY6; eV:1.48e-150> AED:0.20 eAED:0.20 QI:0	Yeast00104	N-Term(TMT6plex); K26(TMT6plex)	43793.7	69076.1	70127.7	74565.3	30398.7	20227.7	22105.2	20118.2	9965.64	24242.3	37009.6	49501	52018.7	48748.3	29636.1	22627	22689.1	21739.5	14044.2	26978.8	0	89.72	3	1180.61	3539.81	75.2031	6355	6355	RG_02.raw
sGFDGPWTFSPITFSNQYYELLLk	Yeast00104-RA Name:Cytochrome c peroxidase, mitochondrial <Q4PBY6; eV:1.48e-150> AED:0.20 eAED:0.20 QI:0	Yeast00104	N-Term(TMT6plex); K24(TMT6plex)	57014.6	83102	99826.2	113929	32539.1	18666.2	14466.8	34977.6	24252.4	37137.9	48182.5	59552.2	74048.2	74482.8	31722.8	20880.3	14848.9	37796.5	34178.1	41330.1	0	52.71	2	1634.85	3268.7	83.2664	7204	7204	RG_02.raw
yAkNEEAFFSDFSk	Yeast00104-RA Name:Cytochrome c peroxidase, mitochondrial <Q4PBY6; eV:1.48e-150> AED:0.20 eAED:0.20 QI:0	Yeast00104	N-Term(TMT6plex); K3(TMT6plex); K14(TMT6plex)	67831.6	85896.1	93722.1	115503	48183	31739.8	59424.4	105626	65153.4	38417.3	57323.8	61554.5	69520.3	75512.2	46974.2	35504.7	60993.9	114139	91818.5	42753.9	0	44.11	2	1185.63	2370.26	43.5437	3128	3128	RG_03.raw
kPMLLPTVSDWEAQQEk	Yeast00104-RA Name:Cytochrome c peroxidase, mitochondrial <Q4PBY6; eV:1.48e-150> AED:0.20 eAED:0.20 QI:0	Yeast00104	N-Term(TMT6plex); K1(TMT6plex); K17(TMT6plex)	105710	130773	154430	185254	66292	59096.3	73661.4	135732	69559.9	56242	89334.6	93713.6	114552	121113	64628.9	66106.2	75607	146670	98028.2	62590.6	0	56.22	3	896.508	2687.51	44.9112	3274	3274	RG_03.raw
TKSLMMLLTDMALATDk	Yeast00104-RA Name:Cytochrome c peroxidase, mitochondrial <Q4PBY6; eV:1.48e-150> AED:0.20 eAED:0.20 QI:0	Yeast00104	K17(TMT6plex)	111399	125753	150322	197247	51526.4	49691.4	69465.4	105284	73984.8	68955.5	94141.8	90116.9	111504	128953	50233.7	55585.6	71300.2	113768	104264	76739.2	0	60.18	2	1056.58	2112.15	84.8764	7937	7937	RG_01.raw
sLMMLLTDMALATDk	Yeast00104-RA Name:Cytochrome c peroxidase, mitochondrial <Q4PBY6; eV:1.48e-150> AED:0.20 eAED:0.20 QI:0	Yeast00104	N-Term(TMT6plex); K15(TMT6plex)	111399	125753	150322	197247	51526.4	49691.4	69465.4	105284	73984.8	68955.5	94141.8	90116.9	111504	128953	50233.7	55585.6	71300.2	113768	104264	76739.2		49.63	2	1056.58	2112.15	84.8764	7937	7937	RG_01.raw
dGLEENcTPDGRLPDGDkGADHIR	Yeast00104-RA Name:Cytochrome c peroxidase, mitochondrial <Q4PBY6; eV:1.48e-150> AED:0.20 eAED:0.20 QI:0	Yeast00104	N-Term(TMT6plex); C7(Carbamidomethyl); K18(TMT6plex)	127350	156776	164569	187031	51544.3	38269.5	25015.1	21156.4	21862.7	70651.8	107623	112348	122072	122274	50251.2	42808.9	25675.8	22861.4	30810.4	78627	0	17.25	5	619.91	3095.52	29.9836	2110	2110	RG_01.raw
sGFDGPWTFSPITFSNQYYELLLkEk	Yeast00104-RA Name:Cytochrome c peroxidase, mitochondrial <Q4PBY6; eV:1.48e-150> AED:0.20 eAED:0.20 QI:0	Yeast00104	N-Term(TMT6plex); K24(TMT6plex); K26(TMT6plex)	166268	201252	187929	193746	97165.9	34659.7	39720.4	34935.9	15427	97199.3	140511	144221	139400	126665	94728.3	38770.9	40769.5	37751.3	21740.7	108171	0	43.64	3	1252.34	3754.99	76.1576	6569	6569	RG_03.raw
sGFDGPWTFSPITFSNQYYELLLkEk	Yeast00104-RA Name:Cytochrome c peroxidase, mitochondrial <Q4PBY6; eV:1.48e-150> AED:0.20 eAED:0.20 QI:0	Yeast00104	N-Term(TMT6plex); K24(TMT6plex); K26(TMT6plex)	329882	448601	414262	409074	193923	82974.7	85291.2	85108.6	36926.3	177302	278780	321474	307287	267439	189058	92816.9	87544	91967.5	52038.9	197316	0	53.57	3	1252.34	3755	76.6597	6620	6620	RG_03.raw
dGLEENcTPDGRLPDGDkGADHIR	Yeast00104-RA Name:Cytochrome c peroxidase, mitochondrial <Q4PBY6; eV:1.48e-150> AED:0.20 eAED:0.20 QI:0	Yeast00104	N-Term(TMT6plex); C7(Carbamidomethyl); K18(TMT6plex)	299653	341602	325743	386699	129369	74386	47243.6	58343.2	28418.6	179118	253234	244797	241627	252811	126124	83209.4	48491.4	63045.1	40049.4	199337	0	22.46	4	774.635	3095.52	30.0613	2117	2117	RG_01.raw
lLELGVPAENFAGk	Yeast00104-RA Name:Cytochrome c peroxidase, mitochondrial <Q4PBY6; eV:1.48e-150> AED:0.20 eAED:0.20 QI:0	Yeast00104	N-Term(TMT6plex); K14(TMT6plex)	418678	514444	461394	715411	174270	190014	232188	647214	550519	188413	353821	368659	342248	467712	169898	212553	238320	699373	775828	209681	0	71.06	2	958.559	1916.11	49.5454	3635	3635	RG_02.raw
mGFNDQEIVALSGAHALGR	Yeast00104-RA Name:Cytochrome c peroxidase, mitochondrial <Q4PBY6; eV:1.48e-150> AED:0.20 eAED:0.20 QI:0	Yeast00104	N-Term(TMT6plex)	385441	565343	428315	436081	172685	169810	91742.6	117590	81873.8	239807	325732	405133	317711	285096	168353	189952	94165.8	127066	115382	266877	0	78.32	3	739.055	2215.15	49.4263	4571	4571	RG_09.raw
fAPEANHGANAGLk	Yeast00104-RA Name:Cytochrome c peroxidase, mitochondrial <Q4PBY6; eV:1.48e-150> AED:0.20 eAED:0.20 QI:0	Yeast00104	N-Term(TMT6plex); K14(TMT6plex)	286328	399383	347288	491330	245274	244419	183728	185762	163695	256705	241973	286204	257608	321215	239121	273412	188581	200733	230690	285682	0	36.24	3	619.009	1855.01	29.963	2462	2462	RG_10.raw
kWNGPPQFEDSKTK	Yeast00104-RA Name:Cytochrome c peroxidase, mitochondrial <Q4PBY6; eV:1.48e-150> AED:0.20 eAED:0.20 QI:0	Yeast00104	N-Term(TMT6plex); K1(TMT6plex)	452320	555098	553979	773460	279984	225475	285719	549553	471224	261705	382251	397792	410926	505663	272960	252220	293265	593841	664079	291246	0	38.11	3	707.398	2120.18	36.2046	3218	3218	RG_07.raw
kWNGPPQFEDSk	Yeast00104-RA Name:Cytochrome c peroxidase, mitochondrial <Q4PBY6; eV:1.48e-150> AED:0.20 eAED:0.20 QI:0	Yeast00104	N-Term(TMT6plex); K1(TMT6plex); K12(TMT6plex)	452320	555098	553979	773460	279984	225475	285719	549553	471224	261705	382251	397792	410926	505663	272960	252220	293265	593841	664079	291246		35.03	3	707.398	2120.18	36.2046	3218	3218	RG_07.raw
fAPEANHGANAGLk	Yeast00104-RA Name:Cytochrome c peroxidase, mitochondrial <Q4PBY6; eV:1.48e-150> AED:0.20 eAED:0.20 QI:0	Yeast00104	N-Term(TMT6plex); K14(TMT6plex)	750956	981162	862630	1.03919e+06	387914	316571	257448	235725	214423	309902	634625	703116	639874	679385	378182	354122	264248	254722	302179	344884	0	49.95	3	619.012	1855.02	25.4645	2018	2018	RG_09.raw
tTQEGmLGSRPDVDYGAVYR	Yeast00104-RA Name:Cytochrome c peroxidase, mitochondrial <Q4PBY6; eV:1.48e-150> AED:0.20 eAED:0.20 QI:0	Yeast00104	N-Term(TMT6plex); M6(Oxidation)	489642	588977	598667	637463	314725	199152	172370	457798	390504	349834	413791	422070	444074	416753	306829	222775	176923	494692	550324	389323	0	43.56	3	820.734	2460.19	32.0436	1769	1769	RG_02.raw
wNGPPQFEDSkTk	Yeast00104-RA Name:Cytochrome c peroxidase, mitochondrial <Q4PBY6; eV:1.48e-150> AED:0.20 eAED:0.20 QI:0	Yeast00104	N-Term(TMT6plex); K11(TMT6plex); K13(TMT6plex)	854401	1.09603e+06	976139	1.14502e+06	513245	355556	432484	680598	461521	469263	722046	785433	724071	748573	500369	397731	443907	735447	650405	522234	0	21.7	3	741.081	2221.23	36.8339	3285	3285	RG_07.raw
fAPEANHGANAGLk	Yeast00104-RA Name:Cytochrome c peroxidase, mitochondrial <Q4PBY6; eV:1.48e-150> AED:0.20 eAED:0.20 QI:0	Yeast00104	N-Term(TMT6plex); K14(TMT6plex)	2.28938e+06	3381498	2927416	4.05212e+06	1.1773e+06	719023	432348	675981	408883	1.12349e+06	1.93473e+06	2.42323e+06	2.17147e+06	2.64914e+06	1.14776e+06	804312	443767	730459	576224	1.25031e+06	0	76.32	2	928.015	1855.02	24.9757	1966	1966	RG_09.raw
fAPEANHGANAGLk	Yeast00104-RA Name:Cytochrome c peroxidase, mitochondrial <Q4PBY6; eV:1.48e-150> AED:0.20 eAED:0.20 QI:0	Yeast00104	N-Term(TMT6plex); K14(TMT6plex)	3.16845e+06	4672675	3.92629e+06	5.76867e+06	1.58024e+06	1.34327e+06	668128	889104	602230	1.69739e+06	2.67762e+06	3.34851e+06	2.91241e+06	3.77137e+06	1.54059e+06	1.50261e+06	685775	960756	848701	1.88899e+06	0	55.88	3	619.012	1855.02	24.865	1954	1954	RG_09.raw
qIFYk	Yeast00104-RA Name:Cytochrome c peroxidase, mitochondrial <Q4PBY6; eV:1.48e-150> AED:0.20 eAED:0.20 QI:0	Yeast00104	N-Term(TMT6plex); K5(TMT6plex)	3024353	3.38994e+06	3.00906e+06	3.65726e+06	1.6166e+06	1228543	974507	1.57935e+06	1.39711e+06	1.77135e+06	2.55585e+06	2.42929e+06	2.23203e+06	2.39099e+06	1.57605e+06	1.37427e+06	1.00025e+06	1.70663e+06	1.96889e+06	1.9713e+06	0.089	10.13	2	578.869	1156.73	29.1776	2498	2498	RG_12.raw
tTQEGMLGSRPDVDYGAVYR	Yeast00104-RA Name:Cytochrome c peroxidase, mitochondrial <Q4PBY6; eV:1.48e-150> AED:0.20 eAED:0.20 QI:0	Yeast00104	N-Term(TMT6plex)	5700189	6.38925e+06	6719021	8.31128e+06	3203932	1.49138e+06	1.20006e+06	986426	566822	3447208	4.81717e+06	4.57864e+06	4.98397e+06	5.43364e+06	3.12355e+06	1.66828e+06	1.23175e+06	1.06592e+06	798802	3.83633e+06	0	49	3	815.404	2444.2	34.3855	2018	2018	RG_02.raw
nEEAFFSDFSk	Yeast00104-RA Name:Cytochrome c peroxidase, mitochondrial <Q4PBY6; eV:1.48e-150> AED:0.20 eAED:0.20 QI:0	Yeast00104	N-Term(TMT6plex); K11(TMT6plex)	10143625	15392511	13831725	19332390	5476143	4.68583e+06	7605818	17918998	15343818	5664398	8.57227e+06	1.10305e+07	1.026e+07	1.26389e+07	5.33876e+06	5.24165e+06	7.80671e+06	1.93631e+07	2.16235e+07	6.3038e+06	0	56.35	2	889.954	1778.9	44.4467	3647	3647	RG_01.raw
aWILPLPVTk	Yeast00107-RA Name:37S ribosomal protein S9, mitochondrial <Q757I0; eV:2.55e-24> AED:0.33 eAED:0.33 QI:0	Yeast00107	N-Term(TMT6plex); K10(TMT6plex)	132751	149708	177568	202287	85580.3	76807.6	59508	110162	81635.5	126588	112186	107283	131714	132249	83433.3	85918.3	61079.8	119040	115046	140877	0	33.19	2	798.518	1596.03	65.9569	6391	6391	RG_12.raw
aWILPLPVTk	Yeast00107-RA Name:37S ribosomal protein S9, mitochondrial <Q757I0; eV:2.55e-24> AED:0.33 eAED:0.33 QI:0	Yeast00107	N-Term(TMT6plex); K10(TMT6plex)	294779	318572	395394	462578	152556	138227	134722	219254	219313	229101	249115	228294	293292	302418	148729	154623	138281	236923	309070	254962	0	39.14	2	798.517	1596.03	65.3934	6332	6332	RG_12.raw
hLELTIk	Yeast00108-RA Name:Unknown protein AED:0.20 eAED:0.20 QI:0	Yeast00108	N-Term(TMT6plex); K7(TMT6plex)	46847.4	59636.3	50616.5	71292.7	26055.7	26136.6	13854.3	25344.4	22218.8	41899.8	39590.3	42736.3	37545.8	46608.8	25402	29236.9	14220.2	27386.9	31312.2	46629.4	0	17.99	3	437.952	1311.84	31.2342	2634	2634	RG_09.raw
hLELTIk	Yeast00108-RA Name:Unknown protein AED:0.20 eAED:0.20 QI:0	Yeast00108	N-Term(TMT6plex); K7(TMT6plex)	97968.1	128450	88980.1	120163	61260.4	40144.1	33889.7	27089.3	21114.4	58673	82791.8	92049.6	66002.8	78558.3	59723.6	44905.9	34784.8	29272.4	29755.8	65296	0	24.77	3	437.952	1311.84	31.7582	2690	2690	RG_09.raw
hNFIVTSGTPLVLFTVYAPAEHNENTIHk	Yeast00109-RA Name:Uncharacterized protein YrkC <P54430; eV:1.16e-10> AED:0.24 eAED:0.24 QI:0	Yeast00109	N-Term(TMT6plex); K29(TMT6plex)	28833	34316.9	44201.2	42611.9	69690.3	45682.5	47288.4	24060	14378.4	19718.9	24366.4	24592	32787.2	27858.3	67941.9	51101.2	48537.4	25999	20263	21944.8	0	67.79	4	927.754	3707.99	54.9566	5302	5302	RG_08.raw
hNFIVTSGTPLVLFTVYAPAEHNENTIHk	Yeast00109-RA Name:Uncharacterized protein YrkC <P54430; eV:1.16e-10> AED:0.24 eAED:0.24 QI:0	Yeast00109	N-Term(TMT6plex); K29(TMT6plex)	39753.5	43523.4	29955.7	30299.8	39330.4	27319	30081.1	45471.9	11455	35793.5	33595.3	31189.5	22220.3	19809	38343.7	30559.5	30875.7	49136.5	16143.1	39833.9	0	59.24	5	742.398	3707.96	56.5314	5263	5263	RG_10.raw
hNFIVTSGTPLVLFTVYAPAEHNENTIHk	Yeast00109-RA Name:Uncharacterized protein YrkC <P54430; eV:1.16e-10> AED:0.24 eAED:0.24 QI:0	Yeast00109	N-Term(TMT6plex); K29(TMT6plex)	72119.7	56736	58736.2	82167.5	56934.7	72802.3	109458	54828.8	41453.6	67771.3	60947.6	40657.9	43568.8	53718.4	55506.3	81437.9	112349	59247.4	58419.1	75421.4	0	65.05	4	927.743	3707.95	56.8357	5295	5295	RG_10.raw
eVGAGDIVIVPAGck	Yeast00109-RA Name:Uncharacterized protein YrkC <P54430; eV:1.16e-10> AED:0.24 eAED:0.24 QI:0	Yeast00109	N-Term(TMT6plex); C14(Carbamidomethyl); K15(TMT6plex)	1.06313e+06	1.21708e+06	1.48911e+06	1.70731e+06	2.0469e+06	2308102	3.2179e+06	1.6598e+06	1.50356e+06	1.50879e+06	898442	872180	1.10457e+06	1.11618e+06	1.99555e+06	2.58188e+06	3.3029e+06	1.79357e+06	2.11892e+06	1.6791e+06	0	60.57	2	972.055	1943.1	40.2176	3195	3195	RG_01.raw
tAADELTR	Yeast00111-RA Name:2,3-dihydroxybenzoate decarboxylase <P80402; eV:3.84e-107> AED:0.13 eAED:0.14 QI:0	Yeast00111	N-Term(TMT6plex)	29098	31753.1	37058.4	45225.2	16613.2	14820.3	11467.5	14641.5	11650.4	23887.9	24590.4	22754.8	27488.9	29566.7	16196.4	16578.3	11770.4	15821.5	16418.5	26584.4	0.003	23.68	2	553.306	1105.6	23.2136	1437	1437	RG_01.raw
lVDIHGERLEk	Yeast00111-RA Name:2,3-dihydroxybenzoate decarboxylase <P80402; eV:3.84e-107> AED:0.13 eAED:0.14 QI:0	Yeast00111	N-Term(TMT6plex); K11(TMT6plex)	117862	123183	149279	180612	68540.2	47106.9	45747.4	36506.8	23831	98003.6	99604.1	88274.6	110731	118078	66820.6	52694.6	46955.7	39448.9	33584.2	109066	0	11.83	4	442.518	1767.05	28.2644	1827	1827	RG_05.raw
tADDkPIFYDTPEWDVFFk	Yeast00111-RA Name:2,3-dihydroxybenzoate decarboxylase <P80402; eV:3.84e-107> AED:0.13 eAED:0.14 QI:0	Yeast00111	N-Term(TMT6plex); K5(TMT6plex); K19(TMT6plex)	174367	205950	253980	274356	104816	74955.6	51484.9	106189	49232.9	134519	147356	147587	188395	179365	102187	83846.6	52844.7	114747	69382.3	149704	0	42.43	3	1007.86	3021.58	60.581	5365	5365	RG_01.raw
acTDLDVPFYLHPIAPk	Yeast00111-RA Name:2,3-dihydroxybenzoate decarboxylase <P80402; eV:3.84e-107> AED:0.13 eAED:0.14 QI:0	Yeast00111	N-Term(TMT6plex); C2(Carbamidomethyl); K17(TMT6plex)	206880	209220	228718	286156	110640	98619.2	80935	78189.8	74755.2	160047	174832	149930	169656	187079	107865	110317	83072.7	84491	105350	178113	0	57.95	3	805.775	2415.31	52.3959	3610	3610	RG_04.raw
iWVLPVPSLLELSNNAkDPQGk	Yeast00112-RA Name:CTD kinase subunit gamma <Q9USJ8; eV:2.92e-25> AED:0.13 eAED:0.17 QI:0	Yeast00112	N-Term(TMT6plex); K17(TMT6plex); K22(TMT6plex)	14462.8	13050	17240.5	18213	7487.18	14077.4	9890.12	5792.29	5389.35	11857.4	12222.4	9351.84	12788.5	11907.1	7299.34	15747.2	10151.3	6259.09	7595.02	13195.9	0	21.57	4	777.212	3105.83	73.8344	6827	6827	RG_06.raw
TRRLLSLAk	Yeast00112-RA Name:CTD kinase subunit gamma <Q9USJ8; eV:2.92e-25> AED:0.13 eAED:0.17 QI:0	Yeast00112	K9(TMT6plex)	72954.8	62075.1	96053.9	131694	56034	58100.6	63539.1	66661.1	91221.9	56165.3	61653.4	44484	71250	86097.1	54628.2	64992.3	65217.4	72033.3	128556	62505.3		18.12	2	643.919	1286.83	52.1867	4912	4912	RG_07.raw
TRRLLSLAk	Yeast00112-RA Name:CTD kinase subunit gamma <Q9USJ8; eV:2.92e-25> AED:0.13 eAED:0.17 QI:0	Yeast00112	K9(TMT6plex)	514016	458320	603605	859629	426509	336710	381368	500711	633979	416880	434390	328439	447737	561997	415809	376650	391441	541063	893444	463938		18.38	2	643.922	1286.84	44.1115	3697	3697	RG_06.raw
eAHQLGYDVVVAk	Yeast00114-RA Name:Uncharacterized isochorismatase family protein YddQ <P96654; eV:5.89e-19> AED:0.07 eAED:0.07 QI:0	Yeast00114	N-Term(TMT6plex); K13(TMT6plex)	558.865	771.42	901.437	1110.76	573.663	716.49	717.026	545.422	457.113	551.679	472.291	552.812	668.659	726.178	559.272	801.478	735.964	589.378	644.194	613.953	0	30.5	3	629.696	1887.07	33.7594	1736	1736	RG_04.raw
qLAGIPNSTASVkDSVLIIIDAQNEYAk	Yeast00114-RA Name:Uncharacterized isochorismatase family protein YddQ <P96654; eV:5.89e-19> AED:0.07 eAED:0.07 QI:0	Yeast00114	N-Term(TMT6plex); K13(TMT6plex); K28(TMT6plex)	111930	137820	96139.7	120958	73004	54652.5	40800	44567.9	22865.3	76005.8	94590.7	98764.1	71313.6	79078.6	71172.5	61135.2	41877.6	48159.6	32223.2	84585.3	0	35.45	3	1216.03	3646.07	64.4094	5340	5340	RG_03.raw
gALAVDNIk	Yeast00114-RA Name:Uncharacterized isochorismatase family protein YddQ <P96654; eV:5.89e-19> AED:0.07 eAED:0.07 QI:0	Yeast00114	N-Term(TMT6plex); K9(TMT6plex)	169795	248045	207639	258798	144856	121442	116745	172758	125565	139494	143492	177753	154020	169194	141222	135848	119829	186680	176955	155241	0	46.78	2	679.924	1358.84	35.465	3236	3236	RG_08.raw
gALAVDNIk	Yeast00114-RA Name:Uncharacterized isochorismatase family protein YddQ <P96654; eV:5.89e-19> AED:0.07 eAED:0.07 QI:0	Yeast00114	N-Term(TMT6plex); K9(TMT6plex)	252107	296245	303442	349089	168094	164462	149982	217947	182846	162969	213053	212294	225085	228223	163877	183970	153944	235512	257678	181365	0	56.6	2	679.92	1358.83	31.5573	2357	2357	RG_06.raw
qLAGIPNSTASVk	Yeast00114-RA Name:Uncharacterized isochorismatase family protein YddQ <P96654; eV:5.89e-19> AED:0.07 eAED:0.07 QI:0	Yeast00114	N-Term(TMT6plex); K13(TMT6plex)	255193	322496	297578	422710	189321	110053	105574	232301	203925	177920	215661	231106	220734	276354	184571	123107	108363	251022	287384	198004	0	51.06	2	872.536	1744.06	31.4427	2739	2739	RG_12.raw
gALAVDNIk	Yeast00114-RA Name:Uncharacterized isochorismatase family protein YddQ <P96654; eV:5.89e-19> AED:0.07 eAED:0.07 QI:0	Yeast00114	N-Term(TMT6plex); K9(TMT6plex)	565127	828808	640897	838836	441215	290092	311641	579271	421897	397895	477583	593937	475398	548403	430146	324502	319872	625954	594565	442809	0	49.85	2	679.926	1358.84	34.584	3046	3046	RG_07.raw
sVPADGGk	Yeast00114-RA Name:Uncharacterized isochorismatase family protein YddQ <P96654; eV:5.89e-19> AED:0.07 eAED:0.07 QI:0	Yeast00114	N-Term(TMT6plex); K8(TMT6plex)	252393	343280	354226	432722	512500	503416	683770	289451	206141	455510	213295	246000	262754	282900	499643	563129	701830	312777	290507	506928	0.026	13.59	2	594.854	1188.7	19.5303	1441	1441	RG_07.raw
gALAVDNIKTSRPAIQK	Yeast00114-RA Name:Uncharacterized isochorismatase family protein YddQ <P96654; eV:5.89e-19> AED:0.07 eAED:0.07 QI:0	Yeast00114	N-Term(TMT6plex)	565512	911851	786543	1.05701e+06	481541	356318	352250	714878	579491	491884	477909	653447	583434	691039	469460	398583	361554	772490	816657	547408		10.39	2	1006.12	2011.23	48.4916	4549	4549	RG_12.raw
gALAVDNIk	Yeast00114-RA Name:Uncharacterized isochorismatase family protein YddQ <P96654; eV:5.89e-19> AED:0.07 eAED:0.07 QI:0	Yeast00114	N-Term(TMT6plex); K9(TMT6plex)	2.97562e+06	4.27099e+06	3.64117e+06	4585395	2.22962e+06	1.52687e+06	1.5618e+06	2.72896e+06	2.22534e+06	2.23751e+06	2.51467e+06	3.06066e+06	2.70091e+06	2.99778e+06	2.17368e+06	1.70798e+06	1.60306e+06	2.94889e+06	3.1361e+06	2.49008e+06	0	53.3	2	679.923	1358.84	30.8365	2102	2102	RG_05.raw
aDEHTGPk	Yeast00120-RA Name:Unknown protein AED:0.08 eAED:0.08 QI:0	Yeast00120	N-Term(TMT6plex); K8(TMT6plex)	4382.25	5050.18	7465.79	9412.35	15974.5	14815.4	22015.6	7005.28	5583.89	9404.19	3703.39	3619.03	5537.9	6153.49	15573.7	16572.8	22597.1	7569.84	7869.18	10465.7	0	17.09	3	438.247	1312.73	14.3634	715	715	RG_05.raw
lNEGVEGSHDGHDPLDSR	Yeast00120-RA Name:Unknown protein AED:0.08 eAED:0.08 QI:0	Yeast00120	N-Term(TMT6plex)	5588.17	6783.03	10944.7	10719.5	27728.7	21448.2	24109.4	9089.09	5911.6	15530.7	4722.51	4860.83	8118.46	7008.08	27033.1	23992.3	24746.2	9821.58	8331	17283.8	0	62.6	4	541.512	2163.03	27.7071	1876	1876	RG_01.raw
kHGNEPSk	Yeast00120-RA Name:Unknown protein AED:0.08 eAED:0.08 QI:0	Yeast00120	N-Term(TMT6plex); K1(TMT6plex); K8(TMT6plex)	10201.5	9111.19	13040.8	14747.6	27363.2	21900.9	28993.4	9446.74	8195.43	18241.5	8621.21	6529.22	9673.3	9641.51	26676.7	24498.7	29759.2	10208	11549.5	20300.6	0	13.15	3	528.654	1583.95	15.5264	982	982	RG_11.raw
kHGNEPSk	Yeast00120-RA Name:Unknown protein AED:0.08 eAED:0.08 QI:0	Yeast00120	N-Term(TMT6plex); K1(TMT6plex); K8(TMT6plex)	16910.5	19081.1	24035.7	23992.1	32387.4	27230.7	38112.8	15724.1	11261.4	22980	14290.9	13673.8	17829	15685.3	31574.9	30460.7	39119.5	16991.3	15870.3	25574	0	12.85	4	396.742	1583.95	15.0812	947	947	RG_11.raw
kPTDAAR	Yeast00120-RA Name:Unknown protein AED:0.08 eAED:0.08 QI:0	Yeast00120	N-Term(TMT6plex); K1(TMT6plex)	171972	182305	200466	291803	527422	508695	631101	187506	128270	378752	145331	130643	148700	190771	514190	569035	647770	202617	180767	421506	0.214	11.3	2	608.874	1216.74	17.6886	1276	1276	RG_12.raw
vDEELMNDDLEILkk	Yeast00120-RA Name:Unknown protein AED:0.08 eAED:0.08 QI:0	Yeast00120	N-Term(TMT6plex); K14(TMT6plex); K15(TMT6plex)	712361	812799	1.15903e+06	1263772	3.23381e+06	3.29684e+06	4.27817e+06	1.06305e+06	608034	2.08143e+06	602009	582465	859732	826212	3.15268e+06	3.6879e+06	4.39117e+06	1.14872e+06	856880	2.31639e+06	0	59.94	3	831.136	2491.39	51.3684	4383	4383	RG_01.raw
eHLPPPSNVLGDMk	Yeast00128-RA Name:NADH-cytochrome b5 reductase 1 <Q4PGW7; eV:1.04e-118> AED:0.07 eAED:0.07 QI:0	Yeast00128	N-Term(TMT6plex); K14(TMT6plex)	95472.4	106324	132570	185185	114499	84803.3	92747.9	128392	121414	94028.1	80682.8	76193.1	98336.3	121068	111626	94862.4	95197.6	138739	171105	104642	0	53.1	3	664.705	1992.1	38.5188	2157	2157	RG_04.raw
GAEGEIk	Yeast00130-RA Name:Ribosome biogenesis protein BRX1 <Q08235; eV:3.73e-88> AED:0.30 eAED:0.40 QI:0	Yeast00130	K7(TMT6plex)	792851	741246	794253	861191	584369	605124	559020	559792	602768	495592	670030	531189	589153	563018	569709	676903	573785	604905	849460	551535	0.494	16.68	2	466.761	932.515	19.9986	1591	1591	RG_08.raw
vSSALFk	Yeast00130-RA Name:Ribosome biogenesis protein BRX1 <Q08235; eV:3.73e-88> AED:0.30 eAED:0.40 QI:0	Yeast00130	N-Term(TMT6plex); K7(TMT6plex)	2.13728e+06	2.46344e+06	2.05821e+06	2.30358e+06	1.66818e+06	1.56104e+06	1.41736e+06	1685196	1.33503e+06	1.38029e+06	1.80619e+06	1.76534e+06	1.52672e+06	1.50601e+06	1.62633e+06	1.7462e+06	1.45479e+06	1.82101e+06	1.88141e+06	1.5361e+06	0.002	21.81	2	605.395	1209.78	33.3047	2938	2938	RG_12.raw
vQTYINAGLPk	Yeast00131-RA Name:Probable glutamine--tRNA ligase <Q9Y7Y8; eV:0.0> AED:0.07 eAED:0.41 QI:0	Yeast00131	N-Term(TMT6plex); K11(TMT6plex)	605221	780662	730910	787421	411816	393586	379804	447082	738018	361813	511466	559434	542168	514790	401484	440272	389836	483112	1.04006e+06	402655	0	60.28	2	831.517	1662.03	39.7009	3619	3619	RG_12.raw
aGIPNMLLAEHEIR	Yeast00133-RA Name:Multifunctional methyltransferase subunit trm112 <Q09723; eV:1.97e-29> AED:0.33 eAED:0.34 QI:0	Yeast00133	N-Term(TMT6plex)	33007	34367.5	39945.6	68121.1	49990	53353.7	54100.8	55452.5	33271.2	26169.4	27893.8	24628.3	29630.5	44535.3	48735.8	59682.4	55529.7	59921.4	46888	29123.4	0	37.95	3	598.336	1792.99	40.8313	3168	3168	RG_05.raw
aGIPNMLLAEHEIRR	Yeast00133-RA Name:Multifunctional methyltransferase subunit trm112 <Q09723; eV:1.97e-29> AED:0.33 eAED:0.34 QI:0	Yeast00133	N-Term(TMT6plex)	70031.8	71934.7	80093.2	73840.7	50404.7	47850.8	60799.1	71859.8	32107.1	45342.2	59183.1	51549.6	59410.8	48274.6	49140.2	53526.8	62404.9	77651	45247.4	50460.4	0	33.83	4	488.029	1949.09	36.0825	3151	3151	RG_09.raw
ScNAPTNFPLQFk	Yeast00133-RA Name:Multifunctional methyltransferase subunit trm112 <Q09723; eV:1.97e-29> AED:0.33 eAED:0.34 QI:0	Yeast00133	C2(Carbamidomethyl); K13(TMT6plex)	118872	118704	110885	123967	100118	126573	139969	100487	62405.9	122582	100457	85065.2	82251.2	81045.7	97606.3	141587	143666	108585	87946.4	136419	0	43.56	2	876.946	1752.88	47.1257	4276	4276	RG_10.raw
qASLLGFFk	Yeast00141-RA Name:DNA mismatch repair protein msh6 <O74502; eV:0.0> AED:0.19 eAED:0.20 QI:0	Yeast00141	N-Term(TMT6plex); K9(TMT6plex)	332826	429486	403777	403142	348282	281168	333320	255164	144480	226082	281268	307776	299510	263561	339545	314519	342124	275728	203610	251603	0	37.89	2	734.951	1468.89	60.3977	5807	5807	RG_12.raw
qASLLGFFk	Yeast00141-RA Name:DNA mismatch repair protein msh6 <O74502; eV:0.0> AED:0.19 eAED:0.20 QI:0	Yeast00141	N-Term(TMT6plex); K9(TMT6plex)	352956	377921	421805	402363	346525	300580	288786	244739	137991	236996	298279	270824	312883	263051	337832	336235	296413	264462	194465	263749	0	47.91	2	734.951	1468.89	59.8603	5750	5750	RG_12.raw
hTVDHVk	Yeast00146-RA Name:Mitochondrial intermembrane space import and assembly protein 40 <P0C1D2; eV:2.28e-41> AED:0.18 eAED:0.18 QI:0	Yeast00146	N-Term(TMT6plex); K7(TMT6plex)	14376.6	18986.5	15836.1	17773.1	9605.14	7448.49	6506.34	5969.5	6095.75	9016.31	12149.5	13606	11746.8	11619.5	9364.17	8332.02	6678.19	6450.58	8590.53	10034.1	0	30.18	2	647.388	1293.77	15.2485	948	948	RG_09.raw
hTVDHVk	Yeast00146-RA Name:Mitochondrial intermembrane space import and assembly protein 40 <P0C1D2; eV:2.28e-41> AED:0.18 eAED:0.18 QI:0	Yeast00146	N-Term(TMT6plex); K7(TMT6plex)	57429.8	71114.7	56678.1	69059.5	31110.7	19978.8	16741.7	15731.3	15380.5	31458	48533.4	50961.9	42042.2	45148.8	30330.2	22348.6	17183.9	16999.1	21675.2	35009	0	37.76	3	431.927	1293.77	15.1891	942	942	RG_09.raw
qAAFNPETGEINWDcPcLGGMAHGVcGEQFR	Yeast00146-RA Name:Mitochondrial intermembrane space import and assembly protein 40 <P0C1D2; eV:2.28e-41> AED:0.18 eAED:0.18 QI:0	Yeast00146	N-Term(TMT6plex); C15(Carbamidomethyl); C17(Carbamidomethyl); C26(Carbamidomethyl)	45778.9	57110.9	70237.4	63299	32581.6	24015.2	23469.3	21609.7	17505.8	36301.6	38687.3	40926.6	52100	41382.8	31764.2	26863.8	24089.2	23351.2	24670.3	40399.3	0	59.54	3	1246.55	3737.63	47.2224	3388	3388	RG_02.raw
eAFScFIYSQEEPk	Yeast00146-RA Name:Mitochondrial intermembrane space import and assembly protein 40 <P0C1D2; eV:2.28e-41> AED:0.18 eAED:0.18 QI:0	Yeast00146	N-Term(TMT6plex); C5(Carbamidomethyl); K14(TMT6plex)	40835.7	52552.3	56560.5	78493.5	34546.2	29922.1	24335.8	25448.8	20297.2	39749.3	34509.8	37659.8	41954.9	51316.5	33679.5	33471.3	24978.5	27499.7	28604.1	44236.2	0	39.8	2	1097.05	2193.09	44.067	3607	3607	RG_01.raw
gESVEHAAHk	Yeast00146-RA Name:Mitochondrial intermembrane space import and assembly protein 40 <P0C1D2; eV:2.28e-41> AED:0.18 eAED:0.18 QI:0	Yeast00146	N-Term(TMT6plex); K10(TMT6plex)	391520	529903	478742	635056	372655	291837	286479	288886	332059	298504	330870	379737	355117	415179	363306	326454	294046	312167	467959	332200	0	30.92	4	381.469	1522.86	17.1901	1103	1103	RG_10.raw
gESVEHAAHk	Yeast00146-RA Name:Mitochondrial intermembrane space import and assembly protein 40 <P0C1D2; eV:2.28e-41> AED:0.18 eAED:0.18 QI:0	Yeast00146	N-Term(TMT6plex); K10(TMT6plex)	682111	794628	801193	931146	657174	643165	651207	509304	571158	665181	576445	569443	594302	608752	640687	719455	668407	550349	804912	740266	0	31.26	3	508.291	1522.86	17.3021	1115	1115	RG_10.raw
aIYVAIk	Yeast00150-RA Name:Probable steroid-binding protein 3 <Q9SK39; eV:3.97e-28> AED:0.07 eAED:0.07 QI:0	Yeast00150	N-Term(TMT6plex); K7(TMT6plex)	31275	33512	33122.9	49252	48666.6	67441.7	78024.3	31066.9	22086.4	30234	26430.2	24015.2	24569.6	32199.3	47445.6	75441.4	80085.2	33570.6	31125.6	33646.8	0	35.52	2	618.421	1235.83	35.3933	3160	3160	RG_12.raw
aIYVAIk	Yeast00150-RA Name:Probable steroid-binding protein 3 <Q9SK39; eV:3.97e-28> AED:0.07 eAED:0.07 QI:0	Yeast00150	N-Term(TMT6plex); K7(TMT6plex)	62571.7	76181.4	81343.4	90547.5	123313	101179	188814	66697.6	34763.7	44954.4	52878.7	54592.8	60338.1	59197	120219	113180	193801	72072.8	48991.2	50028.8	0	37.28	2	618.42	1235.83	34.8318	3100	3100	RG_12.raw
aIYVAIkGTVFDVTGK	Yeast00150-RA Name:Probable steroid-binding protein 3 <Q9SK39; eV:3.97e-28> AED:0.07 eAED:0.07 QI:0	Yeast00150	N-Term(TMT6plex); K7(TMT6plex)	111624	155338	116563	168334	73374.5	48323.1	58535.5	116815	109716	72506.6	94332.3	111318	86463.3	110051	71533.7	54055.1	60081.6	126229	154619	80691.2		13.15	2	1070.62	2140.24	58.3279	5659	5659	RG_08.raw
lNPPkDDPITLEELAk	Yeast00150-RA Name:Probable steroid-binding protein 3 <Q9SK39; eV:3.97e-28> AED:0.07 eAED:0.07 QI:0	Yeast00150	N-Term(TMT6plex); K5(TMT6plex); K16(TMT6plex)	63966.5	82538.5	90618.5	97808.8	87550.2	96541.4	163082	71797.2	28803.8	73432.2	54057.4	59148.4	67218.1	63944.2	85353.8	107993	167389	77583.4	40592.2	81721.3	0.002	23.74	3	827.486	2480.44	44.2167	3067	3067	RG_02.raw
eMYGPGAGYHIFAGk	Yeast00150-RA Name:Probable steroid-binding protein 3 <Q9SK39; eV:3.97e-28> AED:0.07 eAED:0.07 QI:0	Yeast00150	N-Term(TMT6plex); K15(TMT6plex)	99823.1	123005	118998	148188	142951	117945	177846	67372.7	46040.6	77458.2	84359.5	88147.6	88269.3	96880.4	139365	131936	182543	72802.3	64883.4	86201.7	0	45.15	3	686.029	2056.07	40.3508	3606	3606	RG_09.raw
aIYVAIk	Yeast00150-RA Name:Probable steroid-binding protein 3 <Q9SK39; eV:3.97e-28> AED:0.07 eAED:0.07 QI:0	Yeast00150	N-Term(TMT6plex); K7(TMT6plex)	130936	167857	138347	170965	148502	143022	207068	106293	91045.4	118753	110652	120289	102622	111771	144777	159987	212537	114860	128307	132158	0.001	29.92	2	618.42	1235.83	35.895	3213	3213	RG_12.raw
gTVFDVTGkk	Yeast00150-RA Name:Probable steroid-binding protein 3 <Q9SK39; eV:3.97e-28> AED:0.07 eAED:0.07 QI:0	Yeast00150	N-Term(TMT6plex); K9(TMT6plex); K10(TMT6plex)	167520	203742	211258	243533	316881	229514	451982	210266	119035	125482	141569	146005	156705	159214	308931	256739	463920	227212	167752	139647	0	13.85	3	580.36	1739.07	31.3943	2629	2629	RG_11.raw
lNPPkDDPITLEELAkcDGEDASk	Yeast00150-RA Name:Probable steroid-binding protein 3 <Q9SK39; eV:3.97e-28> AED:0.07 eAED:0.07 QI:0	Yeast00150	N-Term(TMT6plex); K5(TMT6plex); K16(TMT6plex); C17(Carbamidomethyl); K24(TMT6plex)	211449	274064	237228	285550	379036	416966	507427	205158	56146	217185	178693	196398	175969	186683	369527	466426	520829	221692	79124.6	241701	0	13.87	4	893.74	3571.94	43.1227	3506	3506	RG_01.raw
gTVFDVTGkk	Yeast00150-RA Name:Probable steroid-binding protein 3 <Q9SK39; eV:3.97e-28> AED:0.07 eAED:0.07 QI:0	Yeast00150	N-Term(TMT6plex); K9(TMT6plex); K10(TMT6plex)	274705	286125	319798	351096	481717	472646	819663	316224	130181	276071	232150	205041	237217	229535	469631	528710	841313	341708	183459	307234	0	33.51	2	870.037	1739.07	31.7987	2672	2672	RG_11.raw
aIYVAIk	Yeast00150-RA Name:Probable steroid-binding protein 3 <Q9SK39; eV:3.97e-28> AED:0.07 eAED:0.07 QI:0	Yeast00150	N-Term(TMT6plex); K7(TMT6plex)	523107	570037	525271	590686	670933	693443	903834	445378	667143	463194	442072	408497	389630	386171	654101	775697	927706	481271	940181	515480	0	32.95	2	618.42	1235.83	36.7217	3301	3301	RG_12.raw
qAIVVPIAAAHk	Yeast00152-RA Name:Threonine--tRNA ligase, cytoplasmic <P04801; eV:0.0> AED:0.13 eAED:0.32 QI:0	Yeast00152	N-Term(TMT6plex); K12(TMT6plex)	125267	125095	115675	148125	67092.2	72161.3	62082.6	70754.6	95137.8	88082.4	105862	89645	85804.2	96839	65409	80720.9	63722.4	76456.7	134074	98025.2	0	33.44	3	559.368	1676.09	29.5654	2539	2539	RG_12.raw
mADFGVLHR	Yeast00152-RA Name:Threonine--tRNA ligase, cytoplasmic <P04801; eV:0.0> AED:0.13 eAED:0.32 QI:0	Yeast00152	N-Term(TMT6plex)	123171	153194	149754	213920	74049.2	70360.3	43588.6	64619.7	61078.2	98720	104090	109781	111083	139854	72191.5	78706.3	44739.9	69827.4	86075.4	109864	0	49.76	3	425.565	1274.68	38.3847	3354	3354	RG_10.raw
mFEAIk	Yeast00152-RA Name:Threonine--tRNA ligase, cytoplasmic <P04801; eV:0.0> AED:0.13 eAED:0.32 QI:0	Yeast00152	N-Term(TMT6plex); K6(TMT6plex)	195372	237981	265877	312671	199346	175317	171847	166518	117150	200275	165107	170541	197220	204414	194345	196113	176386	179938	165095	222882	0.024	14.81	2	598.855	1196.7	36.8085	2918	2918	RG_06.raw
vYGVAFPETk	Yeast00152-RA Name:Threonine--tRNA ligase, cytoplasmic <P04801; eV:0.0> AED:0.13 eAED:0.32 QI:0	Yeast00152	N-Term(TMT6plex); K10(TMT6plex)	551261	532305	688806	775900	377019	299926	238192	271319	243974	445839	465865	381458	510936	507258	367560	335502	244483	293185	343824	496166	0	48.36	2	784.953	1568.9	40.9259	3357	3357	RG_06.raw
TEGGDPSKk	Yeast00152-RA Name:Threonine--tRNA ligase, cytoplasmic <P04801; eV:0.0> AED:0.13 eAED:0.32 QI:0	Yeast00152	K9(TMT6plex)	1.29965e+06	1.55782e+06	1.1987e+06	1.44681e+06	937751	637077	548064	664618	371901	665264	1.09832e+06	1.11636e+06	889162	945878	914225	712646	562540	718180	524107	740360		10.63	2	574.318	1147.63	31.1617	2589	2589	RG_10.raw
kPIQITLPDGTVk	Yeast00152-RA Name:Threonine--tRNA ligase, cytoplasmic <P04801; eV:0.0> AED:0.13 eAED:0.32 QI:0	Yeast00152	N-Term(TMT6plex); K1(TMT6plex); K13(TMT6plex)	1.20637e+06	1.56563e+06	1.462e+06	1.74603e+06	754151	521863	610034	1.01346e+06	791176	799843	1.01949e+06	1.12195e+06	1.08447e+06	1.1415e+06	735231	583765	626147	1.09514e+06	1.11498e+06	890130	0	50.04	3	699.779	2097.32	41.2943	3683	3683	RG_11.raw
FHAEEEGSSk	Yeast00163-RA Name:Phosphoglycerate kinase <P29407; eV:0.0> AED:0.09 eAED:0.09 QI:0	Yeast00163	K10(TMT6plex)	1207.36	1236.16	1716.29	1458.02	1585.87	1130.77	1370.73	1253.72	1293.79	1381.85	1020.33	885.849	1273.09	953.208	1546.08	1264.9	1406.93	1354.76	1823.29	1537.84	0	14.22	3	450.556	1349.65	14.0536	707	707	RG_03.raw
gATVIVGGGDTATVVAk	Yeast00163-RA Name:Phosphoglycerate kinase <P29407; eV:0.0> AED:0.09 eAED:0.09 QI:0	Yeast00163	N-Term(TMT6plex); K17(TMT6plex)	22621.9	28043.8	33501.7	33558	15952.7	13856.8	10238.9	14119.8	19816.5	20055.3	19117.6	20096.6	24850.6	21939.1	15552.5	15500.5	10509.4	15257.7	27926.7	22319.1	0	56.27	3	658.726	1974.16	85.0565	8310	8310	RG_07.raw
gLTALGDVYINDAFGTAHR	Yeast00163-RA Name:Phosphoglycerate kinase <P29407; eV:0.0> AED:0.09 eAED:0.09 QI:0	Yeast00163	N-Term(TMT6plex)	20236.9	32289.4	46977.1	42722.3	21200.7	22433	18130.5	20161.6	27532.9	23179.7	17102	23139.1	34846.2	27930.5	20668.9	25093.9	18609.4	21786.4	38801.2	25796.2	0	59.77	3	740.725	2220.16	52.9259	4456	4456	RG_05.raw
iVAALPTIQHAIDSGAk	Yeast00163-RA Name:Phosphoglycerate kinase <P29407; eV:0.0> AED:0.09 eAED:0.09 QI:0	Yeast00163	N-Term(TMT6plex); K17(TMT6plex)	31718.3	43344.6	51469.5	60097.6	24648.1	15946.3	15400.9	29140.1	19169.9	24859.5	26804.8	31061.4	38178.6	39289.8	24029.7	17837.8	15807.7	31488.5	27015.4	27665.6	0	48.11	2	1082.15	2163.29	51.642	4807	4807	RG_09.raw
nLPGVAALSEk	Yeast00163-RA Name:Phosphoglycerate kinase <P29407; eV:0.0> AED:0.09 eAED:0.09 QI:0	Yeast00163	N-Term(TMT6plex); K11(TMT6plex)	32190.9	39192.6	48105.1	52108.7	36106.6	31634.2	31459.7	28254.2	23384.7	27948.2	27204.2	28086	35683	34067	35200.7	35386.5	32290.6	30531.2	32955.2	31103	0	34.91	3	519.652	1556.94	88.5059	8665	8665	RG_07.raw
gLTALGDVYINDAFGTAHR	Yeast00163-RA Name:Phosphoglycerate kinase <P29407; eV:0.0> AED:0.09 eAED:0.09 QI:0	Yeast00163	N-Term(TMT6plex)	33702.1	52072.3	29564.6	38347	14276.3	42225	6474.12	17562.7	8683.97	28388.5	28481.3	37315.8	21930.1	25070	13918.1	47233.6	6645.12	18978.1	12238	31593	0	25.3	3	740.725	2220.16	54.7121	5132	5132	RG_09.raw
nLPGVAALSEk	Yeast00163-RA Name:Phosphoglycerate kinase <P29407; eV:0.0> AED:0.09 eAED:0.09 QI:0	Yeast00163	N-Term(TMT6plex); K11(TMT6plex)	18209.7	22373.3	22851.2	23496.2	19765.7	14437.7	18767.8	20086	14573	29102.8	15388.8	16033.1	16950.4	15361	19269.9	16150.2	19263.5	21704.7	20537.2	32387.9	0	17.04	3	519.652	1556.94	43.9774	4138	4138	RG_08.raw
vDFNVPFNSSGEITNNAR	Yeast00163-RA Name:Phosphoglycerate kinase <P29407; eV:0.0> AED:0.09 eAED:0.09 QI:0	Yeast00163	N-Term(TMT6plex)	51366.6	90319	42666.2	56351.2	15385.5	33654.5	20931.4	29263.7	68912.9	32407.2	43409.4	64724	31648.6	36840.5	14999.5	37646.5	21484.3	31622	97116.5	36065.4	0	29.09	3	737.373	2210.1	43.5428	3551	3551	RG_01.raw
iVAALPTIQHAIDSGAk	Yeast00163-RA Name:Phosphoglycerate kinase <P29407; eV:0.0> AED:0.09 eAED:0.09 QI:0	Yeast00163	N-Term(TMT6plex); K17(TMT6plex)	76474.8	75269.3	75342.4	88691	66933.5	40649.6	45932.5	33649.1	36520.2	41142.2	64628.1	53939.1	55886.8	57983.3	65254.3	45471.3	47145.7	36360.9	51466.6	45786.3	0	54.35	3	721.768	2163.29	52.1885	4841	4841	RG_11.raw
nLPGVAALSEk	Yeast00163-RA Name:Phosphoglycerate kinase <P29407; eV:0.0> AED:0.09 eAED:0.09 QI:0	Yeast00163	N-Term(TMT6plex); K11(TMT6plex)	53786.3	64724.1	70656.5	91426	53645.6	40827.5	57123.5	34697.5	35924	43649.4	45454.3	46382.3	52410.9	59771.3	52299.8	45670.4	58632.3	37493.8	50626.4	48576.5	0	33.74	3	519.654	1556.95	45.3169	4184	4184	RG_07.raw
kVNAASNGQVILLENLR	Yeast00163-RA Name:Phosphoglycerate kinase <P29407; eV:0.0> AED:0.09 eAED:0.09 QI:0	Yeast00163	N-Term(TMT6plex); K1(TMT6plex)	85130.5	100014	107213	109435	47429.5	34414	39732.4	33917.8	48015.2	50593	71942.9	71671.2	79527.5	71545.2	46239.6	38496.1	40781.8	36651.2	67666.1	56303.9	0	45.26	3	766.461	2297.37	40.9481	3647	3647	RG_11.raw
tILWNGPPGVFEFDAFAEGSk	Yeast00163-RA Name:Phosphoglycerate kinase <P29407; eV:0.0> AED:0.09 eAED:0.09 QI:0	Yeast00163	N-Term(TMT6plex); K21(TMT6plex)	74070.5	71125.4	77701.1	101590	42185.2	24049.8	25190.8	26061.7	26422.2	52651.7	62596.2	50969.6	57636.4	66416.3	41126.9	26902.5	25856.1	28162	37235.8	58595	0	57.66	2	1370.72	2740.44	71.3167	6503	6503	RG_01.raw
gATVIVGGGDTATVVAk	Yeast00163-RA Name:Phosphoglycerate kinase <P29407; eV:0.0> AED:0.09 eAED:0.09 QI:0	Yeast00163	N-Term(TMT6plex); K17(TMT6plex)	77566.5	88978.6	102907	107981	44383.6	37874.7	30942.7	31851.7	24591.5	57677.3	65550.6	63763.5	76333.7	70594.2	43270.2	42367.3	31760	34418.6	34655.9	64188	0	98.11	2	987.584	1974.16	85.2053	8326	8326	RG_07.raw
nLPGVAALSEk	Yeast00163-RA Name:Phosphoglycerate kinase <P29407; eV:0.0> AED:0.09 eAED:0.09 QI:0	Yeast00163	N-Term(TMT6plex); K11(TMT6plex)	97566.4	107230	137315	125834	79427.3	64820	64227.5	75755.4	63009.1	61349.4	82452.4	76842.8	101856	82266.2	77434.7	72508.8	65924	81860.5	88796.5	68274.5	0	43.4	3	519.653	1556.95	44.833	4133	4133	RG_07.raw
gATVIVGGGDTATVVAk	Yeast00163-RA Name:Phosphoglycerate kinase <P29407; eV:0.0> AED:0.09 eAED:0.09 QI:0	Yeast00163	N-Term(TMT6plex); K17(TMT6plex)	92167.9	100829	110221	122097	60803.2	37443.3	32305.4	37389.3	31365.3	61650.8	77890.1	72255.8	81759	79823	59277.8	41884.7	33158.7	40402.5	44202	68610	0	96.58	2	987.587	1974.17	38.5005	3462	3462	RG_07.raw
kGLTALGDVYINDAFGTAHR	Yeast00163-RA Name:Phosphoglycerate kinase <P29407; eV:0.0> AED:0.09 eAED:0.09 QI:0	Yeast00163	N-Term(TMT6plex); K1(TMT6plex)	70908.8	105507	91321.1	110294	40593	42286.8	44895.8	50769.7	36589.9	66545.9	59924.3	75607.9	67739.3	72106.4	39574.7	47302.8	46081.6	54861.2	51564.9	74057.6	0	56.65	4	645.107	2577.4	52.4415	4835	4835	RG_10.raw
iGNSLFDQPGSEkVHEIMEk	Yeast00163-RA Name:Phosphoglycerate kinase <P29407; eV:0.0> AED:0.09 eAED:0.09 QI:0	Yeast00163	N-Term(TMT6plex); K13(TMT6plex); K20(TMT6plex)	97981	107927	141939	150048	62711.3	49296	53909.7	67159.6	74490.1	70168.4	82802.7	77341.9	105286	98096.6	61138	55143.4	55333.6	72571.9	104976	78089.1	0	28.23	4	737.155	2945.6	45.3846	3324	3324	RG_03.raw
iVAALPTIQHAIDSGAk	Yeast00163-RA Name:Phosphoglycerate kinase <P29407; eV:0.0> AED:0.09 eAED:0.09 QI:0	Yeast00163	N-Term(TMT6plex); K17(TMT6plex)	50535.3	64795.4	99033.2	126989	41437.3	41415.8	29255.1	41905.3	25606.4	75057.3	42706.8	46433.4	73460	83021.3	40397.7	46328.5	30027.8	45282.5	36086.2	83529.8	0	50.23	3	721.768	2163.29	51.8147	4825	4825	RG_09.raw
gATVIVGGGDTATVVAk	Yeast00163-RA Name:Phosphoglycerate kinase <P29407; eV:0.0> AED:0.09 eAED:0.09 QI:0	Yeast00163	N-Term(TMT6plex); K17(TMT6plex)	141285	167236	172521	203213	86931.9	76881.7	63509.5	62057.7	49700.2	94871.1	119399	119844	127971	132854	84751	86001.3	65187	67058.9	70040.8	105580	0	88.1	2	987.586	1974.17	39.0121	3612	3612	RG_08.raw
aLENPERPFLAILGGAk	Yeast00163-RA Name:Phosphoglycerate kinase <P29407; eV:0.0> AED:0.09 eAED:0.09 QI:0	Yeast00163	N-Term(TMT6plex); K17(TMT6plex)	141740	183524	232902	251953	76987.2	74382.3	63879	86921.7	80561.5	98123.9	119783	131516	172760	164719	75055.8	83205.4	65566.3	93926.7	113533	109200	0	30.65	3	752.115	2254.33	104.127	10289	10289	RG_07.raw
dVEFVDDcVGPEVEkk	Yeast00163-RA Name:Phosphoglycerate kinase <P29407; eV:0.0> AED:0.09 eAED:0.09 QI:0	Yeast00163	N-Term(TMT6plex); C8(Carbamidomethyl); K15(TMT6plex); K16(TMT6plex)	171393	225737	248183	306166	89495.5	77869.1	63666.3	86842.7	56780.2	100978	144843	161766	184095	200161	87250.2	87105.7	65347.9	93841.3	80018.3	112377	0	51.25	3	851.453	2552.34	39.2409	3092	3092	RG_01.raw
tILWNGPPGVFEFDAFAEGSk	Yeast00163-RA Name:Phosphoglycerate kinase <P29407; eV:0.0> AED:0.09 eAED:0.09 QI:0	Yeast00163	N-Term(TMT6plex); K21(TMT6plex)	132528	152036	178673	208590	78178.1	67620.3	58629.7	55499.1	32985.2	104450	111998	108951	132534	136369	76216.8	75641.3	60178.3	59971.8	46484.8	116241	0	74.79	2	1370.72	2740.44	70.1657	6381	6381	RG_01.raw
YSLkPVAAELSk	Yeast00163-RA Name:Phosphoglycerate kinase <P29407; eV:0.0> AED:0.09 eAED:0.09 QI:0	Yeast00163	K4(TMT6plex); K12(TMT6plex)	136871	155835	158151	212684	87504.4	81959.8	64498.4	78644.3	78702.5	106359	115668	111674	117312	139046	85309.1	91681.7	66202	84982.2	110913	118365	0.001	21.66	2	882.533	1764.06	40.2434	3550	3550	RG_10.raw
ySLKPVAAELSk	Yeast00163-RA Name:Phosphoglycerate kinase <P29407; eV:0.0> AED:0.09 eAED:0.09 QI:0	Yeast00163	N-Term(TMT6plex); K12(TMT6plex)	136871	155835	158151	212684	87504.4	81959.8	64498.4	78644.3	78702.5	106359	115668	111674	117312	139046	85309.1	91681.7	66202	84982.2	110913	118365	0.001	23.34	2	882.533	1764.06	40.2434	3550	3550	RG_10.raw
vDEFR	Yeast00163-RA Name:Phosphoglycerate kinase <P29407; eV:0.0> AED:0.09 eAED:0.09 QI:0	Yeast00163	N-Term(TMT6plex)	166840	192102	232508	264434	98281.9	77730.8	55584.4	65545.6	43182.7	108339	140995	137663	172468	172878	95816.2	86951	57052.6	70827.9	60855.9	120568	0.117	13.16	2	447.748	894.488	27.8276	1888	1888	RG_01.raw
nLPGVAALSEk	Yeast00163-RA Name:Phosphoglycerate kinase <P29407; eV:0.0> AED:0.09 eAED:0.09 QI:0	Yeast00163	N-Term(TMT6plex); K11(TMT6plex)	139580	174977	200728	207002	95119.2	77486.8	62059.3	64305.9	51452.5	110740	117958	125391	148894	135331	92732.9	86678.1	63698.4	69488.2	72510.2	123241	0	62.34	2	778.974	1556.94	88.4795	8662	8662	RG_07.raw
nLPGVAALSEk	Yeast00163-RA Name:Phosphoglycerate kinase <P29407; eV:0.0> AED:0.09 eAED:0.09 QI:0	Yeast00163	N-Term(TMT6plex); K11(TMT6plex)	139906	181985	196129	230467	107397	108042	91039.4	90428.7	80022	114141	118234	130413	145483	150672	104703	120858	93444	97716.3	112772	127025	0	42.12	2	778.969	1556.93	45.5208	4106	4106	RG_10.raw
nLPGVAALSEk	Yeast00163-RA Name:Phosphoglycerate kinase <P29407; eV:0.0> AED:0.09 eAED:0.09 QI:0	Yeast00163	N-Term(TMT6plex); K11(TMT6plex)	97204.4	195966	156453	143648	92058.6	97736.7	120949	103858	66164.4	118189	82146.4	140432	116052	93912.6	89749.1	109330	124143	112228	93243.1	131531	0	29.81	3	519.649	1556.93	40.0928	3268	3268	RG_06.raw
aLENPERPFLAILGGAk	Yeast00163-RA Name:Phosphoglycerate kinase <P29407; eV:0.0> AED:0.09 eAED:0.09 QI:0	Yeast00163	N-Term(TMT6plex); K17(TMT6plex)	211898	235196	327302	342733	101988	90058.2	87135.5	101056	96648	119721	179073	168545	242783	224068	99429.5	100741	89437	109200	136203	133235	0	36.78	3	752.11	2254.32	54.7733	4832	4832	RG_06.raw
eTILASk	Yeast00163-RA Name:Phosphoglycerate kinase <P29407; eV:0.0> AED:0.09 eAED:0.09 QI:0	Yeast00163	N-Term(TMT6plex); K7(TMT6plex)	189418	217647	215758	248582	160052	134676	138843	141543	146115	137405	160075	155969	160043	162514	156036	150651	142510	152950	205914	152916	0	17.84	2	610.386	1219.76	28.3831	2041	2041	RG_06.raw
iVAALPTIQHAIDSGAk	Yeast00163-RA Name:Phosphoglycerate kinase <P29407; eV:0.0> AED:0.09 eAED:0.09 QI:0	Yeast00163	N-Term(TMT6plex); K17(TMT6plex)	149973	150052	236769	249642	105305	69192.4	54294.3	97345.7	88649.4	138678	126741	107530	175628	163207	102663	77399.8	55728.4	105191	124930	154332	0	54.94	3	721.768	2163.29	50.7969	4717	4717	RG_09.raw
iVAALPTIQHAIDSGAk	Yeast00163-RA Name:Phosphoglycerate kinase <P29407; eV:0.0> AED:0.09 eAED:0.09 QI:0	Yeast00163	N-Term(TMT6plex); K17(TMT6plex)	177715	203258	313431	308961	147860	88046.6	75576	113423	105774	150572	150185	145658	232494	201988	144151	98490.4	77572.1	122563	149063	167568	0	89.56	2	1082.15	2163.29	51.0287	4742	4742	RG_09.raw
aHSSMVGVDLPQk	Yeast00163-RA Name:Phosphoglycerate kinase <P29407; eV:0.0> AED:0.09 eAED:0.09 QI:0	Yeast00163	N-Term(TMT6plex); K13(TMT6plex)	245062	274509	211653	274435	177502	170876	141153	167057	182907	161410	207099	196717	156998	179417	173049	191145	144881	180521	257764	179630	0	24.57	3	609.678	1827.02	28.1961	2288	2288	RG_11.raw
gATVIVGGGDTATVVAk	Yeast00163-RA Name:Phosphoglycerate kinase <P29407; eV:0.0> AED:0.09 eAED:0.09 QI:0	Yeast00163	N-Term(TMT6plex); K17(TMT6plex)	202188	244866	268581	298974	139175	102703	89913.2	93541.4	65081.8	164049	170867	175475	199225	195459	135683	114886	92288.1	101080	91717.5	182567	0	86.44	2	987.585	1974.16	37.744	2074	2074	RG_04.raw
aLENPERPFLAILGGAk	Yeast00163-RA Name:Phosphoglycerate kinase <P29407; eV:0.0> AED:0.09 eAED:0.09 QI:0	Yeast00163	N-Term(TMT6plex); K17(TMT6plex)	230791	335899	373215	443603	173291	118134	71319.2	152522	148446	172007	195039	240711	276840	290013	168944	132146	73203	164813	209199	191423	0	33.27	3	752.111	2254.32	55.378	4896	4896	RG_06.raw
gATVIVGGGDTATVVAk	Yeast00163-RA Name:Phosphoglycerate kinase <P29407; eV:0.0> AED:0.09 eAED:0.09 QI:0	Yeast00163	N-Term(TMT6plex); K17(TMT6plex)	270286	313841	322745	404380	165530	161901	109460	128007	102732	172314	228416	224903	239403	264370	161377	181105	112351	138323	144776	191765	0	92.48	2	987.585	1974.16	35.0971	2557	2557	RG_05.raw
sALDAcVEAcQk	Yeast00163-RA Name:Phosphoglycerate kinase <P29407; eV:0.0> AED:0.09 eAED:0.09 QI:0	Yeast00163	N-Term(TMT6plex); C6(Carbamidomethyl); C10(Carbamidomethyl); K12(TMT6plex)	323050	367883	437441	477457	189788	141181	114606	127397	86898	180452	273006	263631	324481	312146	185027	157927	117633	137664	122462	200821	0	64.88	2	905.461	1809.92	31.9828	1763	1763	RG_02.raw
tILWNGPPGVFEFDAFAEGSk	Yeast00163-RA Name:Phosphoglycerate kinase <P29407; eV:0.0> AED:0.09 eAED:0.09 QI:0	Yeast00163	N-Term(TMT6plex); K21(TMT6plex)	294099	471290	530356	495036	213644	127341	108355	134059	94308.3	204613	248540	337734	393402	323638	208284	142446	111217	144863	132905	227709	0	64.61	2	1370.72	2740.44	70.738	6441	6441	RG_01.raw
lSINDVDLk	Yeast00163-RA Name:Phosphoglycerate kinase <P29407; eV:0.0> AED:0.09 eAED:0.09 QI:0	Yeast00163	N-Term(TMT6plex); K9(TMT6plex)	268014	360686	368454	397937	181718	127684	133943	173654	170625	205573	226495	258473	273309	260158	177160	142829	137481	187649	240456	228778	0	52.78	2	737.944	1474.88	41.0013	2724	2724	RG_02.raw
ySLkPVAAELSk	Yeast00163-RA Name:Phosphoglycerate kinase <P29407; eV:0.0> AED:0.09 eAED:0.09 QI:0	Yeast00163	N-Term(TMT6plex); K4(TMT6plex); K12(TMT6plex)	337021	500369	449738	535076	132870	118700	94937.4	116182	102269	207525	284813	358572	333603	349815	129537	132780	97444.9	125545	144124	230950	0	11.66	3	665.081	1993.23	39.1144	3451	3451	RG_11.raw
eLFkETILASk	Yeast00163-RA Name:Phosphoglycerate kinase <P29407; eV:0.0> AED:0.09 eAED:0.09 QI:0	Yeast00163	N-Term(TMT6plex); K4(TMT6plex); K11(TMT6plex)	394166	414820	422262	464233	190765	144379	117900	129907	80782.9	229828	333105	297266	313222	303500	185979	161505	121014	140376	113844	255771	0	18.02	3	656.078	1966.22	101.152	9981	9981	RG_07.raw
iVAALPTIQHAIDSGAk	Yeast00163-RA Name:Phosphoglycerate kinase <P29407; eV:0.0> AED:0.09 eAED:0.09 QI:0	Yeast00163	N-Term(TMT6plex); K17(TMT6plex)	302165	322687	349109	386714	193424	179210	153534	108728	111156	237334	255356	231243	258959	252821	188571	200467	157589	117491	156649	264124	0	51.47	3	721.768	2163.29	51.0156	4716	4716	RG_11.raw
nLPGVAALSEk	Yeast00163-RA Name:Phosphoglycerate kinase <P29407; eV:0.0> AED:0.09 eAED:0.09 QI:0	Yeast00163	N-Term(TMT6plex); K11(TMT6plex)	336450	376394	420108	459914	228469	219059	172512	189391	146589	244201	284331	269730	311624	300677	222737	245044	177069	204654	206583	271767	0	47.2	2	778.974	1556.94	41.4537	3723	3723	RG_09.raw
iVAALPTIQHAIDSGAk	Yeast00163-RA Name:Phosphoglycerate kinase <P29407; eV:0.0> AED:0.09 eAED:0.09 QI:0	Yeast00163	N-Term(TMT6plex); K17(TMT6plex)	338536	401615	496537	542164	196258	177622	144655	182552	183525	258453	286094	287803	368317	354449	191334	198691	148476	197263	258636	287627	0	54.25	3	721.764	2163.28	55.2538	5128	5128	RG_10.raw
gLTALGDVYINDAFGTAHR	Yeast00163-RA Name:Phosphoglycerate kinase <P29407; eV:0.0> AED:0.09 eAED:0.09 QI:0	Yeast00163	N-Term(TMT6plex)	371253	550655	524500	540820	375314	179528	179314	186350	101688	259048	313742	394608	389059	353570	365898	200823	184050	201368	143305	288289	0	59.57	3	740.724	2220.16	52.3803	4397	4397	RG_05.raw
aVVLMSHLGRPDGk	Yeast00163-RA Name:Phosphoglycerate kinase <P29407; eV:0.0> AED:0.09 eAED:0.09 QI:0	Yeast00163	N-Term(TMT6plex); K14(TMT6plex)	455299	552077	543368	752754	223084	177170	140603	233978	174008	281939	384769	395627	403054	492126	217487	198185	144317	252834	245223	313764	0	40.19	2	969.586	1938.17	29.3499	2516	2516	RG_12.raw
gATVIVGGGDTATVVAk	Yeast00163-RA Name:Phosphoglycerate kinase <P29407; eV:0.0> AED:0.09 eAED:0.09 QI:0	Yeast00163	N-Term(TMT6plex); K17(TMT6plex)	390247	430860	491809	533780	263495	187760	140523	159262	145684	286867	329794	308761	364810	348967	256885	210032	144235	172097	205308	319248	0	94.44	2	987.579	1974.15	35.6672	2796	2796	RG_06.raw
kELEFFAk	Yeast00163-RA Name:Phosphoglycerate kinase <P29407; eV:0.0> AED:0.09 eAED:0.09 QI:0	Yeast00163	N-Term(TMT6plex); K1(TMT6plex); K8(TMT6plex)	410788	477159	560388	635711	255112	216569	184338	197811	145802	299756	347153	341939	415680	415607	248712	242258	189207	213753	205473	333593	0	17.45	3	567.019	1699.04	47.1149	4375	4375	RG_07.raw
vVFPVDYVTGDkFDAk	Yeast00163-RA Name:Phosphoglycerate kinase <P29407; eV:0.0> AED:0.09 eAED:0.09 QI:0	Yeast00163	N-Term(TMT6plex); K12(TMT6plex); K16(TMT6plex)	631206	734927	656993	867944	218530	236497	181206	234932	186764	307711	533426	526660	487338	567433	213048	264549	185992	253865	263200	342445	0	24.25	3	829.802	2487.39	53.9393	4743	4743	RG_06.raw
aAGYLMk	Yeast00163-RA Name:Phosphoglycerate kinase <P29407; eV:0.0> AED:0.09 eAED:0.09 QI:0	Yeast00163	N-Term(TMT6plex); K7(TMT6plex)	441106	574474	615795	768461	281418	164995	178310	190846	148476	308156	372774	411677	456779	502394	274358	184566	183020	206226	209241	342940	0	28.18	2	606.374	1211.74	28.8862	2467	2467	RG_12.raw
ySLkPVAAELSk	Yeast00163-RA Name:Phosphoglycerate kinase <P29407; eV:0.0> AED:0.09 eAED:0.09 QI:0	Yeast00163	N-Term(TMT6plex); K4(TMT6plex); K12(TMT6plex)	537950	663349	819796	854703	308243	192090	181910	255203	210590	363285	454616	475366	608101	558777	300510	214875	186714	275769	296777	404293	0	53.73	2	997.118	1993.23	38.2181	3357	3357	RG_11.raw
eTILASk	Yeast00163-RA Name:Phosphoglycerate kinase <P29407; eV:0.0> AED:0.09 eAED:0.09 QI:0	Yeast00163	N-Term(TMT6plex); K7(TMT6plex)	450853	513672	538168	626030	373131	341586	288421	308764	297987	367884	381011	368106	399198	409278	363770	382104	296039	333648	419943	409411	0	32.68	2	610.383	1219.76	33.668	2855	2855	RG_10.raw
eLFkETILASk	Yeast00163-RA Name:Phosphoglycerate kinase <P29407; eV:0.0> AED:0.09 eAED:0.09 QI:0	Yeast00163	N-Term(TMT6plex); K4(TMT6plex); K11(TMT6plex)	653454	626144	792009	810739	358869	253165	188636	211517	153246	399254	552227	448705	587489	530034	349866	283194	193618	228563	215964	444322	0	38.18	2	983.607	1966.21	44.7555	3766	3766	RG_06.raw
kELEFFAk	Yeast00163-RA Name:Phosphoglycerate kinase <P29407; eV:0.0> AED:0.09 eAED:0.09 QI:0	Yeast00163	N-Term(TMT6plex); K1(TMT6plex); K8(TMT6plex)	666699	786803	941357	1.06392e+06	359437	318944	232101	305515	227299	465177	563421	563835	698271	695557	350420	356776	238232	330136	320325	517686	0	16.95	3	567.019	1699.04	46.6207	4323	4323	RG_07.raw
nLPGVAALSEk	Yeast00163-RA Name:Phosphoglycerate kinase <P29407; eV:0.0> AED:0.09 eAED:0.09 QI:0	Yeast00163	N-Term(TMT6plex); K11(TMT6plex)	736260	932876	967523	1.23226e+06	542305	399716	279710	335642	250442	471527	622206	668513	717680	805613	528700	447130	287098	362691	352939	524754	0	64.65	2	778.969	1556.93	39.9732	3255	3255	RG_06.raw
nLPGVAALSEk	Yeast00163-RA Name:Phosphoglycerate kinase <P29407; eV:0.0> AED:0.09 eAED:0.09 QI:0	Yeast00163	N-Term(TMT6plex); K11(TMT6plex)	634831	879457	980764	1.00153e+06	437956	362742	263399	276150	234793	494486	536489	630233	727502	654769	426969	405769	270356	298405	330886	550304	0	65.7	2	778.974	1556.94	43.9355	4133	4133	RG_08.raw
sALDAcVEAcQk	Yeast00163-RA Name:Phosphoglycerate kinase <P29407; eV:0.0> AED:0.09 eAED:0.09 QI:0	Yeast00163	N-Term(TMT6plex); C6(Carbamidomethyl); C10(Carbamidomethyl); K12(TMT6plex)	788672	961467	1.06565e+06	1.17519e+06	427903	254515	287493	270110	232211	531236	666498	689002	790466	768297	417168	284705	295086	291878	327247	591202	0	33.18	3	603.979	1809.92	33.0992	2437	2437	RG_01.raw
tLDNVk	Yeast00163-RA Name:Phosphoglycerate kinase <P29407; eV:0.0> AED:0.09 eAED:0.09 QI:0	Yeast00163	N-Term(TMT6plex); K6(TMT6plex)	847824	861801	993819	1.03076e+06	415100	317180	258971	357329	310444	545965	716487	617580	737186	673878	404686	354803	265812	386126	437497	607594	0.006	19.99	2	574.36	1147.71	25.066	2032	2032	RG_07.raw
eTILASk	Yeast00163-RA Name:Phosphoglycerate kinase <P29407; eV:0.0> AED:0.09 eAED:0.09 QI:0	Yeast00163	N-Term(TMT6plex); K7(TMT6plex)	750524	928640	959053	1.1299e+06	488482	429526	389723	494401	382205	560383	634260	665478	711397	738694	476227	480476	400017	534244	538628	623640	0	35.61	2	610.387	1219.77	32.6479	2936	2936	RG_08.raw
ySLkPVAAELSk	Yeast00163-RA Name:Phosphoglycerate kinase <P29407; eV:0.0> AED:0.09 eAED:0.09 QI:0	Yeast00163	N-Term(TMT6plex); K4(TMT6plex); K12(TMT6plex)	1.16022e+06	1502938	1.29202e+06	1.64498e+06	364364	384375	413524	645520	504385	614550	980492	1.07703e+06	958380	1.07543e+06	355223	429969	424446	697543	710812	683920	0	16.96	3	665.092	1993.26	38.3786	3478	3478	RG_12.raw
kGLTALGDVYINDAFGTAHR	Yeast00163-RA Name:Phosphoglycerate kinase <P29407; eV:0.0> AED:0.09 eAED:0.09 QI:0	Yeast00163	N-Term(TMT6plex); K1(TMT6plex)	712146	918469	1.13145e+06	1.25105e+06	732842	376944	176018	378315	119071	624617	601827	658190	839275	817895	714457	421656	180667	408803	167802	695124	0	51.01	4	645.11	2577.42	48.2747	4448	4448	RG_09.raw
eLEFFAk	Yeast00163-RA Name:Phosphoglycerate kinase <P29407; eV:0.0> AED:0.09 eAED:0.09 QI:0	Yeast00163	N-Term(TMT6plex); K7(TMT6plex)	1.00655e+06	1.22767e+06	1.46245e+06	1672509	530661	364599	299749	438485	326499	659005	850624	879769	1.0848e+06	1.09343e+06	517348	407846	307666	473823	460124	733393	0	31.46	2	671.392	1341.78	43.0663	2944	2944	RG_02.raw
sALDAcVEAcQk	Yeast00163-RA Name:Phosphoglycerate kinase <P29407; eV:0.0> AED:0.09 eAED:0.09 QI:0	Yeast00163	N-Term(TMT6plex); C6(Carbamidomethyl); C10(Carbamidomethyl); K12(TMT6plex)	1.02392e+06	1.08414e+06	1.37676e+06	1.38106e+06	545920	426528	360335	390706	254650	663243	865308	776912	1.02124e+06	902893	532224	477122	369852	422193	358869	738110	0	57.55	2	905.465	1809.92	33.1242	2440	2440	RG_01.raw
nLPGVAALSEk	Yeast00163-RA Name:Phosphoglycerate kinase <P29407; eV:0.0> AED:0.09 eAED:0.09 QI:0	Yeast00163	N-Term(TMT6plex); K11(TMT6plex)	1.27317e+06	1.48241e+06	1879991	2.0162e+06	869020	624005	595317	579209	390511	853183	1.07595e+06	1.06232e+06	1.39452e+06	1.31812e+06	847218	698023	611041	625887	550334	949490	0	73.5	2	778.976	1556.94	44.791	4128	4128	RG_07.raw
sALDAcVEAcQk	Yeast00163-RA Name:Phosphoglycerate kinase <P29407; eV:0.0> AED:0.09 eAED:0.09 QI:0	Yeast00163	N-Term(TMT6plex); C6(Carbamidomethyl); C10(Carbamidomethyl); K12(TMT6plex)	1.37382e+06	1.68972e+06	2.00366e+06	2.00332e+06	899636	719704	553362	530529	500191	913919	1.161e+06	1.21088e+06	1.48626e+06	1.3097e+06	877066	805074	567978	573284	704901	1.01708e+06	0	46.24	3	603.977	1809.92	32.0186	1766	1766	RG_02.raw
kELEFFAk	Yeast00163-RA Name:Phosphoglycerate kinase <P29407; eV:0.0> AED:0.09 eAED:0.09 QI:0	Yeast00163	N-Term(TMT6plex); K1(TMT6plex); K8(TMT6plex)	1.48575e+06	1924391	2.06481e+06	2.16896e+06	765362	535616	490314	649482	484451	956821	1.25559e+06	1.37905e+06	1.53162e+06	1.41799e+06	746161	599150	503265	701823	682720	1.06483e+06	0	13.67	3	567.015	1699.03	40.1095	3270	3270	RG_06.raw
eTILASk	Yeast00163-RA Name:Phosphoglycerate kinase <P29407; eV:0.0> AED:0.09 eAED:0.09 QI:0	Yeast00163	N-Term(TMT6plex); K7(TMT6plex)	1.49283e+06	1.71845e+06	2.04851e+06	2.26463e+06	1.06912e+06	931406	838290	1.0432e+06	778007	1.15719e+06	1.26157e+06	1.23147e+06	1.51953e+06	1.48054e+06	1.0423e+06	1.04189e+06	860431	1.12727e+06	1.09642e+06	1.28781e+06	0	33.47	2	610.388	1219.77	30.6248	2624	2624	RG_07.raw
aVVLMSHLGRPDGk	Yeast00163-RA Name:Phosphoglycerate kinase <P29407; eV:0.0> AED:0.09 eAED:0.09 QI:0	Yeast00163	N-Term(TMT6plex); K14(TMT6plex)	1.55934e+06	1.89657e+06	1.80347e+06	2.26542e+06	1.07758e+06	913165	864973	868146	625123	1.16865e+06	1.31778e+06	1.35911e+06	1.33776e+06	1.48106e+06	1.05054e+06	1.02148e+06	887819	938110	880964	1.30057e+06	0	25.43	3	646.727	1938.17	29.1525	2495	2495	RG_12.raw
iVAALPTIQHAIDSGAk	Yeast00163-RA Name:Phosphoglycerate kinase <P29407; eV:0.0> AED:0.09 eAED:0.09 QI:0	Yeast00163	N-Term(TMT6plex); K17(TMT6plex)	1.61326e+06	1.68497e+06	1.77777e+06	2105437	812703	814472	621345	669306	856514	1.21653e+06	1.36335e+06	1.20748e+06	1.3187e+06	1.37647e+06	792315	911082	637757	723245	1.20706e+06	1.35386e+06	0	64.64	3	721.767	2163.29	51.6411	4782	4782	RG_11.raw
vDFNVPFNSSGEITNNAR	Yeast00163-RA Name:Phosphoglycerate kinase <P29407; eV:0.0> AED:0.09 eAED:0.09 QI:0	Yeast00163	N-Term(TMT6plex)	1.67032e+06	2.12887e+06	2690607	2.43942e+06	1.20125e+06	903789	500317	1.02586e+06	889260	1381057	1.41157e+06	1.52558e+06	1.99581e+06	1.59481e+06	1.17112e+06	1.01099e+06	513532	1.10854e+06	1.2532e+06	1.53695e+06	0	64.99	2	1105.56	2210.1	43.6206	3559	3559	RG_01.raw
vVFPVDYVTGDkFDAk	Yeast00163-RA Name:Phosphoglycerate kinase <P29407; eV:0.0> AED:0.09 eAED:0.09 QI:0	Yeast00163	N-Term(TMT6plex); K12(TMT6plex); K16(TMT6plex)	2.27409e+06	2.58704e+06	3.23367e+06	3.47662e+06	1.36092e+06	841561	692009	861955	524983	1.49005e+06	1.92181e+06	1.85391e+06	2.39864e+06	2.2729e+06	1.32678e+06	941385	710287	931419	739840	1.65824e+06	0	26.5	3	829.804	2487.4	48.8533	3562	3562	RG_02.raw
aVVLMSHLGRPDGk	Yeast00163-RA Name:Phosphoglycerate kinase <P29407; eV:0.0> AED:0.09 eAED:0.09 QI:0	Yeast00163	N-Term(TMT6plex); K14(TMT6plex)	2.19269e+06	2.58777e+06	3386907	3.41479e+06	1.37448e+06	949635	789239	991014	1.08778e+06	1.50968e+06	1.85302e+06	1.85444e+06	2.51231e+06	2.23248e+06	1.34e+06	1.06228e+06	810085	1.07088e+06	1.53297e+06	1.68009e+06	0	19.9	4	485.297	1938.17	29.3304	2513	2513	RG_12.raw
eLFkETILASk	Yeast00163-RA Name:Phosphoglycerate kinase <P29407; eV:0.0> AED:0.09 eAED:0.09 QI:0	Yeast00163	N-Term(TMT6plex); K4(TMT6plex); K11(TMT6plex)	6414075	6502416	8.13406e+06	7847006	3.84181e+06	2.47208e+06	1.94868e+06	1.97612e+06	1.37952e+06	3822319	5.42047e+06	4.65973e+06	6.0336e+06	5.13011e+06	3.74542e+06	2.76532e+06	2.00015e+06	2.13537e+06	1.94411e+06	4.25378e+06	0	17.62	3	656.073	1966.21	44.8086	3771	3771	RG_06.raw
iVAALPTIQHAIDSGAk	Yeast00163-RA Name:Phosphoglycerate kinase <P29407; eV:0.0> AED:0.09 eAED:0.09 QI:0	Yeast00163	N-Term(TMT6plex); K17(TMT6plex)	4573587	6.92293e+06	10439144	9420919	4.78738e+06	3.07385e+06	2.50305e+06	3926315	3.1798e+06	4.91194e+06	3.86509e+06	4.96108e+06	7.74345e+06	6.15909e+06	4.66728e+06	3.43846e+06	2.56917e+06	4.24274e+06	4.48119e+06	5.4664e+06	0	58.6	3	721.768	2163.29	51.2777	4767	4767	RG_09.raw
ySLkPVAAELSk	Yeast00163-RA Name:Phosphoglycerate kinase <P29407; eV:0.0> AED:0.09 eAED:0.09 QI:0	Yeast00163	N-Term(TMT6plex); K4(TMT6plex); K12(TMT6plex)	9792615	12953067	15391607	18949248	5.77122e+06	3.97455e+06	3.96675e+06	4630057	4385328	6.77165e+06	8.27564e+06	9.28237e+06	1.1417e+07	1.23884e+07	5.62644e+06	4.446e+06	4.07152e+06	5.00319e+06	6.18009e+06	7.53603e+06	0	17.52	3	665.08	1993.23	38.2884	3364	3364	RG_11.raw
lHAGTVWVNcYNQLHSNVPFGGFk	Yeast00166-RA Name:Aldehyde dehydrogenase <O74187; eV:0.0> AED:0.07 eAED:0.08 QI:0	Yeast00166	N-Term(TMT6plex); C10(Carbamidomethyl); K24(TMT6plex)	63183.5	69681.5	77562.9	83537.9	43173.8	44204.6	31413.1	46329.3	82995.8	38873.3	53395.7	49934.8	57533.8	54614.3	42090.7	49448.1	32242.8	50063	116963	43261.3	0	28.14	4	801.684	3203.72	50.1722	4728	4728	RG_12.raw
iVkEEIFGPVVVVTk	Yeast00166-RA Name:Aldehyde dehydrogenase <O74187; eV:0.0> AED:0.07 eAED:0.08 QI:0	Yeast00166	N-Term(TMT6plex); K3(TMT6plex); K15(TMT6plex)	65421.7	70660.8	82385.5	77155.1	52608.7	38906.6	52447.6	98178.4	373424	56884.9	55287.2	50636.6	61111.2	50441.4	51288.9	43521.6	53832.9	106091	526253	63306.1	0	34.9	3	782.162	2344.47	51.6796	4504	4504	RG_06.raw
gFDIAEVAGcLR	Yeast00166-RA Name:Aldehyde dehydrogenase <O74187; eV:0.0> AED:0.07 eAED:0.08 QI:0	Yeast00166	N-Term(TMT6plex); C10(Carbamidomethyl)	78038.8	88514.1	79860	103644	45978.6	36974.8	64385.7	75351	76618	75839.9	65949.8	63430.6	59237.8	67759.1	44825.2	41360.6	66086.4	81423.5	107975	84400.7	0	50.09	2	768.906	1536.8	48.8165	4112	4112	RG_01.raw
dALNLLVWDVGIPGkEDTPWAGGVYk	Yeast00167-RA Name:SUMO-conjugating enzyme ubc9 <P40984; eV:3.15e-69> AED:0.15 eAED:0.16 QI:0	Yeast00167	N-Term(TMT6plex); K15(TMT6plex); K26(TMT6plex)	14870.3	24990.3	28424.2	34993.4	16882.8	12573	11523.4	11434.7	6656.51	14196.6	12566.7	17908.4	21084.2	22877.6	16459.2	14064.4	11827.8	12356.2	9380.79	15799.1	0	27.36	3	1167.65	3500.94	67.4736	6097	6097	RG_01.raw
dALNLLVWDVGIPGkEDTPWAGGVYk	Yeast00167-RA Name:SUMO-conjugating enzyme ubc9 <P40984; eV:3.15e-69> AED:0.15 eAED:0.16 QI:0	Yeast00167	N-Term(TMT6plex); K15(TMT6plex); K26(TMT6plex)	18243.5	36990.8	34309.5	48138.5	26952.3	8407.04	18875.4	17211.3	13145.3	24771	15417.4	26508.2	25449.8	31471.4	26276.2	9404.26	19374	18598.3	18525.2	27567.2	0	16.95	3	1167.65	3500.94	66.886	6034	6034	RG_01.raw
qIcLGIQDLLDSPNIEDPAQTDAFALFRk	Yeast00167-RA Name:SUMO-conjugating enzyme ubc9 <P40984; eV:3.15e-69> AED:0.15 eAED:0.16 QI:0	Yeast00167	N-Term(TMT6plex); C3(Carbamidomethyl); K29(TMT6plex)	85095.4	115221	115814	124925	65431.5	58923.2	48396.8	39429.2	16420.5	47329.6	71913.2	82569	85907.8	81671.7	63790	65912.6	49675.1	42606.8	23140.8	52672.2	0	25.19	3	1249.67	3746.98	72.8219	6662	6662	RG_01.raw
aWkPAISLk	Yeast00167-RA Name:SUMO-conjugating enzyme ubc9 <P40984; eV:3.15e-69> AED:0.15 eAED:0.16 QI:0	Yeast00167	N-Term(TMT6plex); K3(TMT6plex); K9(TMT6plex)	176027	179050	200707	236142	136556	109057	106584	110746	97327.5	127250	148758	128310	148878	154382	133130	121993	109399	119671	137160	141614	0.007	19.71	2	851.069	1701.13	37.6562	3401	3401	RG_12.raw
qcHVAETEk	Yeast00168-RA Name:2,3-bisphosphoglycerate-independent phosphoglycerate mutase <G5EFZ1; eV:0.0> AED:0.04 eAED:0.04 QI:0	Yeast00168	N-Term(TMT6plex); C2(Carbamidomethyl); K9(TMT6plex)	24604.7	31515.6	34949.6	39280.1	5753.35	6851.47	5776.74	12054.5	5525.87	6309.58	20793.2	22584.5	25924.6	25680	5609.01	7664.17	5929.32	13026	7787.41	7021.81	0	20.53	3	520.613	1559.83	17.4284	914	914	RG_05.raw
eVGVPNAYVHFFGDGR	Yeast00168-RA Name:2,3-bisphosphoglycerate-independent phosphoglycerate mutase <G5EFZ1; eV:0.0> AED:0.04 eAED:0.04 QI:0	Yeast00168	N-Term(TMT6plex)	22170.6	19504	25012.2	47250.8	12417.5	21005.4	7667.39	12433.4	13979.2	12874.2	18736.1	13976.9	18553.3	30891	12106	23497	7869.91	13435.4	19700.4	14327.5	0	59.69	3	665.01	1993.02	46.7829	3021	3021	RG_04.raw
iVWQDIVR	Yeast00168-RA Name:2,3-bisphosphoglycerate-independent phosphoglycerate mutase <G5EFZ1; eV:0.0> AED:0.04 eAED:0.04 QI:0	Yeast00168	N-Term(TMT6plex)	37130.2	39138.3	48158.7	46042.3	23166.4	10862.3	13676.5	12251.1	9669.6	26269.8	31378.4	28047.1	35722.7	30100.9	22585.2	12150.7	14037.7	13238.4	13627	29235.1	0.001	33.54	2	629.379	1257.75	48.6301	4487	4487	RG_09.raw
eINYGQVVTIVGR	Yeast00168-RA Name:2,3-bisphosphoglycerate-independent phosphoglycerate mutase <G5EFZ1; eV:0.0> AED:0.04 eAED:0.04 QI:0	Yeast00168	N-Term(TMT6plex)	57719.1	80483.3	114330	145211	43368.5	37049.8	29241.6	53548.2	41096.6	43093.3	48777.8	57675.6	84806.3	94934.1	42280.5	41444.5	30014	57863.6	57916.1	47957.7	0	58.81	2	838.98	1676.95	88.0955	8622	8622	RG_07.raw
iVWQDIVR	Yeast00168-RA Name:2,3-bisphosphoglycerate-independent phosphoglycerate mutase <G5EFZ1; eV:0.0> AED:0.04 eAED:0.04 QI:0	Yeast00168	N-Term(TMT6plex)	126091	123387	100318	121949	52284.3	65079.6	34735.2	48377.5	35059.4	60897	106558	88421.3	74413	79725.9	50972.6	72799.2	35652.7	52276.2	49407.9	67771	0.056	17.26	2	629.376	1257.74	48.447	4159	4159	RG_06.raw
iQVAVDALIQGk	Yeast00168-RA Name:2,3-bisphosphoglycerate-independent phosphoglycerate mutase <G5EFZ1; eV:0.0> AED:0.04 eAED:0.04 QI:0	Yeast00168	N-Term(TMT6plex); K12(TMT6plex)	107774	150204	143248	171989	82328.4	66182.7	41479.7	44548	29611.5	71438.9	91078.4	107639	106257	112441	80263	74033.1	42575.3	48138.1	41730.4	79503	0	26.88	2	857.037	1713.07	58.8507	5085	5085	RG_05.raw
eINYGQVVTIVGR	Yeast00168-RA Name:2,3-bisphosphoglycerate-independent phosphoglycerate mutase <G5EFZ1; eV:0.0> AED:0.04 eAED:0.04 QI:0	Yeast00168	N-Term(TMT6plex)	113168	152336	152465	194415	73290.9	78375.8	65364.6	100166	68362.4	73577.1	95637	109166	113094	127102	71452.2	87672.6	67091.1	108238	96340.8	81882.5	0	55.43	2	838.975	1676.94	44.9368	3785	3785	RG_06.raw
eINYGQVVTIVGR	Yeast00168-RA Name:2,3-bisphosphoglycerate-independent phosphoglycerate mutase <G5EFZ1; eV:0.0> AED:0.04 eAED:0.04 QI:0	Yeast00168	N-Term(TMT6plex)	99815.5	115195	158652	185976	68125.8	55148.8	51384.7	92191.3	68121.1	74860.8	84353.1	82550.4	117683	121585	66416.7	61690.4	52741.9	99621	96000.7	83311.1	0	60.08	2	838.98	1676.95	43.9416	3500	3500	RG_05.raw
iDQTIk	Yeast00168-RA Name:2,3-bisphosphoglycerate-independent phosphoglycerate mutase <G5EFZ1; eV:0.0> AED:0.04 eAED:0.04 QI:0	Yeast00168	N-Term(TMT6plex); K6(TMT6plex)	152611	180387	176345	200192	96113.5	85948.7	75253.3	79238.6	71336.6	101102	128970	129268	130807	130879	93702.3	96143.7	77240.9	85624.4	100532	112514	0.026	10.59	2	588.375	1175.74	28.1886	2365	2365	RG_07.raw
iVWQDIVR	Yeast00168-RA Name:2,3-bisphosphoglycerate-independent phosphoglycerate mutase <G5EFZ1; eV:0.0> AED:0.04 eAED:0.04 QI:0	Yeast00168	N-Term(TMT6plex)	186239	190690	193311	204481	88825.9	92242.9	83432.9	77432.4	69915.6	108516	157389	136651	143392	133683	86597.5	103185	85636.6	83672.7	98529.6	120766	0	30.63	2	629.376	1257.75	53.3755	4933	4933	RG_10.raw
eINYGQVVTIVGR	Yeast00168-RA Name:2,3-bisphosphoglycerate-independent phosphoglycerate mutase <G5EFZ1; eV:0.0> AED:0.04 eAED:0.04 QI:0	Yeast00168	N-Term(TMT6plex)	250107	345598	391990	504725	117770	116874	118535	173735	115565	137110	211363	247661	290766	329973	114815	130737	121666	187736	162862	152587	0	58.24	2	838.981	1676.95	47.8121	4545	4545	RG_08.raw
vkQPVcEIIHDGWGWGNFGNk	Yeast00168-RA Name:2,3-bisphosphoglycerate-independent phosphoglycerate mutase <G5EFZ1; eV:0.0> AED:0.04 eAED:0.04 QI:0	Yeast00168	N-Term(TMT6plex); K2(TMT6plex); C6(Carbamidomethyl); K21(TMT6plex)	235327	320905	337965	422357	160709	91790.4	52316.1	114239	68979.6	137448	198873	229966	250693	276123	156678	102678	53698	123445	97210.5	152963	0	43.23	4	782.922	3128.67	52.1254	4858	4858	RG_09.raw
tIYDAck	Yeast00168-RA Name:2,3-bisphosphoglycerate-independent phosphoglycerate mutase <G5EFZ1; eV:0.0> AED:0.04 eAED:0.04 QI:0	Yeast00168	N-Term(TMT6plex); C6(Carbamidomethyl); K7(TMT6plex)	171174	199265	195247	227569	137762	113338	103227	111773	108614	165989	144657	142796	144829	148777	134306	126782	105954	120781	153066	184726	0.001	27.69	2	664.863	1328.72	30.2816	2496	2496	RG_10.raw
yENGETDEFLkPIIIGGEETR	Yeast00168-RA Name:2,3-bisphosphoglycerate-independent phosphoglycerate mutase <G5EFZ1; eV:0.0> AED:0.04 eAED:0.04 QI:0	Yeast00168	N-Term(TMT6plex); K11(TMT6plex)	233124	320830	402286	426776	163546	115827	83346.1	151398	75307.3	169191	197011	229912	298404	279012	159443	129567	85547.5	163599	106128	188289	0	43.32	3	956.839	2868.5	48.4295	4071	4071	RG_01.raw
iVWQDIVR	Yeast00168-RA Name:2,3-bisphosphoglycerate-independent phosphoglycerate mutase <G5EFZ1; eV:0.0> AED:0.04 eAED:0.04 QI:0	Yeast00168	N-Term(TMT6plex)	271733	275688	352827	365132	125738	107354	72141.1	80994.9	48522.8	185129	229639	197562	261717	238711	122584	120088	74046.5	87522.3	68381.4	206026	0	31.42	2	629.379	1257.75	46.7108	3795	3795	RG_05.raw
iDQTIk	Yeast00168-RA Name:2,3-bisphosphoglycerate-independent phosphoglycerate mutase <G5EFZ1; eV:0.0> AED:0.04 eAED:0.04 QI:0	Yeast00168	N-Term(TMT6plex); K6(TMT6plex)	235540	279572	306359	345613	154886	109472	93646.9	127879	84297.9	187692	199053	200345	227248	225950	151001	122458	96120.4	138184	118798	208878	0.017	12.7	2	588.373	1175.74	25.8709	1571	1571	RG_05.raw
iQVAVDALIQGkGESTDDPVkLVEQR	Yeast00168-RA Name:2,3-bisphosphoglycerate-independent phosphoglycerate mutase <G5EFZ1; eV:0.0> AED:0.04 eAED:0.04 QI:0	Yeast00168	N-Term(TMT6plex); K12(TMT6plex); K21(TMT6plex)	326426	381438	488262	637658	241417	199391	152218	171892	73209.4	218097	275859	273344	362179	416880	235360	223043	156239	185744	103171	242716	0	23.45	4	874.751	3495.98	53.6184	4068	4068	RG_02.raw
iVWQDIVR	Yeast00168-RA Name:2,3-bisphosphoglycerate-independent phosphoglycerate mutase <G5EFZ1; eV:0.0> AED:0.04 eAED:0.04 QI:0	Yeast00168	N-Term(TMT6plex)	325975	347481	385996	410381	172980	123321	108016	112799	64774.3	221316	275478	249010	286320	268294	168640	137949	110869	121890	91284.2	246299	0	31.91	2	629.38	1257.75	51.4545	4931	4931	RG_08.raw
iQVAVDALIQGk	Yeast00168-RA Name:2,3-bisphosphoglycerate-independent phosphoglycerate mutase <G5EFZ1; eV:0.0> AED:0.04 eAED:0.04 QI:0	Yeast00168	N-Term(TMT6plex); K12(TMT6plex)	329179	479879	480204	562894	257126	187717	142526	145490	102469	232856	278186	343889	356201	368001	250676	209983	146290	157215	144405	259141	0	33.96	2	857.036	1713.07	60.3169	5417	5417	RG_06.raw
iVWQDIVR	Yeast00168-RA Name:2,3-bisphosphoglycerate-independent phosphoglycerate mutase <G5EFZ1; eV:0.0> AED:0.04 eAED:0.04 QI:0	Yeast00168	N-Term(TMT6plex)	340452	380067	447437	471676	192541	133688	97599.3	100410	51704.6	242574	287713	272362	331896	308366	187711	149545	100177	108502	72865.5	269956	0	31.53	2	629.379	1257.75	95.5339	9397	9397	RG_07.raw
qPVcEIIHDGWGWGNFGNk	Yeast00168-RA Name:2,3-bisphosphoglycerate-independent phosphoglycerate mutase <G5EFZ1; eV:0.0> AED:0.04 eAED:0.04 QI:0	Yeast00168	N-Term(TMT6plex); C4(Carbamidomethyl); K19(TMT6plex)	419760	489284	581359	666606	191289	229396	221618	203558	178080	247216	354735	350628	431235	435805	186490	256606	227472	219963	250962	275122	0	52.67	3	891.452	2672.34	53.4584	4513	4513	RG_05.raw
iVWQDIVR	Yeast00168-RA Name:2,3-bisphosphoglycerate-independent phosphoglycerate mutase <G5EFZ1; eV:0.0> AED:0.04 eAED:0.04 QI:0	Yeast00168	N-Term(TMT6plex)	366553	438877	479816	543385	190446	150593	118451	135128	79297.6	254648	309770	314506	355914	355247	185668	168456	121580	146018	111751	283392	0.001	27.78	2	629.38	1257.75	48.2096	3170	3170	RG_04.raw
aITATDk	Yeast00168-RA Name:2,3-bisphosphoglycerate-independent phosphoglycerate mutase <G5EFZ1; eV:0.0> AED:0.04 eAED:0.04 QI:0	Yeast00168	N-Term(TMT6plex); K7(TMT6plex)	493862	572612	565606	617923	300962	299969	256779	311388	268974	330913	417358	410343	419550	403978	293412	335551	263562	336483	379056	368267	0.004	17.58	2	589.36	1177.71	25.2914	1965	1965	RG_10.raw
iVWQDIVR	Yeast00168-RA Name:2,3-bisphosphoglycerate-independent phosphoglycerate mutase <G5EFZ1; eV:0.0> AED:0.04 eAED:0.04 QI:0	Yeast00168	N-Term(TMT6plex)	561179	692506	618388	814970	315044	217875	139039	212550	143320	385455	474247	496260	458702	532800	307140	243719	142712	229679	201976	428965	0	33.51	2	629.379	1257.75	47.2075	3847	3847	RG_05.raw
aITATDk	Yeast00168-RA Name:2,3-bisphosphoglycerate-independent phosphoglycerate mutase <G5EFZ1; eV:0.0> AED:0.04 eAED:0.04 QI:0	Yeast00168	N-Term(TMT6plex); K7(TMT6plex)	868079	939715	1047128	1.17304e+06	480406	369825	342646	432486	342493	539879	733605	673414	776729	766895	468354	413693	351696	467340	482663	600821	0.001	25.73	2	589.365	1177.72	22.5841	1767	1767	RG_07.raw
iVWQDIVR	Yeast00168-RA Name:2,3-bisphosphoglycerate-independent phosphoglycerate mutase <G5EFZ1; eV:0.0> AED:0.04 eAED:0.04 QI:0	Yeast00168	N-Term(TMT6plex)	1.04689e+06	1201661	1.17394e+06	1.31188e+06	613332	418739	250501	337966	187408	615443	884717	861129	870796	857667	597945	468409	257118	365203	264107	684915	0.001	27.11	2	629.376	1257.74	47.906	4101	4101	RG_06.raw
yMIPSPk	Yeast00168-RA Name:2,3-bisphosphoglycerate-independent phosphoglycerate mutase <G5EFZ1; eV:0.0> AED:0.04 eAED:0.04 QI:0	Yeast00168	N-Term(TMT6plex); K7(TMT6plex)	1.71527e+06	2.0805e+06	2.07635e+06	2.48533e+06	944325	731795	605559	888023	617599	1007811	1.44955e+06	1.49092e+06	1.54018e+06	1.62483e+06	920634	818599	621553	959588	870360	1.12157e+06	0.008	25.3	2	647.396	1293.79	32.028	2801	2801	RG_12.raw
ikDDDTLFcFNYR	Yeast00168-RA Name:2,3-bisphosphoglycerate-independent phosphoglycerate mutase <G5EFZ1; eV:0.0> AED:0.04 eAED:0.04 QI:0	Yeast00168	N-Term(TMT6plex); K2(TMT6plex); C9(Carbamidomethyl)	9551913	10461106	13040048	14678496	5.18543e+06	3.16348e+06	2659345	3.69507e+06	2.66748e+06	6056069	8.07222e+06	7.49659e+06	9.67273e+06	9.59632e+06	5.05534e+06	3.53872e+06	2.72959e+06	3.99285e+06	3.75919e+06	6.73968e+06	0	28.61	3	722.372	2165.1	43.1584	2953	2953	RG_02.raw
fYIVPDMLANAPmFk	Yeast00173-RA Name:Small nuclear ribonucleoprotein Sm D3 <P62323; eV:4.57e-41> AED:0.11 eAED:0.11 QI:0	Yeast00173	N-Term(TMT6plex); M13(Oxidation); K15(TMT6plex)	9861.4	7995.92	9791.85	13541.7	9026.94	8796.94	8414.76	12237.7	8493.7	10828.7	8333.77	5730	7263.3	8853.13	8800.47	9840.41	8637.02	13223.9	11969.9	12051	0	21.31	3	744.404	2231.2	70.8223	6514	6514	RG_06.raw
fYIVPDmLANAPMFk	Yeast00173-RA Name:Small nuclear ribonucleoprotein Sm D3 <P62323; eV:4.57e-41> AED:0.11 eAED:0.11 QI:0	Yeast00173	N-Term(TMT6plex); M7(Oxidation); K15(TMT6plex)	9861.4	7995.92	9791.85	13541.7	9026.94	8796.94	8414.76	12237.7	8493.7	10828.7	8333.77	5730	7263.3	8853.13	8800.47	9840.41	8637.02	13223.9	11969.9	12051		10.3	3	744.404	2231.2	70.8223	6514	6514	RG_06.raw
fYIVPDMLANAPMFk	Yeast00173-RA Name:Small nuclear ribonucleoprotein Sm D3 <P62323; eV:4.57e-41> AED:0.11 eAED:0.11 QI:0	Yeast00173	N-Term(TMT6plex); K15(TMT6plex)	17332.2	20164.6	24195.5	22934.8	13007	11251.2	10223.7	16376.4	16677.2	13386.3	14647.3	14450.3	17947.5	14994	12680.7	12585.8	10493.7	17696.1	23502.5	14897.3	0	15.9	3	739.073	2215.21	77.7655	7227	7227	RG_06.raw
lLQESLGHIITVELk	Yeast00173-RA Name:Small nuclear ribonucleoprotein Sm D3 <P62323; eV:4.57e-41> AED:0.11 eAED:0.11 QI:0	Yeast00173	N-Term(TMT6plex); K15(TMT6plex)	16837.4	32283.5	27146.7	41817.5	15646.2	8681.3	16505.6	17079.7	21685.8	14245.2	14229.1	23134.9	20136.6	27338.9	15253.6	9711.06	16941.5	18456.2	30561.1	15853.2	0	41.5	3	717.776	2151.31	63.9185	6106	6106	RG_09.raw
fYIVPDMLANAPMFk	Yeast00173-RA Name:Small nuclear ribonucleoprotein Sm D3 <P62323; eV:4.57e-41> AED:0.11 eAED:0.11 QI:0	Yeast00173	N-Term(TMT6plex); K15(TMT6plex)	27783	42087.6	36747.7	53014.7	21210.8	14428.8	14066	32860.2	41336.5	24615.9	23479.1	30160.7	27258.4	34659.3	20678.7	16140.3	14437.5	35508.5	58254.1	27394.5	0	41.11	2	1108.11	2215.2	77.9337	7246	7246	RG_06.raw
iTQLDQVYIR	Yeast00173-RA Name:Small nuclear ribonucleoprotein Sm D3 <P62323; eV:4.57e-41> AED:0.11 eAED:0.11 QI:0	Yeast00173	N-Term(TMT6plex)	75865.6	90826	64523.6	122648	53735.6	43226	48271.8	74124.2	92825.1	47747.1	64113.2	65087.3	47861.7	80183.4	52387.5	48353.3	49546.8	80097.9	130815	53136.8	0	27.68	2	739.432	1477.86	42.8047	3867	3867	RG_09.raw
gkLFEAEDNLNISLk	Yeast00173-RA Name:Small nuclear ribonucleoprotein Sm D3 <P62323; eV:4.57e-41> AED:0.11 eAED:0.11 QI:0	Yeast00173	N-Term(TMT6plex); K2(TMT6plex); K15(TMT6plex)	90692.9	121439	89236.4	141226	64062.5	48871	45745.3	84790.5	95745.1	52810.9	76643.6	87024.9	66192.9	92328.9	62455.3	54668	46953.5	91623.7	134930	58772.2	0	44.76	3	793.47	2378.39	45.745	3363	3363	RG_03.raw
lLQESLGHIITVELk	Yeast00173-RA Name:Small nuclear ribonucleoprotein Sm D3 <P62323; eV:4.57e-41> AED:0.11 eAED:0.11 QI:0	Yeast00173	N-Term(TMT6plex); K15(TMT6plex)	89445.9	109011	85955.6	129708	51530.7	43535.4	41350.5	82598.4	83905.1	58146.6	75589.8	78119.3	63759.3	84798.6	50237.9	48699.4	42442.7	89255	118245	64710.2	0	67.7	2	1076.16	2151.31	64.2241	6138	6138	RG_09.raw
iTQLDQVYIR	Yeast00173-RA Name:Small nuclear ribonucleoprotein Sm D3 <P62323; eV:4.57e-41> AED:0.11 eAED:0.11 QI:0	Yeast00173	N-Term(TMT6plex)	109846	116682	104759	150375	62941.6	47845.8	58146.5	95414.6	135552	62539.5	92829.5	83616.4	77706.9	98310.4	61362.5	53521.1	59682.3	103104	191029	69599	0	43.96	2	739.434	1477.86	47.443	4410	4410	RG_07.raw
fYIVPDMLANAPmFkR	Yeast00173-RA Name:Small nuclear ribonucleoprotein Sm D3 <P62323; eV:4.57e-41> AED:0.11 eAED:0.11 QI:0	Yeast00173	N-Term(TMT6plex); M13(Oxidation); K15(TMT6plex)	81956.8	124885	110408	130074	58278	42431.9	49816.2	85942.9	109105	70488.2	69260.9	89494.2	81897.4	85038	56815.9	47465.1	51132	92869	153758	78445	0	24.57	3	796.439	2387.3	65.1191	6304	6304	RG_12.raw
fYIVPDmLANAPMFkR	Yeast00173-RA Name:Small nuclear ribonucleoprotein Sm D3 <P62323; eV:4.57e-41> AED:0.11 eAED:0.11 QI:0	Yeast00173	N-Term(TMT6plex); M7(Oxidation); K15(TMT6plex)	81956.8	124885	110408	130074	58278	42431.9	49816.2	85942.9	109105	70488.2	69260.9	89494.2	81897.4	85038	56815.9	47465.1	51132	92869	153758	78445		11.96	3	796.439	2387.3	65.1191	6304	6304	RG_12.raw
lLQESLGHIITVELk	Yeast00173-RA Name:Small nuclear ribonucleoprotein Sm D3 <P62323; eV:4.57e-41> AED:0.11 eAED:0.11 QI:0	Yeast00173	N-Term(TMT6plex); K15(TMT6plex)	78915.3	109690	135404	148789	86434	46404.3	58879.3	118459	92466.6	85880.4	66690.5	78605.4	100439	97273	84265.6	51908.7	60434.4	128005	130310	95574.6	0	41.26	3	717.775	2151.31	60.0895	5216	5216	RG_05.raw
fYIVPDmLANAPMFkR	Yeast00173-RA Name:Small nuclear ribonucleoprotein Sm D3 <P62323; eV:4.57e-41> AED:0.11 eAED:0.11 QI:0	Yeast00173	N-Term(TMT6plex); M7(Oxidation); K15(TMT6plex)	104569	144758	140833	194774	73729.3	74528.4	74758.2	159982	305636	105063	88370.5	103736	104466	127337	71879.6	83368.7	76732.8	172875	430723	116923	0	20.35	3	796.44	2387.31	59.3669	5698	5698	RG_12.raw
iTQLDQVYIR	Yeast00173-RA Name:Small nuclear ribonucleoprotein Sm D3 <P62323; eV:4.57e-41> AED:0.11 eAED:0.11 QI:0	Yeast00173	N-Term(TMT6plex)	184179	273849	225428	326094	125518	95800.5	94696.2	224457	338091	126273	155648	196245	167216	213189	122369	107164	97197.4	242546	476459	140527	0	43.37	2	739.434	1477.86	46.9153	4354	4354	RG_07.raw
lLQESLGHIITVELk	Yeast00173-RA Name:Small nuclear ribonucleoprotein Sm D3 <P62323; eV:4.57e-41> AED:0.11 eAED:0.11 QI:0	Yeast00173	N-Term(TMT6plex); K15(TMT6plex)	176805	279035	185567	323669	116269	85301.2	75132.8	158476	171467	145023	149416	199961	137648	211604	113352	95419.5	77117.3	171247	241642	161394	0	50.44	3	717.776	2151.31	64.4075	6157	6157	RG_09.raw
iTQLDQVYIR	Yeast00173-RA Name:Small nuclear ribonucleoprotein Sm D3 <P62323; eV:4.57e-41> AED:0.11 eAED:0.11 QI:0	Yeast00173	N-Term(TMT6plex)	242164	293699	261010	384829	164955	114866	133805	250193	360239	149320	204650	210469	193610	251589	160817	128491	137339	270356	507672	166176	0	34.24	2	739.427	1477.85	41.9226	3463	3463	RG_06.raw
iTQLDQVYIR	Yeast00173-RA Name:Small nuclear ribonucleoprotein Sm D3 <P62323; eV:4.57e-41> AED:0.11 eAED:0.11 QI:0	Yeast00173	N-Term(TMT6plex)	365165	563294	452411	620687	249880	227117	195399	417386	562285	260479	308597	403665	335586	405785	243611	254057	200560	451023	792408	289882	0	42.66	2	739.431	1477.86	41.0291	3189	3189	RG_05.raw
iTQLDQVYIR	Yeast00173-RA Name:Small nuclear ribonucleoprotein Sm D3 <P62323; eV:4.57e-41> AED:0.11 eAED:0.11 QI:0	Yeast00173	N-Term(TMT6plex)	519789	718347	601140	873350	292940	232014	234400	695638	833964	332361	439269	514779	445908	570968	285591	259535	240591	751699	1.17528e+06	369878	0	51.51	2	739.432	1477.86	45.3862	4287	4287	RG_08.raw
fYIVPDMLANAPMFkR	Yeast00173-RA Name:Small nuclear ribonucleoprotein Sm D3 <P62323; eV:4.57e-41> AED:0.11 eAED:0.11 QI:0	Yeast00173	N-Term(TMT6plex); K15(TMT6plex)	936207	1.32431e+06	991978	1.57592e+06	509946	355930	316990	778570	635817	604931	791179	949022	735820	1.03029e+06	497153	398150	325363	841315	896035	673216	0	38.4	3	791.107	2371.31	71.6236	6980	6980	RG_12.raw
yGSNIDEDSDSREk	Yeast00175-RA Name:Cytochrome c oxidase copper chaperone <Q6J3Q7; eV:2.15e-12> AED:0.10 eAED:0.10 QI:0	Yeast00175	N-Term(TMT6plex); K14(TMT6plex)	190448	164657	200860	179491	246052	215226	218087	92664.2	52013.7	194142	160945	117996	148992	117346	239879	240755	223848	100132	73301	216057	0	24.26	3	691.675	2073.01	24.8212	1590	1590	RG_01.raw
aSVNPk	Yeast00175-RA Name:Cytochrome c oxidase copper chaperone <Q6J3Q7; eV:2.15e-12> AED:0.10 eAED:0.10 QI:0	Yeast00175	N-Term(TMT6plex); K6(TMT6plex)	2065366	1.82525e+06	1.59463e+06	1.75464e+06	1.71264e+06	1.5563e+06	1.56743e+06	855767	523012	1.33177e+06	1.74542e+06	1.308e+06	1.18285e+06	1.14713e+06	1.66968e+06	1.74091e+06	1.60883e+06	924733	737063	1.4821e+06	0.012	16.32	2	537.34	1073.67	21.8226	1712	1712	RG_12.raw
iEGVLSGTLSYIFNEFSkPVk	Yeast00176-RA Name:Homoserine dehydrogenase <Q5B998; eV:3.79e-92> AED:0.05 eAED:0.05 QI:0	Yeast00176	N-Term(TMT6plex); K18(TMT6plex); K21(TMT6plex)	8774.38	9674.34	6347.84	12696.2	5206.48	2953.41	3579.73	5331.61	4829.58	5663.86	7415.14	6932.79	4708.64	8300.39	5075.86	3303.74	3674.28	5761.29	6806.15	6303.2	0	20.19	4	754.689	3015.74	89.251	8399	8399	RG_06.raw
aFSASQALFAAIQDAk	Yeast00176-RA Name:Homoserine dehydrogenase <Q5B998; eV:3.79e-92> AED:0.05 eAED:0.05 QI:0	Yeast00176	N-Term(TMT6plex); K16(TMT6plex)	11618.6	10189.7	11143.5	14015	8114.95	7008.43	9367.28	7096.62	4108.36	8769.56	9818.79	7302.13	8265.94	9162.52	7911.37	7839.75	9614.7	7668.54	5789.76	9759.47	0	30.87	3	699.73	2097.17	70.1589	6885	6885	RG_08.raw
aFSASQALFAAIQDAk	Yeast00176-RA Name:Homoserine dehydrogenase <Q5B998; eV:3.79e-92> AED:0.05 eAED:0.05 QI:0	Yeast00176	N-Term(TMT6plex); K16(TMT6plex)	25897.5	30126.8	32257.1	44750.2	16977.5	23421.2	14689.7	18064.1	16488.1	26516.6	21885.7	21589.4	23927.4	29256.2	16551.6	26199.4	15077.7	19519.8	23236.1	29509.8	0	24.84	3	699.729	2097.17	67.2074	6140	6140	RG_06.raw
aFSASQALFAAIQDAk	Yeast00176-RA Name:Homoserine dehydrogenase <Q5B998; eV:3.79e-92> AED:0.05 eAED:0.05 QI:0	Yeast00176	N-Term(TMT6plex); K16(TMT6plex)	35006.2	50287.9	40171.1	85517	32834.5	23126.6	15909.8	18819.7	19288.2	30077.2	29583.4	36037.1	29797.8	55908.2	32010.7	25869.9	16330	20336.4	27182.1	33472.3	0	15.36	3	699.731	2097.18	65.9455	5831	5831	RG_05.raw
aFSASQALFAAIQDAk	Yeast00176-RA Name:Homoserine dehydrogenase <Q5B998; eV:3.79e-92> AED:0.05 eAED:0.05 QI:0	Yeast00176	N-Term(TMT6plex); K16(TMT6plex)	66736.1	60229.6	54428	69564.8	37778.4	30362.5	33315.2	36552.6	29922.8	35741.5	56398	43161.4	40373.1	45479.2	36830.6	33964	34195.2	39498.3	42169.2	39776	0	42.72	3	699.729	2097.17	69.8426	6694	6694	RG_11.raw
aFSASQALFAAIQDAk	Yeast00176-RA Name:Homoserine dehydrogenase <Q5B998; eV:3.79e-92> AED:0.05 eAED:0.05 QI:0	Yeast00176	N-Term(TMT6plex); K16(TMT6plex)	83178.7	79399.8	98221.8	107244	42452.7	35837.6	37333.9	57447.2	37114.4	67698.5	70293.5	56899.1	72858	70112.5	41387.6	40088.6	38320	62076.8	52304	75340.4	0	71.4	2	1049.09	2097.17	67.3616	6157	6157	RG_06.raw
yPFSHPFASSLGGSDNIISFTTSR	Yeast00176-RA Name:Homoserine dehydrogenase <Q5B998; eV:3.79e-92> AED:0.05 eAED:0.05 QI:0	Yeast00176	N-Term(TMT6plex)	100035	110618	125331	161010	91266	65160.3	70538	87978.1	89631.6	110790	84538.2	79270.4	92966.6	105263	88976.3	72889.4	72401.1	95068.2	126315	123296	0	69.08	3	939.805	2817.4	57.5946	5514	5514	RG_12.raw
yVGVIDAk	Yeast00176-RA Name:Homoserine dehydrogenase <Q5B998; eV:3.79e-92> AED:0.05 eAED:0.05 QI:0	Yeast00176	N-Term(TMT6plex); K8(TMT6plex)	395746	385003	413889	527299	232886	203780	201902	274056	252011	286536	334441	275899	307010	344731	227043	227951	207235	296142	355150	318880	0	41.26	2	661.91	1322.81	36.015	3198	3198	RG_07.raw
yVGVIDAk	Yeast00176-RA Name:Homoserine dehydrogenase <Q5B998; eV:3.79e-92> AED:0.05 eAED:0.05 QI:0	Yeast00176	N-Term(TMT6plex); K8(TMT6plex)	1.4745e+06	1.35047e+06	1.59054e+06	1.83403e+06	669855	618258	557378	835525	785146	997493	1.24609e+06	967768	1.17982e+06	1.19903e+06	653050	691594	572100	902859	1.10648e+06	1.11009e+06	0	46.03	2	661.904	1322.8	32.8774	2498	2498	RG_06.raw
aPTFSSVVSVAk	Yeast00176-RA Name:Homoserine dehydrogenase <Q5B998; eV:3.79e-92> AED:0.05 eAED:0.05 QI:0	Yeast00176	N-Term(TMT6plex); K12(TMT6plex)	2.28125e+06	2.09149e+06	2.49573e+06	3.37848e+06	1.11053e+06	741146	753342	1.03876e+06	691271	1.44348e+06	1.92786e+06	1.49879e+06	1.85126e+06	2.20874e+06	1.08267e+06	829059	773240	1.12247e+06	974184	1.60642e+06	0	70.99	2	826.01	1651.01	40.516	3706	3706	RG_12.raw
rLPDFDAHYEk	Yeast00176-RA Name:Homoserine dehydrogenase <Q5B998; eV:3.79e-92> AED:0.05 eAED:0.05 QI:0	Yeast00176	N-Term(TMT6plex); K11(TMT6plex)	2.30223e+06	2.30618e+06	2.45911e+06	3.02973e+06	1270873	850917	589972	677685	394929	1.52304e+06	1.94559e+06	1.65264e+06	1.8241e+06	1.98074e+06	1.23899e+06	951850	605555	732300	556559	1.69496e+06	0	13.4	4	463.006	1849	28.7794	1882	1882	RG_05.raw
vTVPQIFIAGk	Yeast00178-RA Name:Glutaredoxin-1 <B7ZFT1; eV:5.35e-21> AED:0.06 eAED:0.06 QI:0	Yeast00178	N-Term(TMT6plex); K11(TMT6plex)	3640.86	3632.17	4155.12	4475.5	2903.11	3218.11	3144.15	3338.31	2642.65	3021.05	3076.85	2602.87	3082.15	2925.93	2830.28	3599.83	3227.19	3607.34	3724.19	3362.07	0	39.85	2	816.019	1631.03	111.063	10715	10715	RG_12.raw
vTVPQIFIAGk	Yeast00178-RA Name:Glutaredoxin-1 <B7ZFT1; eV:5.35e-21> AED:0.06 eAED:0.06 QI:0	Yeast00178	N-Term(TMT6plex); K11(TMT6plex)	120544	81020.3	101689	77730.7	65408.2	61540.2	57759.6	32837.8	72812.8	63163.9	101870	58060.4	75429.6	50817.7	63767.3	68839.9	59285.2	35484.2	102613	70293.8	0.006	16.41	3	544.357	1631.06	54.6385	5201	5201	RG_12.raw
vTVPQIFIAGk	Yeast00178-RA Name:Glutaredoxin-1 <B7ZFT1; eV:5.35e-21> AED:0.06 eAED:0.06 QI:0	Yeast00178	N-Term(TMT6plex); K11(TMT6plex)	228376	221350	287554	293242	183169	172237	74480.3	228327	97851.3	124653	192998	158623	213299	191712	178574	192667	76447.5	246728	137898	138724	0	25.66	3	544.357	1631.06	54.0944	5143	5143	RG_12.raw
vTVPQIFIAGk	Yeast00178-RA Name:Glutaredoxin-1 <B7ZFT1; eV:5.35e-21> AED:0.06 eAED:0.06 QI:0	Yeast00178	N-Term(TMT6plex); K11(TMT6plex)	154384	178107	182931	211656	148070	99849.3	163888	139957	115370	126825	130468	127634	135693	138374	144355	111693	168217	151236	162587	141141	0.002	18.45	3	544.357	1631.06	53.574	5088	5088	RG_12.raw
mQVLELDTMGSEGEAIQAALAk	Yeast00178-RA Name:Glutaredoxin-1 <B7ZFT1; eV:5.35e-21> AED:0.06 eAED:0.06 QI:0	Yeast00178	N-Term(TMT6plex); K22(TMT6plex)	94878.8	134974	141373	155662	105750	88342.9	103459	93687	29095.2	128439	80181.1	96724.1	104866	101766	103097	98821.9	106192	101237	41002.9	142937	0	66.88	2	1382.24	2763.47	64.0291	5731	5731	RG_01.raw
VTVPQIFIAGk	Yeast00178-RA Name:Glutaredoxin-1 <B7ZFT1; eV:5.35e-21> AED:0.06 eAED:0.06 QI:0	Yeast00178	K11(TMT6plex)	299167	284828	329684	352076	232008	240082	210404	167336	118688	207656	252823	204112	244550	230175	226188	268560	215962	180821	167262	231097	0	51.76	2	701.437	1401.87	46.3667	4223	4223	RG_11.raw
SYcPYcTk	Yeast00178-RA Name:Glutaredoxin-1 <B7ZFT1; eV:5.35e-21> AED:0.06 eAED:0.06 QI:0	Yeast00178	C3(Carbamidomethyl); C6(Carbamidomethyl); K8(TMT6plex)	187258	239952	249791	273674	238833	245503	238989	168469	136262	225003	158249	171953	185288	178919	232842	274624	245302	182045	192029	250402	0.001	38.61	2	654.308	1307.61	22.9237	1714	1714	RG_10.raw
akNLLASYk	Yeast00178-RA Name:Glutaredoxin-1 <B7ZFT1; eV:5.35e-21> AED:0.06 eAED:0.06 QI:0	Yeast00178	N-Term(TMT6plex); K2(TMT6plex); K9(TMT6plex)	540504	594756	630197	688719	502923	315883	408788	301262	174032	483675	456775	426211	467462	450262	490306	353352	419586	325541	245256	538273	0	28.83	2	848.056	1695.1	30.7987	2670	2670	RG_12.raw
vTVPQIFIAGk	Yeast00178-RA Name:Glutaredoxin-1 <B7ZFT1; eV:5.35e-21> AED:0.06 eAED:0.06 QI:0	Yeast00178	N-Term(TMT6plex); K11(TMT6plex)	794889	904213	1.0218e+06	1.16713e+06	870040	649129	692743	715533	365978	855295	671752	647973	757939	763034	848213	726127	711040	773197	515760	951841	0	50.33	2	816.031	1631.05	53.0528	5033	5033	RG_12.raw
akNLLASYk	Yeast00178-RA Name:Glutaredoxin-1 <B7ZFT1; eV:5.35e-21> AED:0.06 eAED:0.06 QI:0	Yeast00178	N-Term(TMT6plex); K2(TMT6plex); K9(TMT6plex)	1.74038e+06	1.83958e+06	2.05374e+06	1.89079e+06	1.43673e+06	1.07993e+06	1.27564e+06	909512	466531	1402508	1.47078e+06	1.31827e+06	1.5234e+06	1.23614e+06	1.40069e+06	1.20803e+06	1.30933e+06	982809	657466	1.56082e+06	0	24.31	3	565.706	1695.1	30.8938	2680	2680	RG_12.raw
vTVPQIFIAGk	Yeast00178-RA Name:Glutaredoxin-1 <B7ZFT1; eV:5.35e-21> AED:0.06 eAED:0.06 QI:0	Yeast00178	N-Term(TMT6plex); K11(TMT6plex)	5080229	6975218	6820798	8169507	6424256	4.23168e+06	5773749	5.00095e+06	2.46894e+06	4.93425e+06	4.29325e+06	4.99855e+06	5.05947e+06	5.34095e+06	6.26309e+06	4.73363e+06	5.92625e+06	5.40398e+06	3.47939e+06	5.49123e+06	0	52.65	2	816.031	1631.05	53.5712	5087	5087	RG_12.raw
vTVPQIFIAGk	Yeast00178-RA Name:Glutaredoxin-1 <B7ZFT1; eV:5.35e-21> AED:0.06 eAED:0.06 QI:0	Yeast00178	N-Term(TMT6plex); K11(TMT6plex)	5468772	6.52729e+06	8990926	10032519	6588266	5.25857e+06	6795137	6563076	3718272	5.62665e+06	4.6216e+06	4.67756e+06	6.66921e+06	6.55893e+06	6.42298e+06	5.88233e+06	6.97462e+06	7.09199e+06	5.24003e+06	6.26179e+06	0	49.67	2	816.031	1631.05	54.6107	5197	5197	RG_12.raw
vTVPQIFIAGk	Yeast00178-RA Name:Glutaredoxin-1 <B7ZFT1; eV:5.35e-21> AED:0.06 eAED:0.06 QI:0	Yeast00178	N-Term(TMT6plex); K11(TMT6plex)	8389068	10792698	11030913	13400440	9854448	7.93754e+06	8140435	9566419	4.52172e+06	9074672	7.08952e+06	7.73422e+06	8.18241e+06	8.76076e+06	9.60722e+06	8.87907e+06	8.35545e+06	1.03374e+07	6.3723e+06	1.0099e+07	0	44.33	2	816.031	1631.05	54.0916	5142	5142	RG_12.raw
nLLASYk	Yeast00178-RA Name:Glutaredoxin-1 <B7ZFT1; eV:5.35e-21> AED:0.06 eAED:0.06 QI:0	Yeast00178	N-Term(TMT6plex); K7(TMT6plex)	13893571	17775328	20391942	22242854	15608613	12551490	15697781	12685362	6.52725e+06	13441309	1.17413e+07	1.27381e+07	1.51261e+07	1.45416e+07	1.5217e+07	1.40403e+07	1.61124e+07	1.37077e+07	9.19862e+06	1.49586e+07	0.002	29.03	2	633.906	1266.8	32.4307	2844	2844	RG_12.raw
wIPIIk	Yeast00181-RA Name:Putative peroxiredoxin bcp <P0AE55; eV:1.45e-07> AED:0.06 eAED:0.07 QI:0	Yeast00181	N-Term(TMT6plex); K6(TMT6plex)	33797.6	26210.2	67681.3	61475.2	36509.2	35293.5	25263.9	44847.5	37353.3	29314.6	28562	18782.7	50204	40190.5	35593.3	39479.9	25931.2	48461.8	52640.7	32623.6	0.007	24.28	2	614.425	1227.84	51.961	4919	4919	RG_12.raw
tVLENLLGLEDAQR	Yeast00183-RA Name:Uncharacterized phosphatase YNL010W <P53981; eV:3.52e-47> AED:0.11 eAED:0.35 QI:0	Yeast00183	N-Term(TMT6plex)	60097.5	112637	88388.7	95596.2	40277.1	24873.5	34366.7	38692.8	39322.7	23712.9	50787.8	80717.3	65564.2	62497.6	39266.6	27824	35274.5	41811.1	55416.1	26389.6	0	45.22	2	900.508	1800.01	58.093	5100	5100	RG_01.raw
eADVLFVR	Yeast00183-RA Name:Uncharacterized phosphatase YNL010W <P53981; eV:3.52e-47> AED:0.11 eAED:0.35 QI:0	Yeast00183	N-Term(TMT6plex)	76755.1	105783	92367.7	102767	51498.3	31852.9	34465.6	43548.8	50277.9	40397.8	64864.9	75805.7	68515.7	67185.5	50206.4	35631.2	35376	47058.4	70854.9	44958	0	34.65	2	589.343	1177.68	37.9023	2949	2949	RG_01.raw
dVKLDPGFk	Yeast00183-RA Name:Uncharacterized phosphatase YNL010W <P53981; eV:3.52e-47> AED:0.11 eAED:0.35 QI:0	Yeast00183	N-Term(TMT6plex); K9(TMT6plex)	31969.2	38092.5	49358.5	42745.5	51335.3	45787.2	60576.7	32200.3	7868.28	44703.1	27016.9	27297.7	36612.7	27945.6	50047.4	51218.3	62176.7	34795.3	11088.5	49749.3	0.377	13.41	2	738.944	1476.88	57.2099	4118	4118	RG_04.raw
tNEVLHk	Yeast00183-RA Name:Uncharacterized phosphatase YNL010W <P53981; eV:3.52e-47> AED:0.11 eAED:0.35 QI:0	Yeast00183	N-Term(TMT6plex); K7(TMT6plex)	63876.4	79886.7	77712.7	104687	39066.4	53236.8	44146.2	37324.2	16002.1	49936.1	53981.3	57248	57645	68441.1	38086.3	59551.6	45312.2	40332.1	22551.3	55572.9	0.003	13.89	3	433.596	1298.77	23.6062	1786	1786	RG_10.raw
mEIIANEAVVHPDGkFEIk	Yeast00183-RA Name:Uncharacterized phosphatase YNL010W <P53981; eV:3.52e-47> AED:0.11 eAED:0.35 QI:0	Yeast00183	N-Term(TMT6plex); K15(TMT6plex); K19(TMT6plex)	169851	312725	257179	331264	133024	63562.5	79567.2	83971.2	77844.3	91036.9	143539	224104	190768	216570	129687	71102.1	81668.8	90738.4	109703	101313	0	43.23	4	707.656	2827.6	44.3622	3215	3215	RG_03.raw
tNEVLHk	Yeast00183-RA Name:Uncharacterized phosphatase YNL010W <P53981; eV:3.52e-47> AED:0.11 eAED:0.35 QI:0	Yeast00183	N-Term(TMT6plex); K7(TMT6plex)	148028	228700	204351	239924	154778	145032	70290.2	94386.3	126791	143375	125097	163890	151582	156854	150895	162235	72146.8	101993	178682	159559	0.004	15.37	3	433.597	1298.78	24.119	1840	1840	RG_10.raw
dVkLDPGFkDFFEWSk	Yeast00183-RA Name:Uncharacterized phosphatase YNL010W <P53981; eV:3.52e-47> AED:0.11 eAED:0.35 QI:0	Yeast00183	N-Term(TMT6plex); K3(TMT6plex); K9(TMT6plex); K16(TMT6plex)	342448	448113	310838	331315	138662	86943.3	53255.8	71780.4	35490.4	144583	289399	321125	230570	216603	135184	97256.3	54662.4	77565.2	50015.3	160903	0	13.23	4	719.412	2874.62	54.8423	4328	4328	RG_03.raw
tNEVLHk	Yeast00183-RA Name:Uncharacterized phosphatase YNL010W <P53981; eV:3.52e-47> AED:0.11 eAED:0.35 QI:0	Yeast00183	N-Term(TMT6plex); K7(TMT6plex)	318195	403689	339136	432471	288296	262284	203369	184326	178049	256520	268903	289290	251561	282735	281064	293395	208740	199181	250918	285476	0.006	25.98	2	649.891	1298.77	23.8315	1810	1810	RG_10.raw
sVVEGk	Yeast00183-RA Name:Uncharacterized phosphatase YNL010W <P53981; eV:3.52e-47> AED:0.11 eAED:0.35 QI:0	Yeast00183	N-Term(TMT6plex); K6(TMT6plex)	537370	688064	583846	731084	429679	312242	331557	348066	357257	367136	454126	493077	433080	477959	418900	349280	340314	376117	503469	408578	0.09	13.4	2	538.841	1076.67	21.0312	1601	1601	RG_07.raw
yGILSIEDLVHEIVTAGPHFk	Yeast00187-RA Name:60S ribosomal protein L7 <Q6C603; eV:1.85e-100> AED:0.06 eAED:0.06 QI:0	Yeast00187	N-Term(TMT6plex); K21(TMT6plex)	11964.2	23968.6	29806.4	53005.2	14330.9	7165.28	18194.1	25601.5	49751.7	11297.6	10110.8	17176.3	22109.5	34653.1	13971.4	8015.21	18674.7	27664.7	70113.3	12572.9	0	25.07	5	560.12	2796.57	83.9712	7687	7687	RG_05.raw
fLHFVEGGEVGk	Yeast00187-RA Name:60S ribosomal protein L7 <Q6C603; eV:1.85e-100> AED:0.06 eAED:0.06 QI:0	Yeast00187	N-Term(TMT6plex); K12(TMT6plex)	26573.8	25657.3	28580.7	38468.6	12478	23599.5	15286.1	20190.4	23528.6	14378.4	22457.2	18386.4	21200.3	25149.5	12165	26398.9	15689.8	21817.5	33158.1	16001.4	0	14.03	3	593.006	1777	41.6037	3251	3251	RG_05.raw
iPLSDNkIIEEHLGkYGILSIEDLVHEIVTAGPHFk	Yeast00187-RA Name:60S ribosomal protein L7 <Q6C603; eV:1.85e-100> AED:0.06 eAED:0.06 QI:0	Yeast00187	N-Term(TMT6plex); K7(TMT6plex); K15(TMT6plex); K36(TMT6plex)	43689.6	36444.3	53686.8	45490.5	23186.9	15743.8	12481.7	8607.32	5140.39	39610.5	36921.6	26116.6	39823.3	29740.2	22605.2	17611.3	12811.4	9300.99	7244.17	44081.8	0	17.52	7	706.837	4941.82	82.5016	7536	7536	RG_05.raw
aTANMLQIIEPYVTYGEANLk	Yeast00187-RA Name:60S ribosomal protein L7 <Q6C603; eV:1.85e-100> AED:0.06 eAED:0.06 QI:0	Yeast00187	N-Term(TMT6plex); K21(TMT6plex)	69438.6	79957	118625	118548	48520	25135	33114.7	61099.7	103444	61946.5	58681.9	57298.4	87992.3	77503.1	47302.7	28116.4	33989.3	66023.7	145780	68939.1	0	86.6	2	1399.25	2797.5	72.8468	6107	6107	RG_02.raw
yGILSIEDLVHEIVTAGPHFk	Yeast00187-RA Name:60S ribosomal protein L7 <Q6C603; eV:1.85e-100> AED:0.06 eAED:0.06 QI:0	Yeast00187	N-Term(TMT6plex); K21(TMT6plex)	91704.3	98615.9	176641	296364	82459.5	50944.2	79387.2	140959	235678	87945.5	77498.4	70669.7	131027	193753	80390.8	56987.1	81484	152319	332132	97872.8	0	48.91	4	699.898	2796.57	84.4909	7740	7740	RG_05.raw
qASNFLWPFk	Yeast00187-RA Name:60S ribosomal protein L7 <Q6C603; eV:1.85e-100> AED:0.06 eAED:0.06 QI:0	Yeast00187	N-Term(TMT6plex); K10(TMT6plex)	165446	234777	225539	383308	86238.9	47539.6	51080.8	73913.9	127777	98023	139817	168245	167298	250594	84075.4	53178.6	52430	79870.6	180072	109088	0	31.72	2	848.486	1695.96	62.7089	6051	6051	RG_12.raw
kFLHFVEGGEVGkR	Yeast00187-RA Name:60S ribosomal protein L7 <Q6C603; eV:1.85e-100> AED:0.06 eAED:0.06 QI:0	Yeast00187	N-Term(TMT6plex); K1(TMT6plex); K13(TMT6plex)	146863	175925	137841	202298	65303	100865	54843.6	85302.1	93847.9	98655.5	124112	126070	102246	132256	63664.7	112829	56292.2	92176.6	132256	109792	0	11.8	5	458.878	2290.36	31.3776	2627	2627	RG_11.raw
kFLHFVEGGEVGkR	Yeast00187-RA Name:60S ribosomal protein L7 <Q6C603; eV:1.85e-100> AED:0.06 eAED:0.06 QI:0	Yeast00187	K1(TMT6plex); K13(TMT6plex)	149293	148405	125178	189280	102001	96309.8	74205.2	98152	108239	114628	126166	106350	92853.1	123745	99441.6	107734	76165.2	106062	152538	127568	0	37.35	5	413.044	2061.19	30.98	2570	2570	RG_10.raw
kFLHFVEGGEVGkR	Yeast00187-RA Name:60S ribosomal protein L7 <Q6C603; eV:1.85e-100> AED:0.06 eAED:0.06 QI:0	Yeast00187	N-Term(TMT6plex); K13(TMT6plex)	149293	148405	125178	189280	102001	96309.8	74205.2	98152	108239	114628	126166	106350	92853.1	123745	99441.6	107734	76165.2	106062	152538	127568	0	37.35	5	413.044	2061.19	30.98	2570	2570	RG_10.raw
qASNFLWPFk	Yeast00187-RA Name:60S ribosomal protein L7 <Q6C603; eV:1.85e-100> AED:0.06 eAED:0.06 QI:0	Yeast00187	N-Term(TMT6plex); K10(TMT6plex)	203792	250618	251164	410394	83618.8	145707	47354.2	72697.7	166319	162330	172222	179597	186306	268302	81521	162990	48604.9	78556.4	234387	180654	0	42.96	3	565.994	1695.97	62.7701	6057	6057	RG_12.raw
kFLHFVEGGEVGkR	Yeast00187-RA Name:60S ribosomal protein L7 <Q6C603; eV:1.85e-100> AED:0.06 eAED:0.06 QI:0	Yeast00187	N-Term(TMT6plex); K1(TMT6plex); K13(TMT6plex)	264808	260201	253155	328601	133804	92085.1	78174.7	130676	178821	179934	223786	186464	187783	214829	130447	103008	80239.6	141208	252006	200246	0	41.67	2	1145.68	2290.36	31.6179	2653	2653	RG_11.raw
aESYVNEYkR	Yeast00187-RA Name:60S ribosomal protein L7 <Q6C603; eV:1.85e-100> AED:0.06 eAED:0.06 QI:0	Yeast00187	N-Term(TMT6plex); K9(TMT6plex)	220460	251327	226530	316645	140502	103060	85939.6	114668	150682	196679	186308	180105	168033	207012	136977	115285	88209.5	123910	212351	218880	0	15.89	3	572.982	1716.93	29.136	2563	2563	RG_08.raw
lLQINNGVFVk	Yeast00187-RA Name:60S ribosomal protein L7 <Q6C603; eV:1.85e-100> AED:0.06 eAED:0.06 QI:0	Yeast00187	N-Term(TMT6plex); K11(TMT6plex)	267312	301490	393100	464725	168868	153774	163854	224114	260062	200703	225902	216052	291590	303822	164632	172015	168181	242175	366497	223358	0	57.37	2	852.049	1703.09	51.7469	4896	4896	RG_12.raw
fLHFVEGGEVGkR	Yeast00187-RA Name:60S ribosomal protein L7 <Q6C603; eV:1.85e-100> AED:0.06 eAED:0.06 QI:0	Yeast00187	N-Term(TMT6plex); K12(TMT6plex)	488939	550038	438218	636979	253766	164370	173033	263725	279880	213912	413197	394166	325057	416436	247400	183867	177603	284978	394426	238058	0	17.53	3	645.04	1933.11	35.9878	3141	3141	RG_09.raw
rAESYVNEYk	Yeast00187-RA Name:60S ribosomal protein L7 <Q6C603; eV:1.85e-100> AED:0.06 eAED:0.06 QI:0	Yeast00187	N-Term(TMT6plex); K10(TMT6plex)	353328	382892	330910	468308	232831	173357	163302	158361	254594	231674	298594	274387	245459	306164	226989	193920	167615	171123	358790	257825	0	22.08	3	572.984	1716.94	25.3673	2064	2064	RG_07.raw
rAESYVNEYk	Yeast00187-RA Name:60S ribosomal protein L7 <Q6C603; eV:1.85e-100> AED:0.06 eAED:0.06 QI:0	Yeast00187	N-Term(TMT6plex); K10(TMT6plex)	352035	378567	339249	365547	296503	267009	212563	234643	220241	254561	297501	271287	251645	238983	289065	298681	218178	253553	310378	283296	0	15.39	3	572.982	1716.93	27.895	2431	2431	RG_08.raw
kFLHFVEGGEVGkR	Yeast00187-RA Name:60S ribosomal protein L7 <Q6C603; eV:1.85e-100> AED:0.06 eAED:0.06 QI:0	Yeast00187	K1(TMT6plex); K13(TMT6plex)	393314	433171	400819	558487	311879	358607	244997	301240	310408	397373	332385	310417	297316	365120	304055	401144	251468	325517	437447	442229	0	20.57	3	687.734	2061.19	31.0748	2580	2580	RG_10.raw
kFLHFVEGGEVGkR	Yeast00187-RA Name:60S ribosomal protein L7 <Q6C603; eV:1.85e-100> AED:0.06 eAED:0.06 QI:0	Yeast00187	N-Term(TMT6plex); K13(TMT6plex)	393314	433171	400819	558487	311879	358607	244997	301240	310408	397373	332385	310417	297316	365120	304055	401144	251468	325517	437447	442229	0	20.57	3	687.734	2061.19	31.0748	2580	2580	RG_10.raw
eGNINPLIR	Yeast00187-RA Name:60S ribosomal protein L7 <Q6C603; eV:1.85e-100> AED:0.06 eAED:0.06 QI:0	Yeast00187	N-Term(TMT6plex)	622062	715717	727058	789190	401910	362006	310483	422878	471987	467106	525698	512894	539311	515946	391827	404947	318683	456957	665155	519834	0	29.21	2	627.872	1254.74	33.8805	3067	3067	RG_08.raw
yGILSIEDLVHEIVTAGPHFk	Yeast00187-RA Name:60S ribosomal protein L7 <Q6C603; eV:1.85e-100> AED:0.06 eAED:0.06 QI:0	Yeast00187	N-Term(TMT6plex); K21(TMT6plex)	475077	658290	1.20649e+06	1628148	517221	289579	423230	912633	1.37302e+06	486534	401483	471741	894941	1.06443e+06	504245	323928	434409	986182	1.93495e+06	541454	0	56.1	4	699.898	2796.57	83.96	7685	7685	RG_05.raw
eGNINPLIR	Yeast00187-RA Name:60S ribosomal protein L7 <Q6C603; eV:1.85e-100> AED:0.06 eAED:0.06 QI:0	Yeast00187	N-Term(TMT6plex)	514264	691569	714290	747622	541493	536321	508654	443884	392146	499007	434599	495589	529840	488770	527908	599938	522089	479656	552638	555335	0.017	12.75	2	627.872	1254.74	30.1419	2518	2518	RG_09.raw
eGNINPLIR	Yeast00187-RA Name:60S ribosomal protein L7 <Q6C603; eV:1.85e-100> AED:0.06 eAED:0.06 QI:0	Yeast00187	N-Term(TMT6plex)	828509	855900	855893	1015665	512761	408667	311960	655773	710895	535802	700164	613351	634877	664008	499897	457142	320200	708622	1.00184e+06	596284	0	30.72	2	627.872	1254.74	29.2765	1935	1935	RG_05.raw
fLHFVEGGEVGkR	Yeast00187-RA Name:60S ribosomal protein L7 <Q6C603; eV:1.85e-100> AED:0.06 eAED:0.06 QI:0	Yeast00187	N-Term(TMT6plex); K12(TMT6plex)	1.753e+06	1.43978e+06	1451486	2.17171e+06	367853	426605	460467	733579	1.06962e+06	585052	1.48144e+06	1.03177e+06	1.07667e+06	1.4198e+06	358624	477208	472629	792698	1.50738e+06	651092	0	14.63	4	484.032	1933.11	35.8766	3129	3129	RG_09.raw
eGNINPLIR	Yeast00187-RA Name:60S ribosomal protein L7 <Q6C603; eV:1.85e-100> AED:0.06 eAED:0.06 QI:0	Yeast00187	N-Term(TMT6plex)	669410	771270	752046	912756	504310	441424	349842	402119	468039	613223	565711	552704	557845	596730	491658	493784	359083	434525	659591	682443	0	25.84	2	627.868	1254.73	35.4302	3041	3041	RG_10.raw
rAESYVNEYk	Yeast00187-RA Name:60S ribosomal protein L7 <Q6C603; eV:1.85e-100> AED:0.06 eAED:0.06 QI:0	Yeast00187	N-Term(TMT6plex); K10(TMT6plex)	914792	1.17665e+06	882723	1.10793e+06	478231	366383	295259	437213	352708	649884	773082	843202	654778	724327	466234	409843	303058	472448	497059	723243	0	10.06	3	572.983	1716.93	24.5455	1643	1643	RG_06.raw
iPLSDNk	Yeast00187-RA Name:60S ribosomal protein L7 <Q6C603; eV:1.85e-100> AED:0.06 eAED:0.06 QI:0	Yeast00187	N-Term(TMT6plex); K7(TMT6plex)	935794	1.11344e+06	939317	1.45883e+06	497549	426394	426808	669144	1.01636e+06	652351	790830	797909	696758	953732	485067	476972	438081	723070	1.43231e+06	725989	0.001	25.76	2	622.884	1244.76	28.6763	1871	1871	RG_05.raw
eGNINPLIR	Yeast00187-RA Name:60S ribosomal protein L7 <Q6C603; eV:1.85e-100> AED:0.06 eAED:0.06 QI:0	Yeast00187	N-Term(TMT6plex)	1.54682e+06	1.69897e+06	1.569e+06	2.10537e+06	992389	832855	761555	965621	1.30805e+06	1.1123e+06	1.30721e+06	1.21751e+06	1.16384e+06	1.37642e+06	967493	931646	781670	1.04344e+06	1.84339e+06	1.23785e+06	0	30.82	2	627.873	1254.74	32.3524	2807	2807	RG_07.raw
kFLHFVEGGEVGkR	Yeast00187-RA Name:60S ribosomal protein L7 <Q6C603; eV:1.85e-100> AED:0.06 eAED:0.06 QI:0	Yeast00187	N-Term(TMT6plex); K1(TMT6plex); K13(TMT6plex)	1.54017e+06	1520075	1.48087e+06	1.83244e+06	831520	660706	545962	842276	1.02254e+06	1.12561e+06	1.30158e+06	1.08931e+06	1.09847e+06	1.19799e+06	810659	739077	560383	910154	1.44103e+06	1.25267e+06	0	30.02	3	764.126	2290.36	31.5844	2649	2649	RG_11.raw
iPLSDNk	Yeast00187-RA Name:60S ribosomal protein L7 <Q6C603; eV:1.85e-100> AED:0.06 eAED:0.06 QI:0	Yeast00187	N-Term(TMT6plex); K7(TMT6plex)	1.79399e+06	1.95777e+06	1.92888e+06	2.97759e+06	1.04335e+06	738412	843908	1.34147e+06	2140557	1.18206e+06	1.51609e+06	1.40297e+06	1.43079e+06	1.94665e+06	1.01718e+06	826000	866198	1.44958e+06	3.01661e+06	1.31549e+06	0.006	25.95	2	622.884	1244.76	29.2637	2116	2116	RG_06.raw
qASNFLWPFk	Yeast00187-RA Name:60S ribosomal protein L7 <Q6C603; eV:1.85e-100> AED:0.06 eAED:0.06 QI:0	Yeast00187	N-Term(TMT6plex); K10(TMT6plex)	2208917	2.76544e+06	2.15995e+06	4.15721e+06	1.07817e+06	629955	638573	791485	1.55419e+06	1346486	1.86673e+06	1.98176e+06	1.60219e+06	2.71785e+06	1.05112e+06	704678	655440	855270	2.19027e+06	1.49848e+06	0	43.23	2	848.486	1695.96	63.1803	6099	6099	RG_12.raw
kFLHFVEGGEVGkR	Yeast00187-RA Name:60S ribosomal protein L7 <Q6C603; eV:1.85e-100> AED:0.06 eAED:0.06 QI:0	Yeast00187	K1(TMT6plex); K13(TMT6plex)	1392776	1.77747e+06	1.22706e+06	1.86286e+06	990504	1.09931e+06	1.13671e+06	864456	873747	1.45538e+06	1.17702e+06	1.27376e+06	910196	1.21788e+06	965654	1.2297e+06	1.16673e+06	934122	1.23134e+06	1.61967e+06	0	19.17	4	516.053	2061.19	30.9463	2566	2566	RG_10.raw
kFLHFVEGGEVGkR	Yeast00187-RA Name:60S ribosomal protein L7 <Q6C603; eV:1.85e-100> AED:0.06 eAED:0.06 QI:0	Yeast00187	N-Term(TMT6plex); K13(TMT6plex)	1392776	1.77747e+06	1.22706e+06	1.86286e+06	990504	1.09931e+06	1.13671e+06	864456	873747	1.45538e+06	1.17702e+06	1.27376e+06	910196	1.21788e+06	965654	1.2297e+06	1.16673e+06	934122	1.23134e+06	1.61967e+06	0	19.76	4	516.053	2061.19	30.9463	2566	2566	RG_10.raw
iIEEHLGk	Yeast00187-RA Name:60S ribosomal protein L7 <Q6C603; eV:1.85e-100> AED:0.06 eAED:0.06 QI:0	Yeast00187	N-Term(TMT6plex); K8(TMT6plex)	4277661	6023798	6.66198e+06	11592107	2745595	2578244	2.92436e+06	5.94698e+06	10783365	3.13225e+06	3.61501e+06	4.31675e+06	4.94166e+06	7.57854e+06	2.67671e+06	2.88407e+06	3.0016e+06	6.42624e+06	1.51966e+07	3.48582e+06	0	32.32	3	466.29	1396.86	27.9305	1791	1791	RG_05.raw
kFLHFVEGGEVGkR	Yeast00187-RA Name:60S ribosomal protein L7 <Q6C603; eV:1.85e-100> AED:0.06 eAED:0.06 QI:0	Yeast00187	N-Term(TMT6plex); K1(TMT6plex); K13(TMT6plex)	4710422	4348040	4.85753e+06	6035442	2.55062e+06	1.8035e+06	1.7094e+06	2.72724e+06	2.91721e+06	3.40635e+06	3.98073e+06	3.11587e+06	3.60317e+06	3.94577e+06	2.48663e+06	2.01742e+06	1.75455e+06	2.94703e+06	4.11113e+06	3.79086e+06	0	16.07	4	573.346	2290.36	31.5817	2648	2648	RG_11.raw
eGNINPLIR	Yeast00187-RA Name:60S ribosomal protein L7 <Q6C603; eV:1.85e-100> AED:0.06 eAED:0.06 QI:0	Yeast00187	N-Term(TMT6plex)	5135821	5.33924e+06	5504718	6.76965e+06	3.04985e+06	2.60132e+06	2.7026e+06	4587507	7.89341e+06	3.93555e+06	4.34023e+06	3.82619e+06	4.08324e+06	4.42578e+06	2.97334e+06	2.90988e+06	2.77398e+06	4.95721e+06	1.11239e+07	4.3798e+06	0	29.88	2	627.872	1254.74	29.7281	2165	2165	RG_06.raw
vIAFk	Yeast00187-RA Name:60S ribosomal protein L7 <Q6C603; eV:1.85e-100> AED:0.06 eAED:0.06 QI:0	Yeast00187	N-Term(TMT6plex); K5(TMT6plex)	6.35028e+06	5.90677e+06	5920961	7.56475e+06	3244120	2.15619e+06	1682291	3.01699e+06	3.98839e+06	4396677	5.36656e+06	4.23288e+06	4.392e+06	4.94558e+06	3.16273e+06	2.41196e+06	1.72673e+06	3.26013e+06	5.62069e+06	4.89298e+06	0.064	14.78	2	518.36	1035.71	33.4606	2954	2954	RG_12.raw
vLAFk	Yeast00187-RA Name:60S ribosomal protein L7 <Q6C603; eV:1.85e-100> AED:0.06 eAED:0.06 QI:0	Yeast00187	N-Term(TMT6plex); K5(TMT6plex)	6.35028e+06	5.90677e+06	5920961	7.56475e+06	3244120	2.15619e+06	1682291	3.01699e+06	3.98839e+06	4396677	5.36656e+06	4.23288e+06	4.392e+06	4.94558e+06	3.16273e+06	2.41196e+06	1.72673e+06	3.26013e+06	5.62069e+06	4.89298e+06	0.064	14.78	2	518.36	1035.71	33.4606	2954	2954	RG_12.raw
iALDAFR	Yeast00190-RA Name:Arginine--tRNA ligase, cytoplasmic <Q05506; eV:0.0> AED:0.04 eAED:0.04 QI:0	Yeast00190	N-Term(TMT6plex)	54640.3	50646	59382	50987.4	49402.3	36676.9	52898.1	39649.7	43190.5	36438	46176	36293.7	44047.8	33333.8	48162.9	41027.4	54295.3	42845.1	60866.9	40551.2	0.007	21.98	2	517.813	1034.62	39.61	3038	3038	RG_05.raw
vYEGVQYGAk	Yeast00190-RA Name:Arginine--tRNA ligase, cytoplasmic <Q05506; eV:0.0> AED:0.04 eAED:0.04 QI:0	Yeast00190	N-Term(TMT6plex); K10(TMT6plex)	83975.4	92044.7	89510.1	79396.5	71581.5	65104.9	81554.3	70243.8	74822.3	59057.8	70966.8	65960.7	66396	51906.8	69785.7	72827.5	83708.4	75904.7	105444	65724.3	0.001	19.74	2	786.445	1571.88	29.9927	2194	2194	RG_06.raw
iAIADQVAR	Yeast00190-RA Name:Arginine--tRNA ligase, cytoplasmic <Q05506; eV:0.0> AED:0.04 eAED:0.04 QI:0	Yeast00190	N-Term(TMT6plex)	275268	296125	268358	296797	206951	192578	196323	174033	219825	171267	232626	212208	199060	194036	201759	215421	201509	188058	309791	190600	0	46.09	2	593.361	1185.71	28.8987	1895	1895	RG_05.raw
EDAkVLAk	Yeast00190-RA Name:Arginine--tRNA ligase, cytoplasmic <Q05506; eV:0.0> AED:0.04 eAED:0.04 QI:0	Yeast00190	K4(TMT6plex); K8(TMT6plex)	253847	265167	307863	298944	226833	224213	297605	248139	349794	236925	214524	190023	228364	195440	221142	250809	305466	268137	492952	263669		17.89	2	666.414	1331.82	39.3722	3191	3191	RG_06.raw
sLNLDIAk	Yeast00190-RA Name:Arginine--tRNA ligase, cytoplasmic <Q05506; eV:0.0> AED:0.04 eAED:0.04 QI:0	Yeast00190	N-Term(TMT6plex); K8(TMT6plex)	253847	265167	307863	298944	226833	224213	297605	248139	349794	236925	214524	190023	228364	195440	221142	250809	305466	268137	492952	263669	0	36.82	2	666.414	1331.82	39.3722	3191	3191	RG_06.raw
dTGIGMTk	Yeast00196-RA Name:Heat shock protein 90 homolog <P41887; eV:0.0> AED:0.00 eAED:0.00 QI:0	Yeast00196	N-Term(TMT6plex); K8(TMT6plex)	1425.49	1251.49	1540.05	1790.81	791.16	979.927	1592.54	4078.97	8212.06	1210.18	1204.66	896.835	1142.37	1170.77	771.312	1096.16	1634.61	4407.69	11573	1346.78	0	28.48	2	640.867	1280.73	27.7201	1400	1400	RG_04.raw
dTGIGmTk	Yeast00196-RA Name:Heat shock protein 90 homolog <P41887; eV:0.0> AED:0.00 eAED:0.00 QI:0	Yeast00196	N-Term(TMT6plex); M6(Oxidation); K8(TMT6plex)	2799.65	3308.1	3243.81	3670.59	2299.4	3131.63	2384.33	4705.92	8965.23	2609.96	2365.95	2370.64	2406.16	2399.71	2241.71	3503.09	2447.3	5085.17	12634.4	2904.57	0.001	20.87	2	648.865	1296.72	27.7025	1399	1399	RG_04.raw
dTGIGmTk	Yeast00196-RA Name:Heat shock protein 90 homolog <P41887; eV:0.0> AED:0.00 eAED:0.00 QI:0	Yeast00196	N-Term(TMT6plex); M6(Oxidation); K8(TMT6plex)	3446.36	3742.63	3741.89	4884.95	2602.49	3284.66	4665.15	10300.5	24962.7	2702.62	2912.48	2682.03	2775.62	3193.62	2537.2	3674.27	4788.37	11130.6	35179.1	3007.69	0	24.66	2	648.865	1296.72	22.2797	1087	1087	RG_04.raw
yASLTDPSVLDTEk	Yeast00196-RA Name:Heat shock protein 90 homolog <P41887; eV:0.0> AED:0.00 eAED:0.00 QI:0	Yeast00196	N-Term(TMT6plex); K14(TMT6plex)	24296.6	18992.1	29373.1	34482.5	17618.9	27077.4	29872.7	70618.3	143240	21084.9	20532.8	13610	21788.1	22543.5	17176.9	30289.2	30661.7	76309.4	201862	23465	0	24.55	2	999.046	1997.08	41.481	3331	3331	RG_01.raw
lAEFLR	Yeast00196-RA Name:Heat shock protein 90 homolog <P41887; eV:0.0> AED:0.00 eAED:0.00 QI:0	Yeast00196	N-Term(TMT6plex)	30396.6	31351.8	35233.2	47154.8	21737.6	23669.6	21142.5	21722.4	22513.3	23773.5	25687.9	22467.2	26135	30828.2	21192.2	26477.2	21700.9	23473	31727.2	26457	0.016	17.38	2	489.303	977.598	97.2975	9581	9581	RG_07.raw
ADLVNNLGTIAk	Yeast00196-RA Name:Heat shock protein 90 homolog <P41887; eV:0.0> AED:0.00 eAED:0.00 QI:0	Yeast00196	K12(TMT6plex)	36403.5	27806.5	27653.5	38922.2	22098	40353.8	37512	48753.6	68138.8	23835.9	30764.2	19926.6	20512.5	25446	21543.7	45140.4	38502.8	52682.6	96025.6	26526.5	0	63.89	2	729.43	1457.85	39.2528	2235	2235	RG_04.raw
kTLEINPHNPIIIELk	Yeast00196-RA Name:Heat shock protein 90 homolog <P41887; eV:0.0> AED:0.00 eAED:0.00 QI:0	Yeast00196	N-Term(TMT6plex); K1(TMT6plex); K16(TMT6plex)	50975.8	93219.9	54451.8	52373.1	34728.6	31945	15707.4	38086.2	37276.3	27963.3	43079.1	66802.8	40390.7	34239.8	33857.3	35734.2	16122.3	41155.5	52532.1	31119.8	0	22.01	3	853.866	2559.58	46.887	4302	4302	RG_09.raw
lAEFLR	Yeast00196-RA Name:Heat shock protein 90 homolog <P41887; eV:0.0> AED:0.00 eAED:0.00 QI:0	Yeast00196	N-Term(TMT6plex)	69990.4	55751.2	69629.5	72354.4	29850.9	28931.4	28720.1	34597.4	52747.9	34670.7	59148.2	39952.2	51649.1	47302.9	29102	32363.2	29478.7	37385.6	74335.8	38584.3	0.09	14.09	2	489.302	977.598	41.1405	3201	3201	RG_05.raw
sLTNDWEDHLAVk	Yeast00196-RA Name:Heat shock protein 90 homolog <P41887; eV:0.0> AED:0.00 eAED:0.00 QI:0	Yeast00196	N-Term(TMT6plex); K13(TMT6plex)	59901.2	70585.6	68959.4	90738	31149.2	22625.2	23176.3	35442.5	18130.7	38832.3	50621.9	50582.8	51152.1	59321.5	30367.8	25308.9	23788.5	38298.8	25550.9	43215.7	0	15.88	3	662.692	1986.06	38.3774	2445	2445	RG_02.raw
hSEFISYPIQLVVTk	Yeast00196-RA Name:Heat shock protein 90 homolog <P41887; eV:0.0> AED:0.00 eAED:0.00 QI:0	Yeast00196	N-Term(TMT6plex); K15(TMT6plex)	56181.6	72135.8	51742	66874.6	38675.3	29315.3	36673.2	30909	46523.2	38926.6	47478.5	51693.6	38380.7	43720.4	37705	32792.6	37641.8	33400	65563.4	43320.6	0	16.37	3	740.432	2219.28	52.3086	4854	4854	RG_11.raw
aDLVNNLGTIAk	Yeast00196-RA Name:Heat shock protein 90 homolog <P41887; eV:0.0> AED:0.00 eAED:0.00 QI:0	Yeast00196	N-Term(TMT6plex); K12(TMT6plex)	56012	65604.3	59420.2	81705.6	38117.2	39761.7	61987.8	200184	379753	43210.6	47335.2	47013.1	44076.2	53416.4	37160.9	44478.1	63625.1	216317	535173	48088.3	0	86.45	2	844.011	1687.01	88.5145	8666	8666	RG_07.raw
eLISNASDALDkVR	Yeast00196-RA Name:Heat shock protein 90 homolog <P41887; eV:0.0> AED:0.00 eAED:0.00 QI:0	Yeast00196	N-Term(TMT6plex); K12(TMT6plex)	45431.7	59374	61405.2	97280.9	49552.7	41136.1	90233.2	197541	476584	45420.1	38393.9	42548.3	45548.6	63599	48309.6	46015.6	92616.6	213461	671633	50547.1	0	67.71	2	995.067	1989.13	39.1524	2527	2527	RG_02.raw
eIFLR	Yeast00196-RA Name:Heat shock protein 90 homolog <P41887; eV:0.0> AED:0.00 eAED:0.00 QI:0	Yeast00196	N-Term(TMT6plex)	63664	89127.8	74459.1	110031	45052.5	67009.3	153150	271324	1.19914e+06	56885.7	53801.8	63870.4	55231.6	71934.7	43922.3	74957.8	157195	293190	1.6899e+06	63307	0.109	12.73	2	453.786	906.564	34.0517	2989	2989	RG_07.raw
hSEFISYPIQLVVTk	Yeast00196-RA Name:Heat shock protein 90 homolog <P41887; eV:0.0> AED:0.00 eAED:0.00 QI:0	Yeast00196	N-Term(TMT6plex); K15(TMT6plex)	79884	72486.5	67872.1	108647	34991.7	35690.4	44538.1	58435.8	208250	60360.9	67509.2	51945	50345.5	71029.9	34113.8	39923.9	45714.5	63145.1	293480	67174.5	0	65.5	2	1110.14	2219.28	52.5242	4877	4877	RG_11.raw
aDLVNNLGTIAk	Yeast00196-RA Name:Heat shock protein 90 homolog <P41887; eV:0.0> AED:0.00 eAED:0.00 QI:0	Yeast00196	N-Term(TMT6plex); K12(TMT6plex)	100508	133827	120561	171237	71993.1	72837	90074	194451	333072	61611.9	84938	95902.3	89429	111949	70187	81476.7	92453.1	210122	469386	68566.7	0	62.47	2	844.012	1687.02	45.3371	4137	4137	RG_09.raw
kTLEINPHNPIIIELk	Yeast00196-RA Name:Heat shock protein 90 homolog <P41887; eV:0.0> AED:0.00 eAED:0.00 QI:0	Yeast00196	N-Term(TMT6plex); K1(TMT6plex); K16(TMT6plex)	98587.8	70838.2	130091	102373	104948	47216.7	82042.8	106391	137895	68222.5	83315.5	50763.8	96498.1	66928.2	102316	52817.5	84209.8	114965	194330	75923.5	0	14.8	4	640.651	2559.58	46.8284	4295	4295	RG_09.raw
nkVAQDAADkTVR	Yeast00196-RA Name:Heat shock protein 90 homolog <P41887; eV:0.0> AED:0.00 eAED:0.00 QI:0	Yeast00196	N-Term(TMT6plex); K2(TMT6plex); K10(TMT6plex)	173992	155494	135700	141812	93983.2	73150.2	74695.4	74159.4	78909.6	74073.4	147038	111429	100658	92711.7	91625.4	81827.1	76668.3	80135.9	111204	82434.8	0	27.29	2	1052.13	2103.25	21.8209	1607	1607	RG_11.raw
kTLEINPHNPIIIELk	Yeast00196-RA Name:Heat shock protein 90 homolog <P41887; eV:0.0> AED:0.00 eAED:0.00 QI:0	Yeast00196	N-Term(TMT6plex); K1(TMT6plex); K16(TMT6plex)	172152	221017	213803	232972	108832	71656.7	96386.7	138412	218037	77432.3	145484	158384	158593	152309	106101	80156.4	98932.5	149567	307272	86172.9	0	40.72	2	1280.3	2559.58	46.5436	4265	4265	RG_09.raw
vAQDAADk	Yeast00196-RA Name:Heat shock protein 90 homolog <P41887; eV:0.0> AED:0.00 eAED:0.00 QI:0	Yeast00196	N-Term(TMT6plex); K8(TMT6plex)	151564	211612	247558	235671	106365	83989.4	111591	217006	412366	85313.7	128085	151644	183631	154074	103697	93952	114539	234494	581133	94943.9	0	40.9	2	638.369	1275.73	23.0862	1424	1424	RG_01.raw
aDLVNNLGTIAk	Yeast00196-RA Name:Heat shock protein 90 homolog <P41887; eV:0.0> AED:0.00 eAED:0.00 QI:0	Yeast00196	N-Term(TMT6plex); K12(TMT6plex)	104731	141717	136663	188303	83878.4	81765.4	109419	419465	826818	86520.2	88507.4	101556	101372	123106	81774.1	91464.2	112309	453270	1.16521e+06	96286.7	0	86.7	2	844.011	1687.02	45.6348	2900	2900	RG_04.raw
aDLVNNLGTIAk	Yeast00196-RA Name:Heat shock protein 90 homolog <P41887; eV:0.0> AED:0.00 eAED:0.00 QI:0	Yeast00196	N-Term(TMT6plex); K12(TMT6plex)	145236	162247	142952	153344	105521	97874.4	147641	346493	571808	87958.3	122738	116269	106038	100251	102874	109484	151541	374417	805828	97887	0	76.36	2	844.007	1687.01	48.6808	4440	4440	RG_10.raw
dTGIGMTkADLVNNLGTIAk	Yeast00196-RA Name:Heat shock protein 90 homolog <P41887; eV:0.0> AED:0.00 eAED:0.00 QI:0	Yeast00196	N-Term(TMT6plex); K8(TMT6plex); K20(TMT6plex)	196003	208665	163080	192935	82199.6	67368.3	79596.4	135612	148389	89393.3	165640	149532	120968	126135	80137.5	75359.3	81698.7	146541	209120	99484	0	20.25	3	907.185	2719.54	52.8952	4632	4632	RG_06.raw
tLEINPHNPIIIELk	Yeast00196-RA Name:Heat shock protein 90 homolog <P41887; eV:0.0> AED:0.00 eAED:0.00 QI:0	Yeast00196	N-Term(TMT6plex); K15(TMT6plex)	224228	300437	322614	344521	168414	120993	117642	194923	342564	105410	189493	215298	239305	225236	164189	135345	120749	210632	482763	117308	0	26.33	3	734.779	2202.32	49.9301	4138	4138	RG_05.raw
nkVAQDAADk	Yeast00196-RA Name:Heat shock protein 90 homolog <P41887; eV:0.0> AED:0.00 eAED:0.00 QI:0	Yeast00196	N-Term(TMT6plex); K2(TMT6plex); K10(TMT6plex)	261256	328132	274148	314567	157340	94713.6	129600	236784	338326	108457	220784	235144	203355	205653	153392	105948	133024	255867	476790	120699	0	31.9	2	874.022	1747.04	20.7638	1573	1573	RG_07.raw
aDLVNNLGTIAk	Yeast00196-RA Name:Heat shock protein 90 homolog <P41887; eV:0.0> AED:0.00 eAED:0.00 QI:0	Yeast00196	N-Term(TMT6plex); K12(TMT6plex)	192985	202400	198571	262145	119068	113202	211209	614022	1.19909e+06	109841	163090	145043	147294	171382	116081	126629	216787	663506	1.68983e+06	122240	0	86.52	2	844.011	1687.02	47.5969	4522	4522	RG_08.raw
nIYYLTGESLSSVk	Yeast00196-RA Name:Heat shock protein 90 homolog <P41887; eV:0.0> AED:0.00 eAED:0.00 QI:0	Yeast00196	N-Term(TMT6plex); K14(TMT6plex)	216536	252634	195674	334509	66181.6	64451.6	91562.9	129146	142156	122492	182992	181041	145145	218691	64521.3	72096.7	93981.3	139554	200336	136319	0	77.41	2	1016.57	2032.13	50.8362	4698	4698	RG_11.raw
yASLTDPSVLDTEkDLYIR	Yeast00196-RA Name:Heat shock protein 90 homolog <P41887; eV:0.0> AED:0.00 eAED:0.00 QI:0	Yeast00196	N-Term(TMT6plex); K14(TMT6plex)	221954	202521	310217	308205	179574	134657	170709	656245	1.37885e+06	153228	187571	145130	230110	201494	175069	150630	175218	709132	1.94316e+06	170524	0	45.1	2	1329.22	2657.44	48.7049	4100	4100	RG_01.raw
kTLEINPHNPIIIELk	Yeast00196-RA Name:Heat shock protein 90 homolog <P41887; eV:0.0> AED:0.00 eAED:0.00 QI:0	Yeast00196	N-Term(TMT6plex); K1(TMT6plex); K16(TMT6plex)	345495	453241	358039	385346	162272	157526	186639	232379	396218	159790	291975	324799	265583	251926	158201	176211	191568	251106	558376	177827	0	39.88	3	853.866	2559.58	46.3202	4241	4241	RG_09.raw
NkVAQDAADkTVR	Yeast00196-RA Name:Heat shock protein 90 homolog <P41887; eV:0.0> AED:0.00 eAED:0.00 QI:0	Yeast00196	K2(TMT6plex); K10(TMT6plex)	206453	232502	236394	216439	189816	157490	164491	118333	134149	160671	174471	166615	175350	141500	185054	176171	168835	127869	189051	178808	0	25.22	3	625.367	1874.09	18.5991	1284	1284	RG_09.raw
nKVAQDAADkTVR	Yeast00196-RA Name:Heat shock protein 90 homolog <P41887; eV:0.0> AED:0.00 eAED:0.00 QI:0	Yeast00196	N-Term(TMT6plex); K10(TMT6plex)	206453	232502	236394	216439	189816	157490	164491	118333	134149	160671	174471	166615	175350	141500	185054	176171	168835	127869	189051	178808	0	25.26	3	625.367	1874.09	18.5991	1284	1284	RG_09.raw
eSPFLEVFk	Yeast00196-RA Name:Heat shock protein 90 homolog <P41887; eV:0.0> AED:0.00 eAED:0.00 QI:0	Yeast00196	N-Term(TMT6plex); K9(TMT6plex)	235365	288343	256954	406456	120491	106585	152235	150238	165380	169942	198904	206631	190601	265727	117468	119228	156256	162346	233065	189125	0	46.15	2	777.449	1553.89	49.1451	3593	3593	RG_02.raw
aDLVNNLGTIAk	Yeast00196-RA Name:Heat shock protein 90 homolog <P41887; eV:0.0> AED:0.00 eAED:0.00 QI:0	Yeast00196	N-Term(TMT6plex); K12(TMT6plex)	260481	271999	284027	313748	155043	152213	270147	1.0054e+06	1.93027e+06	172823	220130	194919	210683	205118	151154	170269	277282	1.08642e+06	2.72026e+06	192331	0	67.24	2	844.002	1687	50.2161	4704	4704	RG_07.raw
ikDIVk	Yeast00196-RA Name:Heat shock protein 90 homolog <P41887; eV:0.0> AED:0.00 eAED:0.00 QI:0	Yeast00196	N-Term(TMT6plex); K2(TMT6plex); K6(TMT6plex)	234648	260284	220370	327743	136085	163782	160086	209741	420301	178943	198299	186524	163464	214267	132671	183209	164315	226644	592316	199142	0.02	11.4	2	701.983	1402.96	28.1352	2282	2282	RG_11.raw
eSPFLEVFkk	Yeast00196-RA Name:Heat shock protein 90 homolog <P41887; eV:0.0> AED:0.00 eAED:0.00 QI:0	Yeast00196	N-Term(TMT6plex); K9(TMT6plex); K10(TMT6plex)	365206	417529	423694	584863	169082	131286	133911	207854	214406	235153	308632	299208	314284	382364	164841	146858	137448	224605	302155	261698	0	18.68	3	637.723	1911.15	102.092	10078	10078	RG_07.raw
fYEAFGk	Yeast00196-RA Name:Heat shock protein 90 homolog <P41887; eV:0.0> AED:0.00 eAED:0.00 QI:0	Yeast00196	N-Term(TMT6plex); K7(TMT6plex)	336228	386955	390842	593917	197392	174687	169644	287894	348916	236204	284143	277298	289915	388283	192440	195408	174125	311095	491715	262866	0	26.11	2	660.376	1319.74	47.849	4453	4453	RG_07.raw
aDLVNNLGTIAk	Yeast00196-RA Name:Heat shock protein 90 homolog <P41887; eV:0.0> AED:0.00 eAED:0.00 QI:0	Yeast00196	N-Term(TMT6plex); K12(TMT6plex)	377224	468232	419090	537633	238404	237469	412070	1.46511e+06	2.84401e+06	258019	318788	335542	310868	351486	232423	265637	422954	1.58318e+06	4.00796e+06	287144	0	84.41	2	844.002	1687	49.7211	4652	4652	RG_07.raw
lAEFLR	Yeast00196-RA Name:Heat shock protein 90 homolog <P41887; eV:0.0> AED:0.00 eAED:0.00 QI:0	Yeast00196	N-Term(TMT6plex)	309153	309721	335110	544124	195612	180231	165716	216657	214934	269746	261262	221951	248574	355731	190704	201609	170094	234117	302899	300195	0.012	22.04	2	489.303	977.598	46.5521	4411	4411	RG_08.raw
vAQDAADkTVR	Yeast00196-RA Name:Heat shock protein 90 homolog <P41887; eV:0.0> AED:0.00 eAED:0.00 QI:0	Yeast00196	N-Term(TMT6plex); K8(TMT6plex)	478272	529416	493989	524234	411074	450855	468932	332831	445873	332472	404183	379388	366427	342727	400761	504334	481317	359653	628352	370002	0	10.76	3	544.655	1631.95	24.2806	2047	2047	RG_08.raw
lAEFLR	Yeast00196-RA Name:Heat shock protein 90 homolog <P41887; eV:0.0> AED:0.00 eAED:0.00 QI:0	Yeast00196	N-Term(TMT6plex)	403724	382661	445658	597739	257920	167412	210415	234930	279800	341751	341183	274221	330576	390782	251449	187270	215973	253863	394312	380327	0.044	19.14	2	489.3	977.592	41.5528	3424	3424	RG_06.raw
hSEFISYPIQLVVTk	Yeast00196-RA Name:Heat shock protein 90 homolog <P41887; eV:0.0> AED:0.00 eAED:0.00 QI:0	Yeast00196	N-Term(TMT6plex); K15(TMT6plex)	338620	361271	479435	573757	299332	204605	195662	289482	1.04077e+06	347172	286164	258892	355630	375103	291822	228875	200830	312811	1.46673e+06	386361	0	54.3	2	1110.15	2219.28	51.72	4815	4815	RG_09.raw
yASLTDPSVLDTEkDLYIR	Yeast00196-RA Name:Heat shock protein 90 homolog <P41887; eV:0.0> AED:0.00 eAED:0.00 QI:0	Yeast00196	N-Term(TMT6plex); K14(TMT6plex)	706144	865913	908177	960890	508961	452952	685537	1.83308e+06	3.75724e+06	362151	596755	620527	673659	628198	496193	506680	703644	1.9808e+06	5.29494e+06	403030	0	57.28	3	886.486	2657.44	48.5853	4087	4087	RG_01.raw
dTGIGMTk	Yeast00196-RA Name:Heat shock protein 90 homolog <P41887; eV:0.0> AED:0.00 eAED:0.00 QI:0	Yeast00196	N-Term(TMT6plex); K8(TMT6plex)	356728	389393	408639	537506	324704	303417	471426	979793	1.90745e+06	363121	301467	279045	303117	351404	316558	339408	483878	1.05875e+06	2.6881e+06	404110	0	33.78	2	640.867	1280.73	25.3661	1517	1517	RG_05.raw
tLEINPHNPIIIELk	Yeast00196-RA Name:Heat shock protein 90 homolog <P41887; eV:0.0> AED:0.00 eAED:0.00 QI:0	Yeast00196	N-Term(TMT6plex); K15(TMT6plex)	737375	821383	865369	943386	417622	222095	322959	680290	932677	373629	623148	588616	641906	616755	407145	248440	331489	735114	1.31439e+06	415805	0	54.23	2	1101.66	2202.32	50.1193	4158	4158	RG_05.raw
hSEFISYPIQLVVTk	Yeast00196-RA Name:Heat shock protein 90 homolog <P41887; eV:0.0> AED:0.00 eAED:0.00 QI:0	Yeast00196	N-Term(TMT6plex); K15(TMT6plex)	538720	391488	425213	695949	360596	293493	277679	325796	810747	422909	455267	280546	315411	454989	351549	328306	285013	352052	1.14256e+06	470647	0	35.48	3	740.433	2219.28	51.6922	4811	4811	RG_09.raw
lAEFLR	Yeast00196-RA Name:Heat shock protein 90 homolog <P41887; eV:0.0> AED:0.00 eAED:0.00 QI:0	Yeast00196	N-Term(TMT6plex)	577760	509517	666128	959567	346858	301845	217443	362351	402009	452612	488259	365128	494114	627333	338156	337649	223187	391553	566537	503703	0.035	21.02	2	489.298	977.588	48.1488	4485	4485	RG_07.raw
eSPFLEVFkk	Yeast00196-RA Name:Heat shock protein 90 homolog <P41887; eV:0.0> AED:0.00 eAED:0.00 QI:0	Yeast00196	N-Term(TMT6plex); K9(TMT6plex); K10(TMT6plex)	930272	1140338	903280	1.31311e+06	451307	321591	305494	491263	545266	545485	786163	817184	670027	858470	439985	359737	313563	530854	768424	607059	0	23.51	3	637.719	1911.14	48.344	4148	4148	RG_06.raw
kTLEINPHNPIIIELk	Yeast00196-RA Name:Heat shock protein 90 homolog <P41887; eV:0.0> AED:0.00 eAED:0.00 QI:0	Yeast00196	N-Term(TMT6plex); K1(TMT6plex); K16(TMT6plex)	1307566	1.8249e+06	1.32264e+06	1.66764e+06	602323	535370	605983	850370	1.37706e+06	550594	1.10501e+06	1.30775e+06	981095	1.09025e+06	587212	598875	621988	918901	1.94064e+06	612745	0	26.97	4	640.651	2559.58	46.3091	4239	4239	RG_09.raw
fYEAFGk	Yeast00196-RA Name:Heat shock protein 90 homolog <P41887; eV:0.0> AED:0.00 eAED:0.00 QI:0	Yeast00196	N-Term(TMT6plex); K7(TMT6plex)	1.03009e+06	1034570	1.31503e+06	1956416	694926	510963	473719	862571	1.07568e+06	562796	870516	741389	975451	1.27904e+06	677492	571572	486231	932086	1.51592e+06	626325	0	34.05	2	660.369	1319.73	41.8364	3454	3454	RG_06.raw
vAQDAADkTVR	Yeast00196-RA Name:Heat shock protein 90 homolog <P41887; eV:0.0> AED:0.00 eAED:0.00 QI:0	Yeast00196	N-Term(TMT6plex); K8(TMT6plex)	1.52104e+06	1.70951e+06	1.63507e+06	1.51966e+06	918939	658353	844707	817698	1.28962e+06	747709	1.28541e+06	1.22506e+06	1.21284e+06	993506	895885	736446	867018	883597	1.81742e+06	832111	0	21.38	3	544.656	1631.95	22.2422	1730	1730	RG_07.raw
tLEINPHNPIIIELk	Yeast00196-RA Name:Heat shock protein 90 homolog <P41887; eV:0.0> AED:0.00 eAED:0.00 QI:0	Yeast00196	N-Term(TMT6plex); K15(TMT6plex)	2.24902e+06	2.81375e+06	2.84432e+06	2919098	1.17731e+06	906173	1.31504e+06	1.97856e+06	3074614	824302	1.90063e+06	2.01637e+06	2.10983e+06	1.90841e+06	1.14777e+06	1.01366e+06	1.34978e+06	2.13801e+06	4.33295e+06	917349	0	39.31	3	734.779	2202.32	50.4137	4189	4189	RG_05.raw
sGEEMTSLkDYITR	Yeast00196-RA Name:Heat shock protein 90 homolog <P41887; eV:0.0> AED:0.00 eAED:0.00 QI:0	Yeast00196	N-Term(TMT6plex); K9(TMT6plex)	1084566	1.55216e+06	1.57271e+06	2.16562e+06	766468	524554	570587	662663	593655	898491	916556	1.1123e+06	1.16659e+06	1.41581e+06	747239	586776	585658	716067	836617	999913	0	37.91	3	696.703	2088.09	39.8564	2601	2601	RG_02.raw
nIYYLTGESLSSVk	Yeast00196-RA Name:Heat shock protein 90 homolog <P41887; eV:0.0> AED:0.00 eAED:0.00 QI:0	Yeast00196	N-Term(TMT6plex); K14(TMT6plex)	1.18446e+06	1.38218e+06	1.41442e+06	2.0747e+06	694445	482436	444248	791680	905473	950701	1.00098e+06	990495	1.04918e+06	1.35637e+06	677023	539661	455981	855481	1.27605e+06	1.05802e+06	0	59.59	2	1016.57	2032.12	49.6835	4291	4291	RG_06.raw
aILFVPk	Yeast00196-RA Name:Heat shock protein 90 homolog <P41887; eV:0.0> AED:0.00 eAED:0.00 QI:0	Yeast00196	N-Term(TMT6plex); K7(TMT6plex)	1448493	1.36956e+06	1.43567e+06	2299524	751013	488278	714021	843951	903341	1242428	1.22411e+06	981451	1.06494e+06	1.50335e+06	732172	546197	732880	911965	1.27305e+06	1.38267e+06	0	32.83	2	623.43	1245.85	41.6187	3822	3822	RG_12.raw
gIVDSEDLPLNISR	Yeast00196-RA Name:Heat shock protein 90 homolog <P41887; eV:0.0> AED:0.00 eAED:0.00 QI:0	Yeast00196	N-Term(TMT6plex)	1.90236e+06	1.62059e+06	2.00137e+06	3.05394e+06	1.04967e+06	851167	849355	1.17462e+06	1.01162e+06	1.47899e+06	1.60766e+06	1.16134e+06	1.48455e+06	1.99657e+06	1.02334e+06	952130	871789	1.26928e+06	1.42565e+06	1.64594e+06	0	55.34	2	878.986	1756.96	43.3203	3527	3527	RG_01.raw
yASLTDPSVLDTEkDLYIR	Yeast00196-RA Name:Heat shock protein 90 homolog <P41887; eV:0.0> AED:0.00 eAED:0.00 QI:0	Yeast00196	N-Term(TMT6plex); K14(TMT6plex)	2206549	2357148	2.2072e+06	2.73993e+06	604746	1.19782e+06	1845877	6281156	12486078	1.51433e+06	1.86473e+06	1.68917e+06	1.63724e+06	1.79128e+06	589575	1.3399e+06	1.89463e+06	6.78735e+06	1.75962e+07	1.68527e+06	0	42.77	3	886.486	2657.44	50.0523	3818	3818	RG_03.raw
nkVAQDAADk	Yeast00196-RA Name:Heat shock protein 90 homolog <P41887; eV:0.0> AED:0.00 eAED:0.00 QI:0	Yeast00196	N-Term(TMT6plex); K2(TMT6plex); K10(TMT6plex)	3.93176e+06	4.99219e+06	4.94852e+06	5.10396e+06	2.51954e+06	1842806	2.39026e+06	3.55615e+06	6.04588e+06	2.04645e+06	3.32269e+06	3.57748e+06	3.67067e+06	3.3368e+06	2.45633e+06	2.06139e+06	2.4534e+06	3.84274e+06	8.52024e+06	2.27746e+06	0	15.14	3	583.017	1747.04	20.6938	1564	1564	RG_07.raw
aDLVNNLGTIAk	Yeast00196-RA Name:Heat shock protein 90 homolog <P41887; eV:0.0> AED:0.00 eAED:0.00 QI:0	Yeast00196	N-Term(TMT6plex); K12(TMT6plex)	3.74198e+06	4457529	4.33288e+06	5947390	2455230	2.3166e+06	3.31397e+06	9973297	18409972	2.48315e+06	3.16231e+06	3.19433e+06	3.214e+06	3.88821e+06	2.39363e+06	2.59139e+06	3.4015e+06	1.0777e+07	2.59445e+07	2.76345e+06	0	81.16	2	844.006	1687	44.9089	3781	3781	RG_06.raw
aDLVNNLGTIAk	Yeast00196-RA Name:Heat shock protein 90 homolog <P41887; eV:0.0> AED:0.00 eAED:0.00 QI:0	Yeast00196	N-Term(TMT6plex); K12(TMT6plex)	4579002	6.34604e+06	5.85251e+06	8654568	2892942	2.96391e+06	4523969	15426227	28346256	3215476	3.86967e+06	4.54767e+06	4.34122e+06	5.65807e+06	2.82037e+06	3.31548e+06	4.64346e+06	1.66694e+07	3.99474e+07	3.57844e+06	0	76.27	2	844.01	1687.01	44.0083	3506	3506	RG_05.raw
fIPPLSEGLHk	Yeast00197-RA Name:ATP-dependent (S)-NAD(P)H-hydrate dehydratase <A8N8Z0; eV:5.99e-97> AED:0.13 eAED:0.13 QI:0	Yeast00197	N-Term(TMT6plex); K11(TMT6plex)	122991	148200	143670	173800	180085	261574	260802	185281	130315	98484.7	103938	106203	106570	113625	175567	292601	267691	200212	183649	109602	0	47.89	3	566.009	1696.01	48.2824	4398	4398	RG_10.raw
gYSPDLIVHR	Yeast00197-RA Name:ATP-dependent (S)-NAD(P)H-hydrate dehydratase <A8N8Z0; eV:5.99e-97> AED:0.13 eAED:0.13 QI:0	Yeast00197	N-Term(TMT6plex)	161452	143169	164085	208591	150516	140723	140472	129568	151159	125787	136441	102597	121714	136370	146740	157415	144182	140010	213023	139985	0	45.88	3	462.594	1385.77	32.9857	2783	2783	RG_10.raw
tSIGkVDEILGPINQVYFTIk	Yeast00202-RA Name:H/ACA ribonucleoprotein complex subunit GAR1 <Q2HH48; eV:5.47e-38> AED:0.25 eAED:0.25 QI:0	Yeast00202	N-Term(TMT6plex); K5(TMT6plex); K21(TMT6plex)	95079.7	76893.1	96386.3	92118.6	54978.1	55787.1	47111.3	45790.3	37194.9	75320.6	80350.9	55102.8	71496.6	60224.1	53598.8	62404.4	48355.6	49480.5	52417.4	83822.9	0	51.71	3	1008.26	3022.77	69.2463	6351	6351	RG_06.raw
qAVVAADVAk	Yeast00207-RA Name:Phospho-2-dehydro-3-deoxyheptonate aldolase, Phe-sensitive <P0AB91; eV:7.40e-138> AED:0.05 eAED:0.15 QI:0	Yeast00207	N-Term(TMT6plex); K10(TMT6plex)	22599.3	16132.5	23469.1	30260.2	16836.6	16463.4	16839.2	10642.1	18121.5	10950.5	19098.4	11560.8	17408.7	19783.1	16414.2	18416.3	17284	11499.7	25538	12186.6	0	37.94	2	715.44	1429.87	26.1107	1597	1597	RG_05.raw
aIRPVIPPALLMEDFPLTGR	Yeast00207-RA Name:Phospho-2-dehydro-3-deoxyheptonate aldolase, Phe-sensitive <P0AB91; eV:7.40e-138> AED:0.05 eAED:0.15 QI:0	Yeast00207	N-Term(TMT6plex)	35241.2	43830.3	41978.7	44343.9	27338.4	26432	25484.1	27032.3	24611.3	28304.6	29782	31409.4	31138.5	28990.6	26652.5	29567.3	26157.2	29210.8	34683.9	31499.7	0	57.54	3	812.473	2435.4	68.2599	6696	6696	RG_08.raw
vQSQTFLEESAGLADVITScFGGR	Yeast00209-RA Name:Glycerol-3-phosphate dehydrogenase 1-like protein <Q8N335; eV:3.23e-107> AED:0.15 eAED:0.16 QI:0	Yeast00209	N-Term(TMT6plex); C20(Carbamidomethyl)	60842.9	88254.4	79101.9	98406.2	29639.2	18525.3	13246.4	26855.3	14829.7	29796.3	51417.7	63244.5	58675.5	64334.7	28895.6	20722.8	13596.3	29019.6	20899	33159.7	0	92.92	2	1401.2	2801.4	75.6781	6965	6965	RG_01.raw
cSALSGANVANEVADGkFcETTIGYR	Yeast00209-RA Name:Glycerol-3-phosphate dehydrogenase 1-like protein <Q8N335; eV:3.23e-107> AED:0.15 eAED:0.16 QI:0	Yeast00209	N-Term(TMT6plex); C1(Carbamidomethyl); K17(TMT6plex); C19(Carbamidomethyl)	164877	209265	173858	199677	81212	50323.9	29868	30585.5	33699.7	98086.8	139336	149963	128963	130542	79174.5	56293.2	30656.9	33050.3	47491.8	109159	0	67.49	3	1083.54	3248.61	44.928	3276	3276	RG_03.raw
rEELFIVSk	Yeast00210-RA Name:Probable NAD(P)H-dependent D-xylose reductase xyl1 <A1CRI1; eV:4.14e-134> AED:0.16 eAED:0.19 QI:0	Yeast00210	N-Term(TMT6plex); K9(TMT6plex)	29197.5	29579.1	32038.3	42806.9	19948.1	24250.9	20785.2	22197.5	12950.6	27776.6	24674.5	21196.9	23765.1	27985.7	19447.6	27127.5	21334.2	23986.4	18250.9	30912	0	19.44	3	526.993	1578.96	38.5698	3565	3565	RG_08.raw
sIGVSNYSAPLMMDLER	Yeast00210-RA Name:Probable NAD(P)H-dependent D-xylose reductase xyl1 <A1CRI1; eV:4.14e-134> AED:0.16 eAED:0.19 QI:0	Yeast00210	N-Term(TMT6plex)	127128	127723	135323	158385	80261.6	51233.2	40922.3	65340.5	31885.4	83320.3	107435	91528.2	100378	103547	78248	57310.3	42003.2	70606.3	44935	92725.6	0	52.68	2	1056.53	2112.06	49.1011	3589	3589	RG_02.raw
imPSTLQIEHHPYLR	Yeast00210-RA Name:Probable NAD(P)H-dependent D-xylose reductase xyl1 <A1CRI1; eV:4.14e-134> AED:0.16 eAED:0.19 QI:0	Yeast00210	N-Term(TMT6plex); M2(Oxidation)	107102	107523	88932.1	126311	53553.2	64982.7	53129.6	51590.1	78752.4	89861.8	90510.4	77052.4	65967.2	82577.7	52209.6	72690.8	54532.9	55747.8	110983	100005	0	32.4	4	520.783	2080.11	35.3691	3035	3035	RG_10.raw
aIkDGLVk	Yeast00210-RA Name:Probable NAD(P)H-dependent D-xylose reductase xyl1 <A1CRI1; eV:4.14e-134> AED:0.16 eAED:0.19 QI:0	Yeast00210	N-Term(TMT6plex); K3(TMT6plex); K8(TMT6plex)	183083	187345	207141	228803	83949	84885.6	80509.8	108753	72813	102210	154721	134255	153651	149584	81843	94954.5	82636.3	117518	102613	113748	0.002	28.18	2	766.013	1531.02	26.4841	2106	2106	RG_11.raw
iMPSTLQIEHHPYLR	Yeast00210-RA Name:Probable NAD(P)H-dependent D-xylose reductase xyl1 <A1CRI1; eV:4.14e-134> AED:0.16 eAED:0.19 QI:0	Yeast00210	N-Term(TMT6plex)	150576	127858	175441	159464	75227.3	83127.2	60139.2	76941.8	78047.5	108706	127250	91625.2	130137	104252	73340	92987.5	61727.6	83142.5	109990	120976	0	31.08	4	516.784	2064.11	39.9156	3515	3515	RG_10.raw
lSSGHEMPLVGFGLWk	Yeast00210-RA Name:Probable NAD(P)H-dependent D-xylose reductase xyl1 <A1CRI1; eV:4.14e-134> AED:0.16 eAED:0.19 QI:0	Yeast00210	N-Term(TMT6plex); K16(TMT6plex)	171768	194237	205365	217429	118879	122487	130108	120920	64861.9	123237	145159	139193	152334	142148	115896	137016	133545	130665	91407.6	137148	0	42.85	3	739.415	2216.23	61.1185	5883	5883	RG_12.raw
rEELFIVSk	Yeast00210-RA Name:Probable NAD(P)H-dependent D-xylose reductase xyl1 <A1CRI1; eV:4.14e-134> AED:0.16 eAED:0.19 QI:0	Yeast00210	N-Term(TMT6plex); K9(TMT6plex)	400603	431432	389424	532100	239803	234393	260059	217721	266392	293992	338545	309171	288863	347869	233787	262196	266928	235267	375417	327177	0	24.08	3	526.994	1578.97	37.3659	3342	3342	RG_07.raw
rEELFIVSk	Yeast00210-RA Name:Probable NAD(P)H-dependent D-xylose reductase xyl1 <A1CRI1; eV:4.14e-134> AED:0.16 eAED:0.19 QI:0	Yeast00210	N-Term(TMT6plex); K9(TMT6plex)	366056	389067	463683	535194	206023	152908	163270	282250	297559	327538	309350	278812	343946	349892	200854	171046	167583	304997	419340	364511	0.025	17.98	3	526.989	1578.95	33.9158	2609	2609	RG_06.raw
wATQHNIAVIPk	Yeast00210-RA Name:Probable NAD(P)H-dependent D-xylose reductase xyl1 <A1CRI1; eV:4.14e-134> AED:0.16 eAED:0.19 QI:0	Yeast00210	N-Term(TMT6plex); K12(TMT6plex)	353267	455803	529050	616373	288813	418862	334343	310641	310597	355486	298543	326636	392434	402964	281568	468547	343173	335676	437714	395613	0	23.29	3	612.711	1836.12	32.3781	2839	2839	RG_12.raw
iMPSTLQIEHHPYLR	Yeast00210-RA Name:Probable NAD(P)H-dependent D-xylose reductase xyl1 <A1CRI1; eV:4.14e-134> AED:0.16 eAED:0.19 QI:0	Yeast00210	N-Term(TMT6plex)	850666	1.01467e+06	1.40915e+06	1334039	814312	897229	965517	635632	947547	753627	718889	727126	1.04526e+06	872151	793883	1.00366e+06	991019	686858	1.33534e+06	838697	0	26.48	3	688.71	2064.12	39.9912	3522	3522	RG_10.raw
tVDALQGLLNIIPLQLLSYHIAVAR	Yeast00211-RA Name:Glutamine--fructose-6-phosphate aminotransferase [isomerizing] <P14742; eV:0.0> AED:0.05 eAED:0.23 QI:0	Yeast00211	N-Term(TMT6plex)	890.896	872.036	765.032	1362.3	1217.84	1007.54	2275.49	3190.41	2004.96	1566.91	752.887	624.915	567.478	890.627	1187.28	1127.05	2335.6	3447.53	2825.53	1743.78	0	73.97	3	987.595	2960.77	93.5141	9129	9129	RG_12.raw
tVDALQGLLNIIPLQLLSYHIAVAR	Yeast00211-RA Name:Glutamine--fructose-6-phosphate aminotransferase [isomerizing] <P14742; eV:0.0> AED:0.05 eAED:0.23 QI:0	Yeast00211	N-Term(TMT6plex)	2682.31	3569.09	3455.68	4343.35	2393.03	2744.66	4768.76	2781.66	3040.56	3099.15	2266.8	2557.67	2563.32	2839.54	2332.99	3070.22	4894.72	3005.83	4284.95	3448.98	0	67.4	4	740.944	2960.75	92.8004	9050	9050	RG_09.raw
wVLEcLLR	Yeast00211-RA Name:Glutamine--fructose-6-phosphate aminotransferase [isomerizing] <P14742; eV:0.0> AED:0.05 eAED:0.23 QI:0	Yeast00211	N-Term(TMT6plex); C5(Carbamidomethyl)	12853.2	23632.6	22979.8	30961.3	14929	13606.3	19326.5	27333.6	27252.8	11552.5	10862.1	16935.5	17045.8	20241.5	14554.5	15220.3	19836.9	29536.4	38406.4	12856.5	0	24.88	2	659.381	1317.75	67.1888	6590	6590	RG_08.raw
wVLEcLLR	Yeast00211-RA Name:Glutamine--fructose-6-phosphate aminotransferase [isomerizing] <P14742; eV:0.0> AED:0.05 eAED:0.23 QI:0	Yeast00211	N-Term(TMT6plex); C5(Carbamidomethyl)	51028.6	81714.2	89451.8	110062	52432.8	48180.8	65238.1	97036.2	101690	33537.1	43123.8	58557.7	66352.7	71954.8	51117.4	53895.8	66961.2	104856	143308	37322.8	0	36.77	2	659.381	1317.75	63.858	5789	5789	RG_06.raw
QITFTSLIKSVVk	Yeast00211-RA Name:Glutamine--fructose-6-phosphate aminotransferase [isomerizing] <P14742; eV:0.0> AED:0.05 eAED:0.23 QI:0	Yeast00211	K13(TMT6plex)	325444	405095	340557	497684	367813	547345	806852	494902	476669	349285	275029	290297	252615	325370	358585	612270	828163	534787	671752	388713		12.23	2	847.012	1693.02	24.7735	2027	2027	RG_12.raw
SVAPVMPSIIASVIQCGTVYNDTPATIAKMRk	Yeast00212-RA Name:Bifunctional nitrilase/nitrile hydratase NIT4A <Q42965; eV:4.10e-80> AED:0.15 eAED:0.16 QI:0	Yeast00212	K32(TMT6plex)	9950.93	7627.12	5905.55	115299	29097.3	30778.8	113365	71433.2	60251.1	61858.4	8409.43	5465.71	4380.57	75378.7	28367.3	34429.6	116359	77189.9	84909.8	68841	0.683	10.85	3	1197.63	3590.88	72.1385	6590	6590	RG_01.raw
sRQEAAR	Yeast00213-RA Name:Protein transport protein SEC23 <Q4PE39; eV:0.0> AED:0.05 eAED:0.05 QI:0	Yeast00213	N-Term(TMT6plex)	7175	8709.65	9342.99	10274.1	10541.6	9408.55	9288.53	8793.68	12054.4	7482.01	6063.51	6241.47	6930.36	6716.84	10277.2	10524.6	9533.87	9502.36	16987.8	8326.58		10.59	2	523.806	1046.6	20.1718	1213	1213	RG_06.raw
iVVPIAALYTPLk	Yeast00213-RA Name:Protein transport protein SEC23 <Q4PE39; eV:0.0> AED:0.05 eAED:0.05 QI:0	Yeast00213	N-Term(TMT6plex); K13(TMT6plex)	48006.6	35570.3	47630.1	49641.4	36268.7	38490.1	24720.4	24565.5	21897.4	54339.8	40569.9	25490.2	35330.6	32453.9	35358.8	43055.7	25373.3	26545.2	30859.3	60473.7	0	28.04	3	619.406	1856.2	71.5426	6972	6972	RG_12.raw
iVVPIAALYTPLk	Yeast00213-RA Name:Protein transport protein SEC23 <Q4PE39; eV:0.0> AED:0.05 eAED:0.05 QI:0	Yeast00213	N-Term(TMT6plex); K13(TMT6plex)	227781	205795	230489	339626	159296	116944	117032	175418	137372	198637	192495	147476	170970	222037	155299	130816	120123	189555	193593	221060	0	63.13	2	928.604	1856.2	71.5339	6971	6971	RG_12.raw
sDVALTLDNR	Yeast00214-RA Name:Uncharacterized RNA-binding protein C328.05 <Q9P3U1; eV:5.95e-24> AED:0.37 eAED:0.48 QI:0	Yeast00214	N-Term(TMT6plex)	27812.4	38057.7	41782.3	45065.2	25484.4	22555	21957	29388.5	38104.1	25594.4	23504	27272.8	30992.9	29462.1	24845	25230.4	22537	31756.9	53698.8	28483.5	0	29.56	2	666.87	1332.73	33.773	2509	2509	RG_01.raw
KSAWNLSWLk	Yeast00214-RA Name:Uncharacterized RNA-binding protein C328.05 <Q9P3U1; eV:5.95e-24> AED:0.37 eAED:0.48 QI:0	Yeast00214	K10(TMT6plex)	146964	201583	164386	214343	169385	151541	150377	112941	75335.7	134920	124198	144458	121937	140130	165136	169516	154349	122043	106168	150150	0.12	17.12	2	731.417	1461.83	31.2423	2787	2787	RG_08.raw
RASFk	Yeast00214-RA Name:Uncharacterized RNA-binding protein C328.05 <Q9P3U1; eV:5.95e-24> AED:0.37 eAED:0.48 QI:0	Yeast00214	K5(TMT6plex)	395201	516594	448825	576522	266218	165842	185215	246100	337579	224040	333980	370200	332925	376911	259540	185514	190107	265933	475738	249329	0.275	15.31	2	419.256	837.504	27.6879	2409	2409	RG_08.raw
aTVQLLHGGAAPQGLGDLSGkDR	Yeast00215-RA Name:Probable 37S ribosomal protein S5, mitochondrial <Q10234; eV:2.61e-34> AED:0.16 eAED:0.16 QI:0	Yeast00215	N-Term(TMT6plex); K21(TMT6plex)	231408	243415	216307	282646	153270	166557	145241	137668	176625	115126	195561	174435	160450	184784	149425	186313	149077	148763	248911	128121	0	37.35	4	680.636	2719.52	38.0525	3361	3361	RG_09.raw
vTGYHTPcHTQDSTcFFVEDSSkDQR	Yeast00220-RA Name:Hydroxyacylglutathione hydrolase, mitochondrial <Q6P963; eV:1.97e-70> AED:0.19 eAED:0.34 QI:0	Yeast00220	N-Term(TMT6plex); C8(Carbamidomethyl); C15(Carbamidomethyl); K23(TMT6plex)	928.654	1352.15	2548.66	1719.94	1489.87	1018.85	859.032	795.899	538.984	1120.22	784.796	968.973	1890.52	1124.44	1452.5	1139.71	881.721	860.04	759.572	1246.68	0	17.98	5	712.944	3560.69	31.6837	1624	1624	RG_04.raw
sDNYAYLLIDEATNVAAAVDPYDVkk	Yeast00220-RA Name:Hydroxyacylglutathione hydrolase, mitochondrial <Q6P963; eV:1.97e-70> AED:0.19 eAED:0.34 QI:0	Yeast00220	N-Term(TMT6plex); K25(TMT6plex); K26(TMT6plex)	42897.2	68479	64888.7	65698.8	41257.8	19068	12856.7	29916.9	17480.3	21849.3	36252	49073.1	48132.5	42951.7	40222.8	21329.7	13196.3	32327.9	24634.3	24315.7	0	58.02	3	1182.63	3545.89	78.5353	7267	7267	RG_01.raw
fALHIDPNNEAIk	Yeast00220-RA Name:Hydroxyacylglutathione hydrolase, mitochondrial <Q6P963; eV:1.97e-70> AED:0.19 eAED:0.34 QI:0	Yeast00220	N-Term(TMT6plex); K13(TMT6plex)	57681.2	48683.8	51573.6	68497.1	33688.2	31349.6	24885.8	20725.4	29343.5	32325.5	48745.8	34887.5	38255.8	44781.2	32843	35068.2	25543.1	22395.7	41352.8	35974.4	0.011	10.39	2	970.536	1940.06	39.9095	2608	2608	RG_02.raw
aDIDSTGETTGkYTIEDER	Yeast00220-RA Name:Hydroxyacylglutathione hydrolase, mitochondrial <Q6P963; eV:1.97e-70> AED:0.19 eAED:0.34 QI:0	Yeast00220	N-Term(TMT6plex); K12(TMT6plex)	73620.9	93043.5	94652.2	105094	47859.9	34042.1	29812.8	32155.6	26360.3	39919	62216.3	66676.4	70210.2	68706.7	46659.3	38080	30600.2	34747	37148.6	44425.1	0	39.35	3	853.765	2559.28	33.4779	2478	2478	RG_01.raw
qQFPGVTVYGGSSQVAGLTk	Yeast00220-RA Name:Hydroxyacylglutathione hydrolase, mitochondrial <Q6P963; eV:1.97e-70> AED:0.19 eAED:0.34 QI:0	Yeast00220	N-Term(TMT6plex); K20(TMT6plex)	52960.7	64751.2	58291.4	73018.2	26096.5	33737.4	22340.5	36463.7	27225	49689.3	44756.5	46401.7	43238.9	47736.9	25441.8	37739.3	22930.6	39402.3	38367.2	55298.2	0	27.59	3	828.141	2482.41	47.0576	4397	4397	RG_12.raw
yTIEDER	Yeast00220-RA Name:Hydroxyacylglutathione hydrolase, mitochondrial <Q6P963; eV:1.97e-70> AED:0.19 eAED:0.34 QI:0	Yeast00220	N-Term(TMT6plex)	76320.2	117266	109926	125313	66118.6	48080.8	50768.3	51025.2	36956.8	50048	64497.4	84034.9	81539.7	81925.7	64459.9	53784	52109.3	55137.4	52081.9	55697.4	0.002	27.97	2	577.798	1154.59	26.092	1715	1715	RG_01.raw
qQFPGVTVYGGSSQVAGLTk	Yeast00220-RA Name:Hydroxyacylglutathione hydrolase, mitochondrial <Q6P963; eV:1.97e-70> AED:0.19 eAED:0.34 QI:0	Yeast00220	N-Term(TMT6plex); K20(TMT6plex)	80942.6	141318	101197	150518	43964.2	41492.9	41198	50646.6	50971	51022.1	68403.8	101271	75065.3	98403.4	42861.2	46414.7	42286.2	54728.1	71831.7	56781.5	0	77.15	2	1241.71	2482.41	47.0831	4400	4400	RG_12.raw
qQFPGVTVYGGSSQVAGLTk	Yeast00220-RA Name:Hydroxyacylglutathione hydrolase, mitochondrial <Q6P963; eV:1.97e-70> AED:0.19 eAED:0.34 QI:0	Yeast00220	N-Term(TMT6plex); K20(TMT6plex)	73897.1	100939	106297	127802	49569.1	38580	32842.9	42436.8	32465.3	53245.7	62449.7	72334.5	78847.6	83552.4	48325.5	43156.2	33710.4	45856.8	45752.3	59256.1	0	78.28	2	1241.71	2482.41	46.5767	4347	4347	RG_12.raw
lTSEAVVEk	Yeast00220-RA Name:Hydroxyacylglutathione hydrolase, mitochondrial <Q6P963; eV:1.97e-70> AED:0.19 eAED:0.34 QI:0	Yeast00220	N-Term(TMT6plex); K9(TMT6plex)	119643	176765	126406	149749	111458	83139.2	36101.6	53093	73402.6	86354.9	101109	126672	93764.2	97900.8	108661	93000.9	37055.1	57371.8	103444	96102.6	0	46.53	3	478.623	1433.85	32.8605	1856	1856	RG_02.raw
aLkADIDSTGETTGk	Yeast00220-RA Name:Hydroxyacylglutathione hydrolase, mitochondrial <Q6P963; eV:1.97e-70> AED:0.19 eAED:0.34 QI:0	Yeast00220	N-Term(TMT6plex); K3(TMT6plex); K15(TMT6plex)	185717	274328	232087	297140	120146	97710.7	67986.5	89279.9	62033	103407	156948	196588	172155	194260	117131	109301	69782.3	96475	87420.9	115080	0	56.14	2	1097.62	2194.24	32.2926	1796	1796	RG_02.raw
fFEGTAEEMDkALNGVLAGLPADTk	Yeast00220-RA Name:Hydroxyacylglutathione hydrolase, mitochondrial <Q6P963; eV:1.97e-70> AED:0.19 eAED:0.34 QI:0	Yeast00220	N-Term(TMT6plex); K11(TMT6plex); K25(TMT6plex)	206282	281244	235932	273590	103457	81149.1	69585.9	80935.8	46952.6	105519	174327	201544	175008	178864	100861	90774.8	71423.9	87458.4	66168.7	117430	0	61.11	3	1104.6	3311.78	74.8887	6880	6880	RG_01.raw
vYDGHNYSQGNVk	Yeast00220-RA Name:Hydroxyacylglutathione hydrolase, mitochondrial <Q6P963; eV:1.97e-70> AED:0.19 eAED:0.34 QI:0	Yeast00220	N-Term(TMT6plex); K13(TMT6plex)	228977	327026	255444	316516	146768	104458	109055	127045	86557.2	135427	193506	234352	189481	206927	143086	116848	111935	137283	121982	150714	0	61.63	2	970.007	1939.01	22.7633	1708	1708	RG_11.raw
fALHIDPNNEAIk	Yeast00220-RA Name:Hydroxyacylglutathione hydrolase, mitochondrial <Q6P963; eV:1.97e-70> AED:0.19 eAED:0.34 QI:0	Yeast00220	N-Term(TMT6plex); K13(TMT6plex)	261660	346013	316250	329336	169798	122861	123933	109144	74175.5	154662	221126	247958	234585	215309	165538	137435	127207	117939	104533	172120	0	39.95	3	647.371	1940.1	39.1978	2994	2994	RG_05.raw
nPVEAMDkLR	Yeast00220-RA Name:Hydroxyacylglutathione hydrolase, mitochondrial <Q6P963; eV:1.97e-70> AED:0.19 eAED:0.34 QI:0	Yeast00220	N-Term(TMT6plex); K8(TMT6plex)	214414	333314	325220	334033	195362	130612	119774	182593	116573	169210	181199	238858	241238	218380	190461	146104	122938	197309	164282	188310	0	17.45	3	544.318	1630.94	35.9371	3190	3190	RG_07.raw
vYDGHNYSQGNVk	Yeast00220-RA Name:Hydroxyacylglutathione hydrolase, mitochondrial <Q6P963; eV:1.97e-70> AED:0.19 eAED:0.34 QI:0	Yeast00220	N-Term(TMT6plex); K13(TMT6plex)	405749	491400	414991	425763	173325	159779	197120	219279	132689	198787	342894	352145	307828	278350	168976	178732	202326	236951	186994	221226	0	29.19	3	647.008	1939.01	22.6158	1691	1691	RG_11.raw
vVAAAEkEGVk	Yeast00220-RA Name:Hydroxyacylglutathione hydrolase, mitochondrial <Q6P963; eV:1.97e-70> AED:0.19 eAED:0.34 QI:0	Yeast00220	N-Term(TMT6plex); K7(TMT6plex); K11(TMT6plex)	654080	853922	785460	854976	412748	312639	256987	300540	161217	289230	552757	611933	582631	558955	402393	349724	263774	324760	227198	321879	0	11.69	3	596.712	1788.12	26.8098	1884	1884	RG_06.raw
fALHIDPNNEAIk	Yeast00220-RA Name:Hydroxyacylglutathione hydrolase, mitochondrial <Q6P963; eV:1.97e-70> AED:0.19 eAED:0.34 QI:0	Yeast00220	N-Term(TMT6plex); K13(TMT6plex)	680112	934767	782352	847622	380200	275489	225474	270950	166349	341870	574756	669869	580325	554148	370662	308167	231429	292786	234429	380461	0	59.72	2	970.553	1940.1	39.2924	3004	3004	RG_05.raw
vYDGHNYSQGNVk	Yeast00220-RA Name:Hydroxyacylglutathione hydrolase, mitochondrial <Q6P963; eV:1.97e-70> AED:0.19 eAED:0.34 QI:0	Yeast00220	N-Term(TMT6plex); K13(TMT6plex)	554929	820578	744170	896686	406422	362688	314119	371959	263945	370699	468965	588039	552004	586223	396225	405709	322416	401935	371969	412544	0	35.54	3	647.003	1939	26.7397	2119	2119	RG_10.raw
vGENIk	Yeast00220-RA Name:Hydroxyacylglutathione hydrolase, mitochondrial <Q6P963; eV:1.97e-70> AED:0.19 eAED:0.34 QI:0	Yeast00220	N-Term(TMT6plex); K6(TMT6plex)	483860	578050	530038	614095	404127	345093	358709	352000	292502	378537	408905	414240	393167	401475	393988	386027	368183	380368	412213	421266	0.032	14.81	2	559.349	1117.69	26.9632	2143	2143	RG_10.raw
vGENIk	Yeast00220-RA Name:Hydroxyacylglutathione hydrolase, mitochondrial <Q6P963; eV:1.97e-70> AED:0.19 eAED:0.34 QI:0	Yeast00220	N-Term(TMT6plex); K6(TMT6plex)	612018	903270	761476	975775	446926	398815	300215	403330	293544	406178	517210	647297	564841	637929	435714	446122	308144	435834	413681	452027		13.47	2	559.353	1117.7	26.4541	2278	2278	RG_08.raw
vVAAAEkEGVk	Yeast00220-RA Name:Hydroxyacylglutathione hydrolase, mitochondrial <Q6P963; eV:1.97e-70> AED:0.19 eAED:0.34 QI:0	Yeast00220	N-Term(TMT6plex); K7(TMT6plex); K11(TMT6plex)	756547	1.00551e+06	836333	922767	438945	375246	317147	332832	207034	446220	639350	720564	620367	603275	427933	419757	325523	359655	291765	496589	0	11.02	3	596.713	1788.12	28.8782	2438	2438	RG_07.raw
kINDGDSFk	Yeast00220-RA Name:Hydroxyacylglutathione hydrolase, mitochondrial <Q6P963; eV:1.97e-70> AED:0.19 eAED:0.34 QI:0	Yeast00220	N-Term(TMT6plex); K1(TMT6plex); K9(TMT6plex)	1.32447e+06	2.02617e+06	1.57667e+06	1.82855e+06	902343	819174	654286	768316	612995	799216	1.11929e+06	1.45199e+06	1.16953e+06	1.19544e+06	879706	916343	671567	830234	863872	889432	0	14.77	3	571.006	1711	26.4924	2184	2184	RG_07.raw
vGENIk	Yeast00220-RA Name:Hydroxyacylglutathione hydrolase, mitochondrial <Q6P963; eV:1.97e-70> AED:0.19 eAED:0.34 QI:0	Yeast00220	N-Term(TMT6plex); K6(TMT6plex)	2.82917e+06	3.91267e+06	3.41494e+06	3834365	1.84832e+06	1.61277e+06	1.28161e+06	1513959	1.22646e+06	1.60306e+06	2.3909e+06	2.80388e+06	2.5331e+06	2.50678e+06	1.80195e+06	1.80407e+06	1.31546e+06	1.63597e+06	1.7284e+06	1.78401e+06	0.043	17.62	2	559.354	1117.7	23.9144	1909	1909	RG_07.raw
tGAkNPVEAMDkLR	Yeast00220-RA Name:Hydroxyacylglutathione hydrolase, mitochondrial <Q6P963; eV:1.97e-70> AED:0.19 eAED:0.34 QI:0	Yeast00220	N-Term(TMT6plex); K4(TMT6plex); K12(TMT6plex)	3861654	4.77421e+06	4.13092e+06	4807791	2151949	1.59455e+06	1.1393e+06	1.28287e+06	487519	1.66939e+06	3.26344e+06	3.42128e+06	3.0642e+06	3.14317e+06	2.09796e+06	1.78369e+06	1.16939e+06	1.38625e+06	687044	1.85784e+06	0	16.62	4	555.08	2217.3	29.9323	2472	2472	RG_11.raw
vYDGHNYSQGNVk	Yeast00220-RA Name:Hydroxyacylglutathione hydrolase, mitochondrial <Q6P963; eV:1.97e-70> AED:0.19 eAED:0.34 QI:0	Yeast00220	N-Term(TMT6plex); K13(TMT6plex)	2.97474e+06	4688179	5519817	5321143	2.88726e+06	1.91995e+06	1.43524e+06	1.50054e+06	1.04866e+06	2.20002e+06	2.51393e+06	3.35962e+06	4.09444e+06	3.47879e+06	2.81483e+06	2.14769e+06	1.47315e+06	1.62147e+06	1.47784e+06	2.44835e+06	0	38.82	3	647.007	1939.01	22.5984	1712	1712	RG_09.raw
fALHIDPNNEAIk	Yeast00220-RA Name:Hydroxyacylglutathione hydrolase, mitochondrial <Q6P963; eV:1.97e-70> AED:0.19 eAED:0.34 QI:0	Yeast00220	N-Term(TMT6plex); K13(TMT6plex)	3.36023e+06	4.98359e+06	4.77146e+06	5066009	2536015	1.93266e+06	1.38797e+06	1696823	730907	2.23147e+06	2.83969e+06	3.57132e+06	3.53933e+06	3.31199e+06	2.47239e+06	2.16191e+06	1.42463e+06	1.83357e+06	1.03004e+06	2.48336e+06	0	39.25	3	647.371	1940.1	39.6767	3044	3044	RG_05.raw
kINDGDSFk	Yeast00220-RA Name:Hydroxyacylglutathione hydrolase, mitochondrial <Q6P963; eV:1.97e-70> AED:0.19 eAED:0.34 QI:0	Yeast00220	N-Term(TMT6plex); K1(TMT6plex); K9(TMT6plex)	15601254	24377642	21028690	22348544	10305208	8.0457e+06	6330193	8.38816e+06	5412957	8816412	1.31845e+07	1.74694e+07	1.55985e+07	1.46107e+07	1.00467e+07	9.00006e+06	6.49739e+06	9.06416e+06	7.62829e+06	9.81161e+06	0	15.71	3	571.005	1711	25.0505	1697	1697	RG_06.raw
lTSEAVVEk	Yeast00220-RA Name:Hydroxyacylglutathione hydrolase, mitochondrial <Q6P963; eV:1.97e-70> AED:0.19 eAED:0.34 QI:0	Yeast00220	N-Term(TMT6plex); K9(TMT6plex)	34759468	48636048	43618004	47382172	23148276	17997728	10392533	14505466	9050559	18642894	2.93749e+07	3.48533e+07	3.23546e+07	3.09769e+07	2.25675e+07	2.01326e+07	1.0667e+07	1.56745e+07	1.27546e+07	2.07473e+07	0	54.57	2	717.431	1433.85	32.841	1853	1853	RG_02.raw
aFLEEMQDkLHk	Yeast00221-RA Name:UPF0676 protein C1494.01 <Q7LL04; eV:5.42e-41> AED:0.07 eAED:0.07 QI:0	Yeast00221	N-Term(TMT6plex); K9(TMT6plex); K12(TMT6plex)	22018.4	59900.8	38780.6	93903	27110.3	16670.9	12777.7	14865.6	13681.8	20301.7	18607.5	42925.8	28766.3	61390.7	26430.2	18648.4	13115.2	16063.6	19281.3	22593.3	0	23.27	4	544.812	2176.23	46.4226	3944	3944	RG_06.raw
qETLDATLTR	Yeast00221-RA Name:UPF0676 protein C1494.01 <Q7LL04; eV:5.42e-41> AED:0.07 eAED:0.07 QI:0	Yeast00221	N-Term(TMT6plex)	58409.4	77818.1	66810.5	88257.8	53141.1	41877.3	39087.4	48555.2	49407.4	40577.3	49361.2	55765.7	49558	57700	51808	46844.7	40119.9	52468.3	69628.1	45157.7	0	29.93	2	688.883	1376.76	32.216	2344	2344	RG_01.raw
gAIcVAQDVADAVNSGHIR	Yeast00225-RA Name:Formate dehydrogenase <O13437; eV:2.24e-155> AED:0.09 eAED:0.10 QI:0	Yeast00225	N-Term(TMT6plex); C4(Carbamidomethyl)	14661.7	22758.4	12474.9	18652.1	8039.59	12553.6	6838.46	12087.6	8327	6455.72	12390.4	16309	9253.51	12194.1	7837.9	14042.6	7019.08	13061.8	11734.9	7184.44	0	62.03	3	728.046	2182.12	49.3566	4564	4564	RG_09.raw
lLGTVENALGIGPWLk	Yeast00225-RA Name:Formate dehydrogenase <O13437; eV:2.24e-155> AED:0.09 eAED:0.10 QI:0	Yeast00225	N-Term(TMT6plex); K16(TMT6plex)	9618.08	10164	10331	13472	5416.45	7110.47	8631.33	7808.07	7640.15	11769.6	8128.14	7283.67	7663.26	8807.54	5280.57	7953.9	8859.3	8437.32	10767	13098.1	0	39.2	3	713.769	2139.29	81.5453	7612	7612	RG_06.raw
dASVPATLHLk	Yeast00228-RA Name:Carbamoyl-phosphate synthase arginine-specific small chain <Q6C9Y4; eV:2.00e-114> AED:0.03 eAED:0.04 QI:0	Yeast00228	N-Term(TMT6plex); K11(TMT6plex)	104104	109852	174333	156949	126261	113788	137120	161123	184354	122554	87977.4	78721.5	129315	102608	123093	127285	140742	174108	259804	136388	0	30.65	3	537.327	1609.97	32.0834	2725	2725	RG_09.raw
lLQLLk	Yeast00238-RA Name:Maleylacetate reductase <Q45072; eV:6.01e-118> AED:0.04 eAED:0.05 QI:0	Yeast00238	N-Term(TMT6plex); K6(TMT6plex)	85162	76843.4	77484.9	108573	46240.2	26353.2	25829.1	37922.1	28697.6	47041.9	71969.5	55067.2	57476.1	70981.1	45080.1	29479.2	26511.3	40978.3	40442.5	52352	0.007	21.42	2	593.43	1185.85	53.7456	5107	5107	RG_12.raw
lAQAASAGVEGAR	Yeast00241-RA Name:Oxygen-dependent coproporphyrinogen-III oxidase, mitochondrial <P36551; eV:8.37e-109> AED:0.18 eAED:0.18 QI:0	Yeast00241	N-Term(TMT6plex)	157488	162280	172606	194862	189254	178190	168852	139751	134830	112808	133091	116293	128034	127394	184506	199326	173312	151014	190011	125542	0	68.57	2	715.402	1429.8	25.3061	1725	1725	RG_06.raw
iWFEGIGTLVNR	Yeast00245-RA Name:Phosphatidylinositol 4-kinase pik1 <Q10366; eV:2.14e-93> AED:0.25 eAED:0.25 QI:0	Yeast00245	N-Term(TMT6plex)	35527.7	49857.9	50289.9	53611.7	30713.8	18001.3	14015.7	27110.6	20934	33379.8	30024.1	35729	37303.6	35049.6	29943.2	20136.5	14385.9	29295.5	29501.5	37147.8	0	48.26	2	817.466	1633.93	64.9013	5898	5898	RG_06.raw
iWFEGIGTLVNR	Yeast00245-RA Name:Phosphatidylinositol 4-kinase pik1 <Q10366; eV:2.14e-93> AED:0.25 eAED:0.25 QI:0	Yeast00245	N-Term(TMT6plex)	45809	53600.4	57114.1	72074	27419.9	21646.1	21323.6	26803.3	33813.9	36233.9	38712.7	38410.9	42365.6	47119.6	26732	24213.7	21886.8	28963.3	47652.7	40324	0	50.32	2	817.467	1633.93	67.088	6580	6580	RG_08.raw
iWFEGIGTLVNR	Yeast00245-RA Name:Phosphatidylinositol 4-kinase pik1 <Q10366; eV:2.14e-93> AED:0.25 eAED:0.25 QI:0	Yeast00245	N-Term(TMT6plex)	74191.7	79859.6	79346	95862.9	34568.8	30988.9	24947.2	38026	39632.9	41695.2	62698.7	57228.6	58856.5	62672	33701.5	34664.7	25606.1	41090.5	55853.3	46401.8	0	49.08	2	817.466	1633.93	64.3864	5844	5844	RG_06.raw
tALAGPGPIPVPk	Yeast00245-RA Name:Phosphatidylinositol 4-kinase pik1 <Q10366; eV:2.14e-93> AED:0.25 eAED:0.25 QI:0	Yeast00245	N-Term(TMT6plex); K13(TMT6plex)	1.01619e+06	1.10204e+06	1.2358e+06	1.47965e+06	583841	444471	285923	396958	256552	614725	858770	789742	916682	967347	569194	497193	293475	428949	361549	684115	0	47.08	2	838.543	1676.08	38.5508	3496	3496	RG_12.raw
yIGSMVADVHR	Yeast00246-RA Name:Fructose-1,6-bisphosphatase, cytosolic <Q0JHF8; eV:5.83e-130> AED:0.12 eAED:0.28 QI:0	Yeast00246	N-Term(TMT6plex)	50500	49306.5	48270.5	49915	35797	33334.4	44066.8	31781.4	40587.6	39955.5	42677.1	35333.8	35805.7	32632.8	34898.9	37288.4	45230.8	34342.7	57198.6	44465.7	0	55.3	3	492.93	1476.78	36.7828	3184	3184	RG_10.raw
iYSFNEGNALFFDEPTkk	Yeast00246-RA Name:Fructose-1,6-bisphosphatase, cytosolic <Q0JHF8; eV:5.83e-130> AED:0.12 eAED:0.28 QI:0	Yeast00246	N-Term(TMT6plex); K17(TMT6plex); K18(TMT6plex)	94876.5	110320	114606	172871	69072.4	49306.4	59266.3	79592.3	88247.6	80688.4	80179.2	79056.8	85011.3	113017	67339.6	55155	60831.7	86006.6	124364	89796.5	0	52.02	3	936.51	2807.52	51.2364	3945	3945	RG_03.raw
yIGSMVADVHR	Yeast00246-RA Name:Fructose-1,6-bisphosphatase, cytosolic <Q0JHF8; eV:5.83e-130> AED:0.12 eAED:0.28 QI:0	Yeast00246	N-Term(TMT6plex)	147367	123520	134384	160421	99603.8	106493	102927	116994	102724	120834	124538	88516.1	99681.8	104878	97105	119125	105646	126423	144765	134474	0	29.73	2	738.891	1476.77	36.896	3196	3196	RG_10.raw
tLLYGGIFGYPADkk	Yeast00246-RA Name:Fructose-1,6-bisphosphatase, cytosolic <Q0JHF8; eV:5.83e-130> AED:0.12 eAED:0.28 QI:0	Yeast00246	N-Term(TMT6plex); K14(TMT6plex); K15(TMT6plex)	293869	308831	312969	424002	225060	154985	189942	306947	445761	226378	248346	221313	232151	277199	219414	173369	194959	331684	628196	251931	0	49.04	3	777.461	2330.37	51.8685	4807	4807	RG_11.raw
wVVTPVIQWLk	Yeast00252-RA Name:Putative esterase YMR210W <Q03649; eV:1.55e-31> AED:0.28 eAED:0.31 QI:0	Yeast00252	N-Term(TMT6plex); K11(TMT6plex)	37358.9	44232.8	48646.1	60825.4	25572.4	27823.6	28895	49410.8	42388.9	39361	31571.6	31697.9	36084.2	39765.6	24930.8	31123.9	29658.2	53392.8	59737.2	43804.1	0	38.36	2	914.068	1827.13	77.3742	7567	7567	RG_12.raw
eQVmPAEQDQR	Yeast00260-RA Name:Cytochrome b-c1 complex subunit 7 <Q871K1; eV:7.15e-29> AED:0.12 eAED:0.13 QI:0	Yeast00260	N-Term(TMT6plex); M4(Oxidation)	935.423	1558.39	1116.92	1800.2	702.398	487.628	461.422	784.777	688.853	791.903	790.517	1116.77	828.502	1176.91	684.777	545.469	473.609	848.023	970.776	881.293	0	42.31	2	788.385	1575.76	17.4075	990	990	RG_01.raw
eQVmPAEQDQR	Yeast00260-RA Name:Cytochrome b-c1 complex subunit 7 <Q871K1; eV:7.15e-29> AED:0.12 eAED:0.13 QI:0	Yeast00260	N-Term(TMT6plex); M4(Oxidation)	1022.68	878.182	905.768	972.415	1013.2	1006.19	718.265	849.102	935.177	804.661	864.256	629.319	671.872	635.733	987.778	1125.55	737.237	917.531	1317.91	895.492	0	29.44	3	525.926	1575.76	17.0031	965	965	RG_01.raw
eQVmPAEQDQR	Yeast00260-RA Name:Cytochrome b-c1 complex subunit 7 <Q871K1; eV:7.15e-29> AED:0.12 eAED:0.13 QI:0	Yeast00260	N-Term(TMT6plex); M4(Oxidation)	5508.76	9145.13	6086.82	7768.74	3083.07	1987.67	1736.86	4121.09	2455.64	3505.49	4655.4	6553.54	4515.02	5078.95	3005.73	2223.44	1782.73	4453.2	3460.65	3901.19	0	27.99	2	788.385	1575.76	16.9178	960	960	RG_01.raw
gGLLSPLGISFAk	Yeast00260-RA Name:Cytochrome b-c1 complex subunit 7 <Q871K1; eV:7.15e-29> AED:0.12 eAED:0.13 QI:0	Yeast00260	N-Term(TMT6plex); K13(TMT6plex)	7485.14	10414.6	8425.94	10366.7	4791.64	3501.28	3548.83	5478.74	4049.02	4347.12	6325.61	7463.24	6250.11	6777.43	4671.43	3916.6	3642.56	5920.27	5706.14	4837.83	0	65.76	2	859.534	1718.06	111.081	10716	10716	RG_12.raw
eQVMPAEQDQR	Yeast00260-RA Name:Cytochrome b-c1 complex subunit 7 <Q871K1; eV:7.15e-29> AED:0.12 eAED:0.13 QI:0	Yeast00260	N-Term(TMT6plex)	68818.5	105424	74107.6	100895	33948.8	22959.8	20279.5	43785.7	25249.1	36862.2	58157.8	75548.8	54970.9	65961.9	33097.1	25683.2	20815.1	47314.4	35582.7	41023.2	0	43.75	2	780.387	1559.77	23.436	1457	1457	RG_01.raw
qHGLkYDDLLcEENDTVQk	Yeast00260-RA Name:Cytochrome b-c1 complex subunit 7 <Q871K1; eV:7.15e-29> AED:0.12 eAED:0.13 QI:0	Yeast00260	N-Term(TMT6plex); K5(TMT6plex); C11(Carbamidomethyl); K19(TMT6plex)	70477.8	102725	63114.9	86607.7	50044	50335.1	51166.3	39052.3	24955.7	49329.9	59560.1	73614.3	46816.8	56621.3	48788.5	56305.7	52517.7	42199.5	35169.2	54898.3	0	27.89	4	748.897	2992.57	36.8067	1975	1975	RG_04.raw
qHGLkYDDLLcEENDTVQk	Yeast00260-RA Name:Cytochrome b-c1 complex subunit 7 <Q871K1; eV:7.15e-29> AED:0.12 eAED:0.13 QI:0	Yeast00260	N-Term(TMT6plex); K5(TMT6plex); C11(Carbamidomethyl); K19(TMT6plex)	82766	115456	112100	91184.4	71668.3	59190.3	32994.8	22004.7	29479.1	53934.3	69944.7	82737.4	83152.9	59613.3	69870.3	66211.3	33866.3	23778	41543.8	60022.5	0	22.44	4	748.893	2992.55	34.8085	2064	2064	RG_02.raw
lLDSAIINR	Yeast00260-RA Name:Cytochrome b-c1 complex subunit 7 <Q871K1; eV:7.15e-29> AED:0.12 eAED:0.13 QI:0	Yeast00260	N-Term(TMT6plex)	129260	174857	133176	180767	89326.5	67292.2	50553.9	97545.6	68752.3	88365.1	109236	125305	98786.3	118179	87085.5	75274.3	51889.1	105407	96890.2	98339.8	0	38	2	622.381	1243.75	41.4686	2468	2468	RG_04.raw
GGLLSPLGISFAk	Yeast00260-RA Name:Cytochrome b-c1 complex subunit 7 <Q871K1; eV:7.15e-29> AED:0.12 eAED:0.13 QI:0	Yeast00260	K13(TMT6plex)	152123	156712	131831	210529	92061.2	65396.5	81276.4	176696	163238	93334.5	128558	112302	97788	137637	89751.6	73153.6	83423.2	190936	230046	103870	0	83.76	2	744.953	1488.9	58.2019	5477	5477	RG_11.raw
gGLLSPLGISFAk	Yeast00260-RA Name:Cytochrome b-c1 complex subunit 7 <Q871K1; eV:7.15e-29> AED:0.12 eAED:0.13 QI:0	Yeast00260	N-Term(TMT6plex); K13(TMT6plex)	251264	364200	266922	296663	50927.6	40944.9	107816	166871	62655.2	103548	212341	260992	197995	193949	49650	45801.6	110664	180319	88297.7	115237	0	37.94	3	573.359	1718.06	63.8157	6166	6166	RG_12.raw
gGLLSPLGISFAk	Yeast00260-RA Name:Cytochrome b-c1 complex subunit 7 <Q871K1; eV:7.15e-29> AED:0.12 eAED:0.13 QI:0	Yeast00260	N-Term(TMT6plex); K13(TMT6plex)	382353	590316	478961	610344	129721	154788	126942	294091	220065	112741	323123	423030	355280	399023	126466	173149	130295	317792	310130	125468	0	45.51	3	573.359	1718.06	63.2894	6111	6111	RG_12.raw
yLTPLIkEVESSEEER	Yeast00260-RA Name:Cytochrome b-c1 complex subunit 7 <Q871K1; eV:7.15e-29> AED:0.12 eAED:0.13 QI:0	Yeast00260	N-Term(TMT6plex); K7(TMT6plex)	270417	349985	241014	320750	171453	76366.7	63943.5	106784	46655.2	152180	228527	250805	178777	209695	167152	85425.1	65632.5	115390	65749.6	169358	0	39.77	2	1190.65	2380.29	47.3506	3402	3402	RG_02.raw
qHGLkYDDLLcEENDTVQk	Yeast00260-RA Name:Cytochrome b-c1 complex subunit 7 <Q871K1; eV:7.15e-29> AED:0.12 eAED:0.13 QI:0	Yeast00260	N-Term(TMT6plex); K5(TMT6plex); C11(Carbamidomethyl); K19(TMT6plex)	353381	491827	318636	501946	84972	107939	69529.8	121800	103099	170522	298638	352451	236355	328156	82840.3	120743	71366.3	131616	145293	189771	0	30.21	3	998.192	2992.56	36.9533	1991	1991	RG_04.raw
gGLLSPLGISFAk	Yeast00260-RA Name:Cytochrome b-c1 complex subunit 7 <Q871K1; eV:7.15e-29> AED:0.12 eAED:0.13 QI:0	Yeast00260	N-Term(TMT6plex); K13(TMT6plex)	251898	334254	329194	464534	172756	139067	98738.7	263861	112648	188230	212876	239532	244187	303697	168422	155563	101347	285126	158750	209477	0	33.97	3	573.36	1718.07	62.7617	6056	6056	RG_12.raw
lASQLSVLHHGLPk	Yeast00260-RA Name:Cytochrome b-c1 complex subunit 7 <Q871K1; eV:7.15e-29> AED:0.12 eAED:0.13 QI:0	Yeast00260	N-Term(TMT6plex); K14(TMT6plex)	230245	398919	252915	375450	102317	132949	108469	200773	117458	232825	194578	285872	187605	245457	99749.9	148719	111334	216953	165530	259107	0	24.53	4	490.312	1958.23	32.7397	2877	2877	RG_12.raw
lLDSAIINR	Yeast00260-RA Name:Cytochrome b-c1 complex subunit 7 <Q871K1; eV:7.15e-29> AED:0.12 eAED:0.13 QI:0	Yeast00260	N-Term(TMT6plex)	338793	469009	344749	463888	246304	171210	180214	290873	270049	245056	286310	336099	255725	303274	240125	191519	184974	314314	380571	272718	0	31.96	2	622.383	1243.76	43.1068	4045	4045	RG_08.raw
gGLLSPLGISFAk	Yeast00260-RA Name:Cytochrome b-c1 complex subunit 7 <Q871K1; eV:7.15e-29> AED:0.12 eAED:0.13 QI:0	Yeast00260	N-Term(TMT6plex); K13(TMT6plex)	667499	914042	723681	908136	351264	228406	209449	416213	320429	340688	564097	655017	536806	593709	342452	255498	214981	449756	451569	379145	0	68.6	2	859.535	1718.06	59.445	5706	5706	RG_12.raw
lLDSAIINR	Yeast00260-RA Name:Cytochrome b-c1 complex subunit 7 <Q871K1; eV:7.15e-29> AED:0.12 eAED:0.13 QI:0	Yeast00260	N-Term(TMT6plex)	706882	953693	641500	1.0381e+06	358846	246758	225386	412455	364788	353663	597379	683432	475846	678672	349844	276027	231339	445694	514083	393584	0	40.03	2	622.378	1243.75	39.6642	3222	3222	RG_06.raw
lLDSAIINR	Yeast00260-RA Name:Cytochrome b-c1 complex subunit 7 <Q871K1; eV:7.15e-29> AED:0.12 eAED:0.13 QI:0	Yeast00260	N-Term(TMT6plex)	616483	819179	720262	961587	411900	258308	249511	516527	450800	355255	520984	587036	534269	628654	401567	288948	256101	558154	635297	395357	0	45.42	2	622.382	1243.76	38.6495	2935	2935	RG_05.raw
lASQLSVLHHGLPk	Yeast00260-RA Name:Cytochrome b-c1 complex subunit 7 <Q871K1; eV:7.15e-29> AED:0.12 eAED:0.13 QI:0	Yeast00260	N-Term(TMT6plex); K14(TMT6plex)	686110	992461	898524	1.01761e+06	378337	267887	348897	417792	212027	436465	579825	711213	666499	665282	368846	299663	358112	451461	298802	485733	0	58.52	2	979.616	1958.22	32.7647	2880	2880	RG_12.raw
lLDSAIINR	Yeast00260-RA Name:Cytochrome b-c1 complex subunit 7 <Q871K1; eV:7.15e-29> AED:0.12 eAED:0.13 QI:0	Yeast00260	N-Term(TMT6plex)	905069	1.38503e+06	1.06106e+06	1.43428e+06	575231	369142	315352	664040	459845	490100	764865	992535	787063	937686	560800	412929	323682	717555	648043	545423	0	43.35	2	622.384	1243.76	43.544	3995	3995	RG_07.raw
gGLLSPLGISFAk	Yeast00260-RA Name:Cytochrome b-c1 complex subunit 7 <Q871K1; eV:7.15e-29> AED:0.12 eAED:0.13 QI:0	Yeast00260	N-Term(TMT6plex); K13(TMT6plex)	821505	1.37866e+06	1.12841e+06	1.34929e+06	442365	390563	314233	726281	485964	504203	694245	987966	837021	882121	431267	436890	322533	784812	684852	561118	0	71.28	2	859.534	1718.06	64.335	6220	6220	RG_12.raw
yLTPLIk	Yeast00260-RA Name:Cytochrome b-c1 complex subunit 7 <Q871K1; eV:7.15e-29> AED:0.12 eAED:0.13 QI:0	Yeast00260	N-Term(TMT6plex); K7(TMT6plex)	894656	1.40077e+06	1.07213e+06	1.46153e+06	626700	363126	346137	806451	458819	513766	756064	1.00381e+06	795277	955497	610978	406199	355279	871442	646597	571760	0.003	17.26	2	653.441	1305.87	41.1568	3774	3774	RG_12.raw
lASQLSVLHHGLPk	Yeast00260-RA Name:Cytochrome b-c1 complex subunit 7 <Q871K1; eV:7.15e-29> AED:0.12 eAED:0.13 QI:0	Yeast00260	N-Term(TMT6plex); K14(TMT6plex)	1.37848e+06	2.07371e+06	1.73186e+06	2.18019e+06	921188	773730	1.03232e+06	963611	623496	986583	1.16494e+06	1.48605e+06	1.28465e+06	1.42534e+06	898078	865507	1.05959e+06	1.04127e+06	878671	1.09795e+06	0	36.09	3	653.413	1958.23	32.7369	2876	2876	RG_12.raw
iADkYANIcGYR	Yeast00260-RA Name:Cytochrome b-c1 complex subunit 7 <Q871K1; eV:7.15e-29> AED:0.12 eAED:0.13 QI:0	Yeast00260	N-Term(TMT6plex); K4(TMT6plex); C9(Carbamidomethyl)	2.84976e+06	4.45396e+06	3.26931e+06	4.23118e+06	1.71998e+06	1.316e+06	1.15841e+06	1899734	1278481	1.93239e+06	2.4083e+06	3.19178e+06	2.42508e+06	2.76621e+06	1.67683e+06	1.4721e+06	1.18901e+06	2.05283e+06	1.80172e+06	2.15052e+06	0	23.77	2	951.534	1902.06	31.872	2785	2785	RG_12.raw
yLTPLIkEVESSEEER	Yeast00260-RA Name:Cytochrome b-c1 complex subunit 7 <Q871K1; eV:7.15e-29> AED:0.12 eAED:0.13 QI:0	Yeast00260	N-Term(TMT6plex); K7(TMT6plex)	4.18796e+06	5.23518e+06	3.82313e+06	4.82803e+06	2.30274e+06	985083	976109	1.28323e+06	732900	2.03996e+06	3.5392e+06	3.75161e+06	2.83589e+06	3.15641e+06	2.24497e+06	1.10193e+06	1.00189e+06	1.38665e+06	1.03285e+06	2.27023e+06	0	28.62	3	794.102	2380.29	47.1805	3383	3383	RG_02.raw
kLLDSAIINR	Yeast00260-RA Name:Cytochrome b-c1 complex subunit 7 <Q871K1; eV:7.15e-29> AED:0.12 eAED:0.13 QI:0	Yeast00260	N-Term(TMT6plex); K1(TMT6plex)	7449426	11826008	7937305	11461308	4934978	3.03415e+06	2.53661e+06	5207774	3.38899e+06	4252295	6.29543e+06	8.4747e+06	5.88766e+06	7.49302e+06	4.81117e+06	3.39405e+06	2.60361e+06	5.62747e+06	4.77599e+06	4.7323e+06	0	30.65	2	801.024	1601.04	32.3279	2833	2833	RG_12.raw
kLLDSAIINR	Yeast00260-RA Name:Cytochrome b-c1 complex subunit 7 <Q871K1; eV:7.15e-29> AED:0.12 eAED:0.13 QI:0	Yeast00260	N-Term(TMT6plex); K1(TMT6plex)	14336106	19895434	14392829	19615156	7347654	4.65029e+06	4554227	8825670	4522069	6.2996e+06	1.21153e+07	1.42574e+07	1.06762e+07	1.28237e+07	7.16332e+06	5.2019e+06	4.67452e+06	9.53693e+06	6.37279e+06	7.0107e+06	0	30.89	3	534.352	1601.04	32.3251	2832	2832	RG_12.raw
gGLLSPLGISFAk	Yeast00260-RA Name:Cytochrome b-c1 complex subunit 7 <Q871K1; eV:7.15e-29> AED:0.12 eAED:0.13 QI:0	Yeast00260	N-Term(TMT6plex); K13(TMT6plex)	23622748	39488400	26629662	36669776	11863755	7.57387e+06	8030766	18261276	11351407	11472189	1.99633e+07	2.8298e+07	1.97531e+07	2.39735e+07	1.15661e+07	8.47226e+06	8.24288e+06	1.97329e+07	1.59971e+07	1.27672e+07	0	73.21	2	859.534	1718.06	63.2867	6110	6110	RG_12.raw
gGLLSPLGISFAk	Yeast00260-RA Name:Cytochrome b-c1 complex subunit 7 <Q871K1; eV:7.15e-29> AED:0.12 eAED:0.13 QI:0	Yeast00260	N-Term(TMT6plex); K13(TMT6plex)	27649332	45763628	28609446	39405476	13118969	8790090	7.27764e+06	17612268	14305379	13449646	2.33662e+07	3.27949e+07	2.12216e+07	2.5762e+07	1.27898e+07	9.83275e+06	7.46986e+06	1.90316e+07	2.01601e+07	1.49678e+07	0	73.22	2	859.535	1718.06	63.813	6165	6165	RG_12.raw
gGLLSPLGISFAk	Yeast00260-RA Name:Cytochrome b-c1 complex subunit 7 <Q871K1; eV:7.15e-29> AED:0.12 eAED:0.13 QI:0	Yeast00260	N-Term(TMT6plex); K13(TMT6plex)	38837352	58964136	44864472	59527996	21151176	12131773	12738249	26318346	18549818	19366386	3.2821e+07	4.22546e+07	3.32791e+07	3.89174e+07	2.06205e+07	1.35708e+07	1.30747e+07	2.84393e+07	2.61416e+07	2.15525e+07	0	67.09	2	859.536	1718.06	62.7589	6055	6055	RG_12.raw
DEYFIk	Yeast00262-RA Name:Citrate synthase <Q86AV6; eV:0.0> AED:0.05 eAED:0.32 QI:0	Yeast00262	K6(TMT6plex)	2259.02	2552.8	2323.13	2916.07	2351.54	1502.61	1687.58	2728.6	1629.58	1912.86	1909.07	1829.38	1723.23	1906.43	2292.55	1680.85	1732.15	2948.5	2296.51	2128.79	0.195	10.99	2	522.294	1043.58	70.3053	5475	5475	RG_04.raw
sNFLETAYLLIYGDLPSkk	Yeast00262-RA Name:Citrate synthase <Q86AV6; eV:0.0> AED:0.05 eAED:0.32 QI:0	Yeast00262	N-Term(TMT6plex); K18(TMT6plex); K19(TMT6plex)	4538.78	7155.36	6535.16	8699.49	4567.76	4509.87	4756.58	4429.61	6682.17	4518.04	3835.68	5127.64	4847.59	5687.44	4453.16	5044.82	4882.22	4786.59	9416.94	5028.04	0	21.12	4	715.667	2859.65	81.033	7563	7563	RG_06.raw
gRPVQQAQDSNFLTVIDER	Yeast00262-RA Name:Citrate synthase <Q86AV6; eV:0.0> AED:0.05 eAED:0.32 QI:0	Yeast00262	N-Term(TMT6plex)	134229	160492	159750	154324	115466	119485	81165.6	120535	103150	96727.8	113436	115011	118498	100892	112569	133658	83309.4	130249	145366	107646	0	63.93	3	801.425	2402.26	36.8561	2416	2416	RG_03.raw
fRVPIVDNAIDAGAFkk	Yeast00262-RA Name:Citrate synthase <Q86AV6; eV:0.0> AED:0.05 eAED:0.32 QI:0	Yeast00262	N-Term(TMT6plex); K16(TMT6plex); K17(TMT6plex)	241149	283767	277335	335188	159274	153853	220187	161856	162620	164699	203793	203352	205719	219135	155278	172102	226002	174900	229174	183290	0	30.3	4	637.885	2548.52	50.3282	4644	4644	RG_11.raw
vALTGLTIAEYFR	Yeast00264-RA Name:ATP synthase subunit beta, mitochondrial <P22068; eV:7.10e-164> AED:0.26 eAED:0.29 QI:0	Yeast00264	N-Term(TMT6plex)	4620.33	5112.29	3410.77	6023.06	2510	3479.47	2998.35	4272.33	3329.19	3261.15	3904.59	3663.54	2530.01	3937.68	2447.03	3892.19	3077.54	4616.64	4691.7	3629.27	0	40.51	3	561.66	1682.97	69.6055	6830	6830	RG_08.raw
vALTGLTIAEYFR	Yeast00264-RA Name:ATP synthase subunit beta, mitochondrial <P22068; eV:7.10e-164> AED:0.26 eAED:0.29 QI:0	Yeast00264	N-Term(TMT6plex)	4931.35	7395.7	5236.77	10522.2	4569.06	4273.54	2886.07	3532.91	4586.16	4205.77	4167.43	5299.88	3884.48	6879.07	4454.44	4780.45	2962.3	3817.63	6463.12	4680.52	0	18.66	3	561.661	1682.97	104.873	10365	10365	RG_07.raw
vALTGLTIAEYFRDVEGQDVLLFIDNIFR	Yeast00264-RA Name:ATP synthase subunit beta, mitochondrial <P22068; eV:7.10e-164> AED:0.26 eAED:0.29 QI:0	Yeast00264	N-Term(TMT6plex)	4285.45	8888.49	7814.85	11922	3911.03	3023.75	2249.63	4572.34	2355.46	4465.65	3621.59	6369.63	5796.82	7794.2	3812.91	3382.42	2309.05	4940.83	3319.46	4969.74	0	13.17	3	1186.31	3556.92	103.602	9407	9407	RG_03.raw
fMSQPFAVAEVFTGYEGk	Yeast00264-RA Name:ATP synthase subunit beta, mitochondrial <P22068; eV:7.10e-164> AED:0.26 eAED:0.29 QI:0	Yeast00264	N-Term(TMT6plex); K18(TMT6plex)	9169.54	8336.06	7292.99	8189.82	2583.84	2326.46	2317.34	3778.91	3130.83	4876.32	7749.09	5973.75	5409.73	5354.24	2519.02	2602.42	2378.55	4083.45	4412.17	5426.76	0	60.63	2	1233.64	2466.27	74.1228	7271	7271	RG_08.raw
vALTGLTIAEYFR	Yeast00264-RA Name:ATP synthase subunit beta, mitochondrial <P22068; eV:7.10e-164> AED:0.26 eAED:0.29 QI:0	Yeast00264	N-Term(TMT6plex)	12784	25947.8	14067.5	32885.5	20718.3	8510.16	8921.74	14589.6	23136.9	10758.4	10803.6	18594.6	10434.8	21499.4	20198.5	9519.62	9157.39	15765.3	32606	11972.8	0	43.16	3	561.66	1682.97	66.7881	6096	6096	RG_06.raw
kGSITSVQAVYVPADDLTDPAPATTFAHLDATTVLSR	Yeast00264-RA Name:ATP synthase subunit beta, mitochondrial <P22068; eV:7.10e-164> AED:0.26 eAED:0.29 QI:0	Yeast00264	N-Term(TMT6plex); K1(TMT6plex)	20620.1	31086.8	20164.7	23445.4	20203.6	12906.9	9650.73	17592	10882.2	13131.5	17425.8	22277.3	14957.6	15327.8	19696.7	14437.9	9905.63	19009.8	15336	14613.8	0	50.41	4	1072.58	4287.29	54.7115	4646	4646	RG_05.raw
vALTGLTIAEYFR	Yeast00264-RA Name:ATP synthase subunit beta, mitochondrial <P22068; eV:7.10e-164> AED:0.26 eAED:0.29 QI:0	Yeast00264	N-Term(TMT6plex)	19071.6	39926.3	34217.7	70977.3	18581.1	16850.4	22628.6	30400	26119.7	14070	16117.2	28611.8	25381.7	46402.6	18115	18849.1	23226.3	32849.9	36809.6	15658.2	0	47.8	2	841.988	1682.97	65.4911	5783	5783	RG_05.raw
gLQDIIAILGmDELSEEDkLTVER	Yeast00264-RA Name:ATP synthase subunit beta, mitochondrial <P22068; eV:7.10e-164> AED:0.26 eAED:0.29 QI:0	Yeast00264	N-Term(TMT6plex); M11(Oxidation); K19(TMT6plex)	20249.8	28393.1	21227.6	26796.5	15560.9	11469	10925.9	31243.8	32269.8	14857.6	17112.9	20346.9	15746	17518.7	15170.5	12829.4	11214.5	33761.7	45476.7	16534.7	0	25.91	3	1054.57	3161.7	73.5038	6735	6735	RG_01.raw
gLQDIIAILGMDELSEEDkLTVER	Yeast00264-RA Name:ATP synthase subunit beta, mitochondrial <P22068; eV:7.10e-164> AED:0.26 eAED:0.29 QI:0	Yeast00264	N-Term(TMT6plex); K19(TMT6plex)	35506.3	36314.2	46647.6	40167.3	15943.3	8582.67	12264.6	21680.6	14709.2	15039.2	30006	26023.3	34601.9	26260	15543.4	9600.73	12588.5	23427.9	20729.1	16736.9	0	22.64	3	1049.24	3145.71	80.1487	7438	7438	RG_01.raw
kGSITSVQAVYVPADDLTDPAPATTFAHLDATTVLSR	Yeast00264-RA Name:ATP synthase subunit beta, mitochondrial <P22068; eV:7.10e-164> AED:0.26 eAED:0.29 QI:0	Yeast00264	N-Term(TMT6plex); K1(TMT6plex)	20889.2	26107.1	36084.6	31022.9	24913.3	16165.1	15463.5	8176.95	14143.8	17245.6	17653.2	18708.7	26766.5	20281.7	24288.3	18082.5	15872	8835.93	19932.3	19192.3	0	76.32	4	1072.58	4287.28	54.3507	4276	4276	RG_03.raw
kGSITSVQAVYVPADDLTDPAPATTFAHLDATTVLSR	Yeast00264-RA Name:ATP synthase subunit beta, mitochondrial <P22068; eV:7.10e-164> AED:0.26 eAED:0.29 QI:0	Yeast00264	N-Term(TMT6plex); K1(TMT6plex)	11889.3	14821.4	25400.4	25719.9	11940.7	8895.32	12253.3	13130.3	8755.95	18737.2	10047.5	10621.2	18841.3	16814.8	11641.1	9950.45	12576.9	14188.5	12339.5	20852.2	0	35.44	4	1072.58	4287.29	56.3353	4487	4487	RG_03.raw
aALVFGQMNEPPGAR	Yeast00264-RA Name:ATP synthase subunit beta, mitochondrial <P22068; eV:7.10e-164> AED:0.26 eAED:0.29 QI:0	Yeast00264	N-Term(TMT6plex)	24792.4	33308.6	28146.1	31149.2	20665.2	19157.9	15202.7	20253	19263.7	20935.5	20951.8	23869.5	20877.9	20364.3	20146.8	21430.4	15604.3	21885.2	27147.6	23298.7	0	37.82	3	596.32	1786.95	88.9417	8711	8711	RG_07.raw
kGSITSVQAVYVPADDLTDPAPATTFAHLDATTVLSR	Yeast00264-RA Name:ATP synthase subunit beta, mitochondrial <P22068; eV:7.10e-164> AED:0.26 eAED:0.29 QI:0	Yeast00264	N-Term(TMT6plex); K1(TMT6plex)	21148.4	28684.4	34789	36614.6	28377.5	11181.7	14782.8	19839.4	13493.2	23133.2	17872.3	20555.7	25805.5	23937.4	27665.6	12508.1	15173.3	21438.3	19015.5	25744.4	0	40.59	4	1072.58	4287.28	53.6865	4205	4205	RG_03.raw
kGSITSVQAVYVPADDLTDPAPATTFAHLDATTVLSR	Yeast00264-RA Name:ATP synthase subunit beta, mitochondrial <P22068; eV:7.10e-164> AED:0.26 eAED:0.29 QI:0	Yeast00264	N-Term(TMT6plex); K1(TMT6plex)	36202.8	48573.7	34634.5	47871.4	17409.2	29351.9	42579.6	79122	62726.2	25510.3	30594.6	34808.7	25690.8	31296.8	16972.4	32833.6	43704.2	85498.4	88397.9	28389.9	0	35.33	4	1072.58	4287.29	54.8674	4331	4331	RG_03.raw
fMSQPFAVAEVFTGYEGk	Yeast00264-RA Name:ATP synthase subunit beta, mitochondrial <P22068; eV:7.10e-164> AED:0.26 eAED:0.29 QI:0	Yeast00264	N-Term(TMT6plex); K18(TMT6plex)	55196.3	47474.5	36523.1	53197.8	10843.8	13573.7	14547.2	22661.7	17702.6	26861	46645.8	34021	27091.8	34779	10571.7	15183.8	14931.4	24488	24947.7	29893	0	56.32	2	1233.64	2466.28	72.3394	6671	6671	RG_06.raw
aALVFGQMNEPPGAR	Yeast00264-RA Name:ATP synthase subunit beta, mitochondrial <P22068; eV:7.10e-164> AED:0.26 eAED:0.29 QI:0	Yeast00264	N-Term(TMT6plex)	39522.3	33212.7	34423.8	58915.8	35097.8	28881.5	28812.1	33850	29393.8	26896.6	33399.9	23800.7	25534.6	38517.2	34217.3	32307.3	29573.1	36578	41423.7	29932.7	0.009	14.03	3	596.322	1786.95	46.2833	4287	4287	RG_07.raw
vALTGLTIAEYFR	Yeast00264-RA Name:ATP synthase subunit beta, mitochondrial <P22068; eV:7.10e-164> AED:0.26 eAED:0.29 QI:0	Yeast00264	N-Term(TMT6plex)	35890.8	32749.9	32667	53761	23660.4	22416.9	22700.8	18513.1	18219.2	26942.5	30330.9	23469.1	24231.4	35147.1	23066.8	25076	23300.4	20005	25675.7	29983.8	0	33.1	3	561.662	1682.97	71.463	6964	6964	RG_12.raw
kGSITSVQAVYVPADDLTDPAPATTFAHLDATTVLSR	Yeast00264-RA Name:ATP synthase subunit beta, mitochondrial <P22068; eV:7.10e-164> AED:0.26 eAED:0.29 QI:0	Yeast00264	N-Term(TMT6plex); K1(TMT6plex)	32182.1	38356.5	40931.5	44665.1	23472.2	19907.5	26607.8	15348.9	11989.4	28426.9	27196.8	27486.9	30361.8	29200.6	22883.4	22268.9	27310.6	16585.8	16896.2	31635.7	0	29.31	4	1072.58	4287.29	57.7605	4638	4638	RG_03.raw
iVGEEHYAIATNVQR	Yeast00264-RA Name:ATP synthase subunit beta, mitochondrial <P22068; eV:7.10e-164> AED:0.26 eAED:0.29 QI:0	Yeast00264	N-Term(TMT6plex)	25891.9	32283.7	29760.9	38454.6	27490.2	15622.6	18988.7	21346.9	32475.3	28581.7	21881	23135	22075.7	25140.3	26800.6	17475.8	19490.2	23067.3	45766.3	31808	0	21.88	3	643.685	1929.04	39.7467	3053	3053	RG_05.raw
iVGEEHYAIATNVQR	Yeast00264-RA Name:ATP synthase subunit beta, mitochondrial <P22068; eV:7.10e-164> AED:0.26 eAED:0.29 QI:0	Yeast00264	N-Term(TMT6plex)	28373.7	32201.9	31377.9	27252.9	16371.9	13238.4	19270.1	19935.6	14931.5	31497.8	23978.4	23076.4	23275.2	17817	15961.2	14808.7	19779.1	21542.2	21042.5	35053.3	0	25.82	3	643.684	1929.04	36.3265	2688	2688	RG_05.raw
vALTGLTIAEYFR	Yeast00264-RA Name:ATP synthase subunit beta, mitochondrial <P22068; eV:7.10e-164> AED:0.26 eAED:0.29 QI:0	Yeast00264	N-Term(TMT6plex)	56661.7	108027	66423.1	195538	28048.6	31358.3	38315.8	74620.2	106005	32858.9	47884.3	77413.9	49270.7	127837	27345	35077.9	39327.9	80633.8	149389	36568.1	0	49.82	2	841.987	1682.97	71.6404	6982	6982	RG_12.raw
iPSAVGYQPTLSTDMGGMQER	Yeast00264-RA Name:ATP synthase subunit beta, mitochondrial <P22068; eV:7.10e-164> AED:0.26 eAED:0.29 QI:0	Yeast00264	N-Term(TMT6plex)	67439.6	74303.1	71149.8	143030	37885.1	32489.8	40590.3	46215.8	30762.5	34047.5	56992.5	53246.8	52776.8	93508.1	36934.7	36343.7	41662.4	49940.3	43352.5	37890.8	0.002	24.23	2	1234.1	2467.2	43.1166	2950	2950	RG_02.raw
vALTGLTIAEYFR	Yeast00264-RA Name:ATP synthase subunit beta, mitochondrial <P22068; eV:7.10e-164> AED:0.26 eAED:0.29 QI:0	Yeast00264	N-Term(TMT6plex)	60640.7	128971	96461.6	229211	55993.1	35396	41141.2	113155	117059	38907	51246.9	92422.4	71552.4	149851	54588.4	39594.6	42227.8	122274	164968	43298.9	0	55.59	2	841.987	1682.97	104.772	10355	10355	RG_07.raw
aALVFGQMNEPPGAR	Yeast00264-RA Name:ATP synthase subunit beta, mitochondrial <P22068; eV:7.10e-164> AED:0.26 eAED:0.29 QI:0	Yeast00264	N-Term(TMT6plex)	55866.5	68052.4	72234.3	65522.9	73927	31510.7	45007.3	39965	35180.1	48807.5	47212.2	48767.4	53581.3	42836.7	72072.4	35248.4	46196.1	43185.8	49578.1	54316.9	0	41.31	3	596.323	1786.95	45.6703	4222	4222	RG_07.raw
FMSQPFAVAEVFTGYEGk	Yeast00264-RA Name:ATP synthase subunit beta, mitochondrial <P22068; eV:7.10e-164> AED:0.26 eAED:0.29 QI:0	Yeast00264	K18(TMT6plex)	49540.2	63115.4	53263.9	72671.9	41294.1	38923	20747.2	36823	39008.6	49992.2	41865.9	45229.5	39509.6	47510.5	40258.1	43539.9	21295.1	39790.6	54973.4	55635.3	0	46.59	2	1119.05	2237.1	57.4716	4479	4479	RG_02.raw
vALTGLTIAEYFR	Yeast00264-RA Name:ATP synthase subunit beta, mitochondrial <P22068; eV:7.10e-164> AED:0.26 eAED:0.29 QI:0	Yeast00264	N-Term(TMT6plex)	79194.9	149115	94872.5	216598	39592.5	39424.5	52665.9	98163.1	127901	50905.6	66926.8	106858	70373.6	141605	38599.2	44100.9	54057	106074	180247	56651.8	0	48.22	2	841.987	1682.97	71.1092	6927	6927	RG_12.raw
iVGEEHYAIATNVQR	Yeast00264-RA Name:ATP synthase subunit beta, mitochondrial <P22068; eV:7.10e-164> AED:0.26 eAED:0.29 QI:0	Yeast00264	N-Term(TMT6plex)	100610	112544	118883	128528	61342.2	46545.3	44938.5	64443.5	55069.8	56335.2	85024.2	80650.7	88184.1	84027.4	59803.3	52066.4	46125.4	69637	77608	62694.4	0	56.34	3	643.685	1929.04	29.3347	2432	2432	RG_09.raw
iVGEEHYAIATNVQR	Yeast00264-RA Name:ATP synthase subunit beta, mitochondrial <P22068; eV:7.10e-164> AED:0.26 eAED:0.29 QI:0	Yeast00264	N-Term(TMT6plex)	81224.2	79529.8	52186	94977.8	49391.1	42148.9	47525.3	58365.5	55481.8	57198	68641.7	56992.3	38710	62093.4	48152	47148.5	48780.5	63069.1	78188.5	63654.5	0	10.51	3	643.685	1929.04	29.961	2499	2499	RG_09.raw
iVGEEHYAIATNVQR	Yeast00264-RA Name:ATP synthase subunit beta, mitochondrial <P22068; eV:7.10e-164> AED:0.26 eAED:0.29 QI:0	Yeast00264	N-Term(TMT6plex)	94125.7	73170.8	93486.2	127215	86500.6	61246.7	55540.8	47898.3	41603.8	61472.8	79544.6	52435.4	69345.3	83168.9	84330.5	68511.6	57007.8	51758.4	58630.7	68411.8	0	16.47	3	643.684	1929.04	34.9605	2542	2542	RG_05.raw
iVGEEHYAIATNVQR	Yeast00264-RA Name:ATP synthase subunit beta, mitochondrial <P22068; eV:7.10e-164> AED:0.26 eAED:0.29 QI:0	Yeast00264	N-Term(TMT6plex)	124734	148502	139493	144033	93592.1	85858.7	75489.8	72528.4	120909	80110.3	105411	106419	103472	94164	91244.1	96043.1	77483.7	78373.4	170393	89153.2	0	34.46	3	643.684	1929.04	33.2134	2356	2356	RG_05.raw
gLQDIIAILGMDELSEEDkLTVER	Yeast00264-RA Name:ATP synthase subunit beta, mitochondrial <P22068; eV:7.10e-164> AED:0.26 eAED:0.29 QI:0	Yeast00264	N-Term(TMT6plex); K19(TMT6plex)	133524	124718	111865	171936	34455.1	44228.1	37842.4	67408.4	39097.8	81980.7	112840	89375.2	82978.3	112406	33590.7	49474.3	38841.9	72840.8	55099.1	91234.7	0	80.91	3	1049.24	3145.7	78.5437	7268	7268	RG_01.raw
fMSQPFAVAEVFTGYEGk	Yeast00264-RA Name:ATP synthase subunit beta, mitochondrial <P22068; eV:7.10e-164> AED:0.26 eAED:0.29 QI:0	Yeast00264	N-Term(TMT6plex); K18(TMT6plex)	106182	117252	129326	173586	57596.4	44738.3	31699.1	60584.5	43707	91174.5	89733.2	84024.8	95930.3	113485	56151.5	50045	32536.4	65467	61594.8	101466	0	60.35	2	1233.64	2466.27	68.9968	5699	5699	RG_02.raw
gLQDIIAILGMDELSEEDKLTVERAR	Yeast00264-RA Name:ATP synthase subunit beta, mitochondrial <P22068; eV:7.10e-164> AED:0.26 eAED:0.29 QI:0	Yeast00264	N-Term(TMT6plex)	134523	158466	142826	163917	33021.2	41775.3	38364.6	64176.9	57961	92524.6	113684	113559	105944	107164	32192.8	46730.6	39378	69348.9	81682.4	102969	0	27.83	3	1048.56	3143.67	79.6823	7388	7388	RG_01.raw
fTQAGSEVSALLGR	Yeast00264-RA Name:ATP synthase subunit beta, mitochondrial <P22068; eV:7.10e-164> AED:0.26 eAED:0.29 QI:0	Yeast00264	N-Term(TMT6plex)	161772	220361	171595	329384	74824	59955.9	65645.2	130411	101997	92890.5	136712	157914	127284	215340	72946.8	67067.7	67379.1	140921	143741	103376	0	57.2	2	832.962	1664.92	51.7979	4823	4823	RG_09.raw
vALTGLTIAEYFR	Yeast00264-RA Name:ATP synthase subunit beta, mitochondrial <P22068; eV:7.10e-164> AED:0.26 eAED:0.29 QI:0	Yeast00264	N-Term(TMT6plex)	133611	278439	203825	486104	104680	81622.9	93523.7	251306	270803	94864.1	112913	199534	151191	317799	102054	91304.8	95994	271558	381633	105572	0	51.84	2	841.987	1682.97	69.1729	6653	6653	RG_09.raw
gLQDIIAILGMDELSEEDkLTVER	Yeast00264-RA Name:ATP synthase subunit beta, mitochondrial <P22068; eV:7.10e-164> AED:0.26 eAED:0.29 QI:0	Yeast00264	N-Term(TMT6plex); K19(TMT6plex)	211589	228152	219196	282105	80240.5	55404.6	40214.8	92679.3	63734.6	99686.6	178812	163497	162593	184431	78227.4	61976.6	41277	100148	89819	110939	0	60.91	3	1049.24	3145.71	79.5868	7378	7378	RG_01.raw
aALVFGQMNEPPGAR	Yeast00264-RA Name:ATP synthase subunit beta, mitochondrial <P22068; eV:7.10e-164> AED:0.26 eAED:0.29 QI:0	Yeast00264	N-Term(TMT6plex)	138471	133800	138887	147726	73905.1	69750.6	50138.8	51298.9	32365.6	103710	117020	95883.4	103022	96578.3	72051	78024.3	51463.1	55433.1	45611.7	115417	0	49.49	2	893.98	1786.95	46.3876	4298	4298	RG_07.raw
fMSQPFAVAEVFTGYEGk	Yeast00264-RA Name:ATP synthase subunit beta, mitochondrial <P22068; eV:7.10e-164> AED:0.26 eAED:0.29 QI:0	Yeast00264	N-Term(TMT6plex); K18(TMT6plex)	143395	158262	141808	177851	63701.4	42618.1	38261.1	78428.1	54147.6	104221	121182	113413	105189	116273	62103.3	47673.3	39271.7	84748.6	76308.3	115986	0	74.76	2	1233.64	2466.28	67.157	5631	5631	RG_03.raw
gIAELGIYPAVDPLDSk	Yeast00264-RA Name:ATP synthase subunit beta, mitochondrial <P22068; eV:7.10e-164> AED:0.26 eAED:0.29 QI:0	Yeast00264	N-Term(TMT6plex); K17(TMT6plex)	143689	159943	188108	193715	147652	101108	126921	121214	93034.4	121515	121430	114618	139533	126645	143947	113101	130273	130983	131110	135232	0	37.4	2	1108.63	2216.26	56.075	4886	4886	RG_01.raw
fTQAGSEVSALLGR	Yeast00264-RA Name:ATP synthase subunit beta, mitochondrial <P22068; eV:7.10e-164> AED:0.26 eAED:0.29 QI:0	Yeast00264	N-Term(TMT6plex)	201494	329487	264638	516707	107245	78359.9	73322.1	179296	172979	121696	170280	236115	196301	337806	104554	87654.7	75258.8	193746	243773	135434	0	71.37	2	832.961	1664.92	92.2619	9055	9055	RG_07.raw
aALVFGQMNEPPGAR	Yeast00264-RA Name:ATP synthase subunit beta, mitochondrial <P22068; eV:7.10e-164> AED:0.26 eAED:0.29 QI:0	Yeast00264	N-Term(TMT6plex)	196977	183854	158902	206957	92511	98044	71063.7	91427.2	78874.2	132516	166463	131752	117869	135302	90190.1	109674	72940.7	98795.3	111155	147474	0	68.8	2	893.972	1786.94	45.7489	4130	4130	RG_10.raw
fTQAGSEVSALLGR	Yeast00264-RA Name:ATP synthase subunit beta, mitochondrial <P22068; eV:7.10e-164> AED:0.26 eAED:0.29 QI:0	Yeast00264	N-Term(TMT6plex)	200558	324298	256055	527198	103682	85744.5	90749.2	203426	190776	142936	169490	232397	189934	344665	101081	95915.3	93146.1	219820	268854	159070	0	66.76	2	832.961	1664.92	49.7239	4116	4116	RG_05.raw
fTQAGSEVSALLGR	Yeast00264-RA Name:ATP synthase subunit beta, mitochondrial <P22068; eV:7.10e-164> AED:0.26 eAED:0.29 QI:0	Yeast00264	N-Term(TMT6plex)	246571	349265	243002	436589	144101	123156	119621	160238	151985	146156	208375	250288	180252	285427	140486	137765	122780	173152	214187	162655	0	70.77	2	832.974	1664.94	53.1653	5045	5045	RG_12.raw
iVGEEHYAIATNVQR	Yeast00264-RA Name:ATP synthase subunit beta, mitochondrial <P22068; eV:7.10e-164> AED:0.26 eAED:0.29 QI:0	Yeast00264	N-Term(TMT6plex)	253499	267732	222100	302213	43564	83377.1	72316.7	103218	86545.1	149544	214230	191861	164747	197577	42471.1	93267	74226.8	111537	121965	166425	0	67.18	2	965.023	1929.04	29.549	2455	2455	RG_09.raw
gLQDIIAILGMDELSEEDkLTVER	Yeast00264-RA Name:ATP synthase subunit beta, mitochondrial <P22068; eV:7.10e-164> AED:0.26 eAED:0.29 QI:0	Yeast00264	N-Term(TMT6plex); K19(TMT6plex)	246447	228038	235474	317606	106842	70904.3	61839.4	113352	86879	149750	208270	163415	174668	207640	104162	79314.8	63472.7	122487	122435	166654	0	65.48	3	1049.24	3145.7	78.0758	7219	7219	RG_01.raw
fMSQPFAVAEVFTGYEGk	Yeast00264-RA Name:ATP synthase subunit beta, mitochondrial <P22068; eV:7.10e-164> AED:0.26 eAED:0.29 QI:0	Yeast00264	N-Term(TMT6plex); K18(TMT6plex)	221402	246237	215300	261018	94644.1	69005.6	63077.1	109185	100865	155454	187105	176458	159703	170645	92269.7	77190.8	64743.2	117984	142146	173002	0	62.55	2	1233.63	2466.26	67.9319	5586	5586	RG_02.raw
iVGEEHYAIATNVQR	Yeast00264-RA Name:ATP synthase subunit beta, mitochondrial <P22068; eV:7.10e-164> AED:0.26 eAED:0.29 QI:0	Yeast00264	N-Term(TMT6plex)	190982	191541	190208	292121	147890	112811	91311.9	154178	149773	157228	161397	137262	141091	190979	144179	126192	93723.7	166603	211070	174976	0	44.25	3	643.684	1929.04	29.3183	1940	1940	RG_05.raw
fTQAGSEVSALLGR	Yeast00264-RA Name:ATP synthase subunit beta, mitochondrial <P22068; eV:7.10e-164> AED:0.26 eAED:0.29 QI:0	Yeast00264	N-Term(TMT6plex)	302704	364955	309059	468988	149030	120809	115893	237218	200065	162302	255812	261532	229251	306609	145291	135139	118955	256335	281944	180623	0	72.87	2	832.958	1664.91	55.4925	5154	5154	RG_10.raw
iVGEEHYAIATNVQR	Yeast00264-RA Name:ATP synthase subunit beta, mitochondrial <P22068; eV:7.10e-164> AED:0.26 eAED:0.29 QI:0	Yeast00264	N-Term(TMT6plex)	422321	757923	573515	770794	222348	187894	114266	167968	98886.2	195740	356899	543140	425416	503920	216770	210181	117284	181504	139357	217835	0	12.82	3	643.682	1929.03	30.0466	2018	2018	RG_05.raw
aALVFGQMNEPPGAR	Yeast00264-RA Name:ATP synthase subunit beta, mitochondrial <P22068; eV:7.10e-164> AED:0.26 eAED:0.29 QI:0	Yeast00264	N-Term(TMT6plex)	329260	396077	344655	402087	157147	110391	99237	140254	105579	218012	278254	283835	255655	262871	153205	123486	101858	151557	148788	242622	0	55.78	2	893.977	1786.95	41.8139	3762	3762	RG_09.raw
fTQAGSEVSALLGR	Yeast00264-RA Name:ATP synthase subunit beta, mitochondrial <P22068; eV:7.10e-164> AED:0.26 eAED:0.29 QI:0	Yeast00264	N-Term(TMT6plex)	372248	644928	484332	925824	205495	148698	152151	369645	325469	221903	314583	462165	359263	605273	200340	166337	156170	399435	458673	246952	0	73.27	2	832.962	1664.92	53.3909	5136	5136	RG_08.raw
vALTGLTIAEYFR	Yeast00264-RA Name:ATP synthase subunit beta, mitochondrial <P22068; eV:7.10e-164> AED:0.26 eAED:0.29 QI:0	Yeast00264	N-Term(TMT6plex)	334105	725129	546973	1.34774e+06	302208	181358	277776	601450	693574	233271	282348	519639	405729	881111	294626	202871	285113	649920	977429	259603	0	52.21	2	841.987	1682.97	66.7769	6094	6094	RG_06.raw
lVSLk	Yeast00264-RA Name:ATP synthase subunit beta, mitochondrial <P22068; eV:7.10e-164> AED:0.26 eAED:0.29 QI:0	Yeast00264	N-Term(TMT6plex); K5(TMT6plex)	338421	440135	449567	547368	170169	156555	138538	267078	236909	239592	285996	315408	333476	357851	165900	175125	142197	288601	333867	266637	0.094	10.44	2	509.365	1017.72	30.2032	2607	2607	RG_12.raw
vLQDYkGLQDIIAILGMDELSEEDkLTVER	Yeast00264-RA Name:ATP synthase subunit beta, mitochondrial <P22068; eV:7.10e-164> AED:0.26 eAED:0.29 QI:0	Yeast00264	N-Term(TMT6plex); K6(TMT6plex); K25(TMT6plex)	429696	321135	269436	204397	127512	86709.7	54111	39714.3	9081.74	253261	363132	230130	199860	133628	124313	96995	55540.2	42914.9	12798.6	281849	0	46.69	4	1031.07	4121.26	80.7739	7504	7504	RG_01.raw
aALVFGQMNEPPGAR	Yeast00264-RA Name:ATP synthase subunit beta, mitochondrial <P22068; eV:7.10e-164> AED:0.26 eAED:0.29 QI:0	Yeast00264	N-Term(TMT6plex)	360745	309958	293870	359491	137332	121890	103939	138197	72019.2	255184	304862	222121	217984	235024	133887	136348	106685	149334	101494	283989	0	61.86	2	893.98	1786.95	45.6787	4223	4223	RG_07.raw
fmSQPFAVAEVFTGYEGk	Yeast00264-RA Name:ATP synthase subunit beta, mitochondrial <P22068; eV:7.10e-164> AED:0.26 eAED:0.29 QI:0	Yeast00264	N-Term(TMT6plex); M2(Oxidation); K18(TMT6plex)	396524	389572	417408	489739	185264	122884	91214.6	228735	206882	296993	335098	279173	309621	320175	180616	137460	93623.8	247169	291552	330518	0	69.41	2	1241.63	2482.26	57.5133	4482	4482	RG_02.raw
iVGEEHYAIATNVQR	Yeast00264-RA Name:ATP synthase subunit beta, mitochondrial <P22068; eV:7.10e-164> AED:0.26 eAED:0.29 QI:0	Yeast00264	N-Term(TMT6plex)	395382	447967	458303	472901	225584	187885	218730	283302	260414	323210	334134	321020	339956	309167	219925	210171	224507	306133	366993	359694	0	22.33	3	643.684	1929.04	28.2393	1824	1824	RG_05.raw
vLQDYk	Yeast00264-RA Name:ATP synthase subunit beta, mitochondrial <P22068; eV:7.10e-164> AED:0.26 eAED:0.29 QI:0	Yeast00264	N-Term(TMT6plex); K6(TMT6plex)	840750	772874	734576	740981	183350	230266	250087	313497	269537	335596	710509	553854	544887	484429	178750	257579	256693	338762	379849	373478		10.49	2	612.374	1223.74	28.2045	2289	2289	RG_11.raw
aALVFGQMNEPPGAR	Yeast00264-RA Name:ATP synthase subunit beta, mitochondrial <P22068; eV:7.10e-164> AED:0.26 eAED:0.29 QI:0	Yeast00264	N-Term(TMT6plex)	455463	585914	512967	571534	248481	187203	140616	221224	175348	352598	384907	419875	380504	373650	242247	209409	144331	239053	247111	392399	0	51.36	2	893.978	1786.95	45.1599	4168	4168	RG_07.raw
aALVFGQMNEPPGAR	Yeast00264-RA Name:ATP synthase subunit beta, mitochondrial <P22068; eV:7.10e-164> AED:0.26 eAED:0.29 QI:0	Yeast00264	N-Term(TMT6plex)	565645	621439	583626	710204	266944	217185	186223	280481	225838	411564	478020	445333	432916	464308	260248	242947	191141	303085	318266	458022	0	50.22	2	893.976	1786.94	44.1852	4160	4160	RG_08.raw
gIAELGIYPAVDPLDSk	Yeast00264-RA Name:ATP synthase subunit beta, mitochondrial <P22068; eV:7.10e-164> AED:0.26 eAED:0.29 QI:0	Yeast00264	N-Term(TMT6plex); K17(TMT6plex)	818887	830836	585677	743121	162368	200934	157173	352555	246889	444297	692033	595390	434438	485828	158295	224768	161324	380967	347932	494450	0	62.11	2	1108.63	2216.25	54.6583	4179	4179	RG_02.raw
aALVFGQMNEPPGAR	Yeast00264-RA Name:ATP synthase subunit beta, mitochondrial <P22068; eV:7.10e-164> AED:0.26 eAED:0.29 QI:0	Yeast00264	N-Term(TMT6plex)	679654	713254	639648	701870	360657	248528	217951	329017	270444	454023	574369	511129	474472	458860	351609	278008	223707	355532	381128	505274	0	45.88	2	893.971	1786.93	41.3132	3398	3398	RG_06.raw
aALVFGQMNEPPGAR	Yeast00264-RA Name:ATP synthase subunit beta, mitochondrial <P22068; eV:7.10e-164> AED:0.26 eAED:0.29 QI:0	Yeast00264	N-Term(TMT6plex)	909998	799249	786920	802588	335441	245079	160154	294062	201516	540732	769030	572754	583714	524706	327025	274150	164384	317760	283989	601770	0	73.61	2	893.972	1786.94	40.6946	3332	3332	RG_06.raw
vLQDYk	Yeast00264-RA Name:ATP synthase subunit beta, mitochondrial <P22068; eV:7.10e-164> AED:0.26 eAED:0.29 QI:0	Yeast00264	N-Term(TMT6plex); K6(TMT6plex)	924055	968060	859107	1.06938e+06	389497	348169	280205	458460	360530	558149	780909	693727	637260	699126	379726	389467	287606	495407	508082	621153	0.027	16.93	2	612.373	1223.74	29.8077	2482	2482	RG_09.raw
iVGEEHYAIATNVQR	Yeast00264-RA Name:ATP synthase subunit beta, mitochondrial <P22068; eV:7.10e-164> AED:0.26 eAED:0.29 QI:0	Yeast00264	N-Term(TMT6plex)	1.12763e+06	1.01464e+06	998340	1.21798e+06	379228	539178	403224	528689	441084	710529	952946	727108	740539	796273	369715	603134	413874	571296	621604	790733	0	36.23	3	643.684	1929.04	28.7627	1880	1880	RG_05.raw
gIAELGIYPAVDPLDSk	Yeast00264-RA Name:ATP synthase subunit beta, mitochondrial <P22068; eV:7.10e-164> AED:0.26 eAED:0.29 QI:0	Yeast00264	N-Term(TMT6plex); K17(TMT6plex)	977162	1.10449e+06	1140955	1.41237e+06	568404	356545	291940	569415	437920	821140	825789	791496	846327	923364	554144	398837	299651	615304	617145	913831	0	59.41	2	1108.63	2216.26	55.3928	4812	4812	RG_01.raw
iVGEEHYAIATNVQR	Yeast00264-RA Name:ATP synthase subunit beta, mitochondrial <P22068; eV:7.10e-164> AED:0.26 eAED:0.29 QI:0	Yeast00264	N-Term(TMT6plex)	1327356	1521530	1.3809e+06	1.73533e+06	641687	452538	342280	598950	447915	917243	1.12173e+06	1.09035e+06	1.02431e+06	1.1345e+06	625589	506217	351321	647220	631230	1.02078e+06	0	57.73	2	965.022	1929.04	28.3395	1834	1834	RG_05.raw
vLQDYk	Yeast00264-RA Name:ATP synthase subunit beta, mitochondrial <P22068; eV:7.10e-164> AED:0.26 eAED:0.29 QI:0	Yeast00264	N-Term(TMT6plex); K6(TMT6plex)	1.58113e+06	1.68764e+06	1.31832e+06	1751101	617024	536541	465215	814990	697856	1.01816e+06	1.33619e+06	1.20939e+06	977892	1.14481e+06	601544	600184	477503	880670	983464	1.13309e+06		12.63	2	612.37	1223.73	35.1028	3006	3006	RG_10.raw
fTQAGSEVSALLGR	Yeast00264-RA Name:ATP synthase subunit beta, mitochondrial <P22068; eV:7.10e-164> AED:0.26 eAED:0.29 QI:0	Yeast00264	N-Term(TMT6plex)	1.52535e+06	2.71996e+06	1.95683e+06	4.1026e+06	971950	1.87159e+06	771201	1.76083e+06	1.40528e+06	1.28862e+06	1.28906e+06	1.94916e+06	1.45152e+06	2.68214e+06	947566	2.09359e+06	791570	1.90273e+06	1.98041e+06	1.43408e+06	0	69.89	2	832.957	1664.91	50.7906	4408	4408	RG_06.raw
gIAELGIYPAVDPLDSk	Yeast00264-RA Name:ATP synthase subunit beta, mitochondrial <P22068; eV:7.10e-164> AED:0.26 eAED:0.29 QI:0	Yeast00264	N-Term(TMT6plex); K17(TMT6plex)	1.83396e+06	1.9207e+06	1832480	2.20984e+06	909939	472999	451583	853245	584384	1.34882e+06	1.54986e+06	1.37641e+06	1.35928e+06	1.44472e+06	887111	529105	463510	922007	823552	1.50108e+06	0	70.65	2	1108.63	2216.26	54.8757	4757	4757	RG_01.raw
fMSQPFAVAEVFTGYEGk	Yeast00264-RA Name:ATP synthase subunit beta, mitochondrial <P22068; eV:7.10e-164> AED:0.26 eAED:0.29 QI:0	Yeast00264	N-Term(TMT6plex); K18(TMT6plex)	2.46008e+06	2.63828e+06	2.75994e+06	3.09065e+06	1.18397e+06	777223	629157	1465439	953992	1.64048e+06	2.07898e+06	1.89063e+06	2.04724e+06	2.02057e+06	1.15427e+06	869415	645775	1.58354e+06	1.34443e+06	1.82566e+06	0	59.22	2	1233.64	2466.26	68.4262	5638	5638	RG_02.raw
vLQDYk	Yeast00264-RA Name:ATP synthase subunit beta, mitochondrial <P22068; eV:7.10e-164> AED:0.26 eAED:0.29 QI:0	Yeast00264	N-Term(TMT6plex); K6(TMT6plex)	3137053	3.48687e+06	2823023	3707621	1.30061e+06	1.0381e+06	904492	1.69784e+06	1380590	1.89979e+06	2.65109e+06	2.49875e+06	2.09404e+06	2.42392e+06	1.26798e+06	1.16124e+06	928382	1.83467e+06	1.94562e+06	2.11424e+06	0.04	15.67	2	612.374	1223.74	33.6743	3045	3045	RG_08.raw
vLQDYk	Yeast00264-RA Name:ATP synthase subunit beta, mitochondrial <P22068; eV:7.10e-164> AED:0.26 eAED:0.29 QI:0	Yeast00264	N-Term(TMT6plex); K6(TMT6plex)	13337887	14628912	13454542	17154736	6039817	4.10999e+06	3.75721e+06	7270130	5951278	8880141	1.12717e+07	1.04833e+07	9.98018e+06	1.12152e+07	5.88829e+06	4.5975e+06	3.85645e+06	7.85603e+06	8.38693e+06	9.88253e+06	0.016	24.43	2	612.375	1223.74	32.1464	2785	2785	RG_07.raw
lVSLkDTIR	Yeast00264-RA Name:ATP synthase subunit beta, mitochondrial <P22068; eV:7.10e-164> AED:0.26 eAED:0.29 QI:0	Yeast00264	N-Term(TMT6plex); K5(TMT6plex)	14776854	17300622	14400063	18084406	6.5466e+06	4783515	2.98935e+06	5.30647e+06	4.31008e+06	9652572	1.24878e+07	1.23979e+07	1.06815e+07	1.1823e+07	6.38236e+06	5.35092e+06	3.0683e+06	5.73411e+06	6.07404e+06	1.07422e+07	0.003	31.02	2	751.999	1502.99	33.1602	2922	2922	RG_12.raw
vLQDYk	Yeast00264-RA Name:ATP synthase subunit beta, mitochondrial <P22068; eV:7.10e-164> AED:0.26 eAED:0.29 QI:0	Yeast00264	N-Term(TMT6plex); K6(TMT6plex)	18129512	20826114	18603590	22876992	8960278	5458731	4.92715e+06	9731661	7.81307e+06	11928608	1.53211e+07	1.49243e+07	1.37996e+07	1.49562e+07	8.73549e+06	6.10623e+06	5.05729e+06	1.05159e+07	1.10107e+07	1.32751e+07	0.046	18.57	2	612.374	1223.74	29.4162	2131	2131	RG_06.raw
vLQDYk	Yeast00264-RA Name:ATP synthase subunit beta, mitochondrial <P22068; eV:7.10e-164> AED:0.26 eAED:0.29 QI:0	Yeast00264	N-Term(TMT6plex); K6(TMT6plex)	20845062	23243674	23258850	27822522	10155191	7003057	5383175	10625500	9201478	15069269	1.76159e+07	1.66568e+07	1.72527e+07	1.81894e+07	9.90042e+06	7.83374e+06	5.52536e+06	1.14818e+07	1.29673e+07	1.67703e+07	0.016	24.4	2	612.373	1223.74	28.8541	1889	1889	RG_05.raw
TKQQmPIHTEPPTFVEQSTAPEVLETGIk	Yeast00265-RA Name:ATP synthase subunit beta, mitochondrial <P49376; eV:3.22e-40> AED:0.49 eAED:0.70 QI:0	Yeast00265	M5(Oxidation); K29(TMT6plex)	35765.1	50439.9	40658.3	58200.8	18792.4	22423.6	12659.2	59637.2	57522.6	30867.9	30224.7	36146	30159.1	38049.7	18320.9	25083.5	12993.5	64443.3	81064.5	34352.3	0	47.91	3	1161.27	3481.81	42.4036	2874	2874	RG_02.raw
qQmPIHTEPPTFVEQSTAPEVLETGIk	Yeast00265-RA Name:ATP synthase subunit beta, mitochondrial <P49376; eV:3.22e-40> AED:0.49 eAED:0.70 QI:0	Yeast00265	N-Term(TMT6plex); M3(Oxidation); K27(TMT6plex)	35765.1	50439.9	40658.3	58200.8	18792.4	22423.6	12659.2	59637.2	57522.6	30867.9	30224.7	36146	30159.1	38049.7	18320.9	25083.5	12993.5	64443.3	81064.5	34352.3	0	47.29	3	1161.27	3481.81	42.4036	2874	2874	RG_02.raw
iGLFGGAGVGk	Yeast00265-RA Name:ATP synthase subunit beta, mitochondrial <P49376; eV:3.22e-40> AED:0.49 eAED:0.70 QI:0	Yeast00265	N-Term(TMT6plex); K11(TMT6plex)	79662.4	68727.3	74724.1	93408.7	47982.1	36900.9	35210.2	39511.3	36878.4	48898.3	67321.9	49251.1	55428.1	61067.5	46778.3	41278	36140.2	42695.5	51971.4	54417.9	0	40.12	2	717.458	1433.91	45.4148	4225	4225	RG_12.raw
TkQQMPIHTEPPTFVEQSTAPEVLETGIk	Yeast00265-RA Name:ATP synthase subunit beta, mitochondrial <P49376; eV:3.22e-40> AED:0.49 eAED:0.70 QI:0	Yeast00265	K2(TMT6plex); K29(TMT6plex)	75599.2	78452.1	50272.8	60573.9	40374.9	36214.3	13783.6	25764.6	9454.21	50480.2	63888.1	56220	37290.9	39601.2	39362	40509.9	14147.7	27841	13323.5	56178.4	0.001	15.36	4	924.506	3695	42.4391	3011	3011	RG_03.raw
tKQQMPIHTEPPTFVEQSTAPEVLETGIk	Yeast00265-RA Name:ATP synthase subunit beta, mitochondrial <P49376; eV:3.22e-40> AED:0.49 eAED:0.70 QI:0	Yeast00265	N-Term(TMT6plex); K29(TMT6plex)	75599.2	78452.1	50272.8	60573.9	40374.9	36214.3	13783.6	25764.6	9454.21	50480.2	63888.1	56220	37290.9	39601.2	39362	40509.9	14147.7	27841	13323.5	56178.4	0.001	15.36	4	924.506	3695	42.4391	3011	3011	RG_03.raw
iGLFGGAGVGk	Yeast00265-RA Name:ATP synthase subunit beta, mitochondrial <P49376; eV:3.22e-40> AED:0.49 eAED:0.70 QI:0	Yeast00265	N-Term(TMT6plex); K11(TMT6plex)	139839	162342	139778	173879	64095.5	53410.9	44010.9	72292.3	72814.2	89997.4	118176	116337	103683	113676	62487.5	59746.3	45173.4	78118.3	102615	100156	0	69.2	2	717.459	1433.91	45.9295	4279	4279	RG_12.raw
iGLFGGAGVGk	Yeast00265-RA Name:ATP synthase subunit beta, mitochondrial <P49376; eV:3.22e-40> AED:0.49 eAED:0.70 QI:0	Yeast00265	N-Term(TMT6plex); K11(TMT6plex)	157670	193476	179237	225479	83181.1	75030.5	66896.5	94289.8	106326	114135	133246	138648	132953	147411	81094.3	83930.4	68663.5	101889	149842	127019	0	55.62	2	717.459	1433.91	46.4721	4336	4336	RG_12.raw
vVDLLAPYAR	Yeast00265-RA Name:ATP synthase subunit beta, mitochondrial <P49376; eV:3.22e-40> AED:0.49 eAED:0.70 QI:0	Yeast00265	N-Term(TMT6plex)	270059	284235	216900	300165	102666	97640.6	83488.2	126833	95251.4	144805	228224	203687	160890	196238	100090	109222	85693.4	137054	134234	161151	0	34.98	2	673.403	1345.8	54.8369	5085	5085	RG_10.raw
vVDLLAPYAR	Yeast00265-RA Name:ATP synthase subunit beta, mitochondrial <P49376; eV:3.22e-40> AED:0.49 eAED:0.70 QI:0	Yeast00265	N-Term(TMT6plex)	187358	211392	191000	232739	96163.5	97211.3	54194.6	90522.2	69118.9	151823	158334	151487	141678	152157	93751	108742	55626.1	97817.4	97406.8	168960	0	33.3	2	673.406	1345.8	50.852	3448	3448	RG_04.raw
vVDLLAPYAR	Yeast00265-RA Name:ATP synthase subunit beta, mitochondrial <P49376; eV:3.22e-40> AED:0.49 eAED:0.70 QI:0	Yeast00265	N-Term(TMT6plex)	284343	288625	240307	324131	84366.5	75199.4	68357.3	121344	90489.3	170643	240296	206833	178252	211906	82250	84119.3	70162.8	131123	127523	189905	0	28.46	2	673.406	1345.8	51.0901	4748	4748	RG_09.raw
vVDLLAPYAR	Yeast00265-RA Name:ATP synthase subunit beta, mitochondrial <P49376; eV:3.22e-40> AED:0.49 eAED:0.70 QI:0	Yeast00265	N-Term(TMT6plex)	374305	414087	311867	443094	144348	119070	94570.6	190612	177458	227892	316321	296741	231334	289680	140726	133193	97068.5	205974	250086	253617	0	29.85	2	673.406	1345.8	52.9681	5091	5091	RG_08.raw
vVDLLAPYAR	Yeast00265-RA Name:ATP synthase subunit beta, mitochondrial <P49376; eV:3.22e-40> AED:0.49 eAED:0.70 QI:0	Yeast00265	N-Term(TMT6plex)	349099	364240	346567	431471	170268	109810	114096	205446	347994	240272	295020	261020	257073	282082	165996	122835	117110	222002	490416	267394	0	26.76	2	673.405	1345.8	97.0518	9555	9555	RG_07.raw
vVDLLAPYAR	Yeast00265-RA Name:ATP synthase subunit beta, mitochondrial <P49376; eV:3.22e-40> AED:0.49 eAED:0.70 QI:0	Yeast00265	N-Term(TMT6plex)	649780	699527	681615	828269	350909	221500	178922	247951	250515	406865	549123	501292	505602	541495	342106	247773	183647	267934	353042	452792	0	32.02	2	673.405	1345.8	48.8714	4025	4025	RG_05.raw
iMNVIGEPIDDRGPIKTK	Yeast00265-RA Name:ATP synthase subunit beta, mitochondrial <P49376; eV:3.22e-40> AED:0.49 eAED:0.70 QI:0	Yeast00265	N-Term(TMT6plex)	521336	620731	729019	756750	411333	376111	241724	379887	354165	430606	440576	444826	540765	494738	401014	420725	248109	410502	499113	479213	0	41.94	2	1113.13	2225.26	42.8774	2924	2924	RG_02.raw
iMNVIGEPIDDRGPIk	Yeast00265-RA Name:ATP synthase subunit beta, mitochondrial <P49376; eV:3.22e-40> AED:0.49 eAED:0.70 QI:0	Yeast00265	N-Term(TMT6plex); K16(TMT6plex)	521336	620731	729019	756750	411333	376111	241724	379887	354165	430606	440576	444826	540765	494738	401014	420725	248109	410502	499113	479213		39	2	1113.13	2225.26	42.8774	2924	2924	RG_02.raw
vVDLLAPYAR	Yeast00265-RA Name:ATP synthase subunit beta, mitochondrial <P49376; eV:3.22e-40> AED:0.49 eAED:0.70 QI:0	Yeast00265	N-Term(TMT6plex)	682520	687183	695006	804695	374390	252217	166815	322982	212076	459626	576790	492446	515535	526083	364997	282135	171221	349011	298871	511508	0	25.69	2	673.406	1345.8	51.3474	3499	3499	RG_04.raw
iMNVIGEPIDDRGPIKTK	Yeast00265-RA Name:ATP synthase subunit beta, mitochondrial <P49376; eV:3.22e-40> AED:0.49 eAED:0.70 QI:0	Yeast00265	N-Term(TMT6plex)	655307	803493	761316	890118	366117	275348	283511	370189	391385	536525	553793	575796	564722	581930	356932	308009	290999	400023	551565	597088	0	39.1	3	742.429	2225.27	43.9377	3169	3169	RG_03.raw
iMNVIGEPIDDRGPIk	Yeast00265-RA Name:ATP synthase subunit beta, mitochondrial <P49376; eV:3.22e-40> AED:0.49 eAED:0.70 QI:0	Yeast00265	N-Term(TMT6plex); K16(TMT6plex)	655307	803493	761316	890118	366117	275348	283511	370189	391385	536525	553793	575796	564722	581930	356932	308009	290999	400023	551565	597088		30.49	3	742.429	2225.27	43.9377	3169	3169	RG_03.raw
iMNVIGEPIDDRGPIKTK	Yeast00265-RA Name:ATP synthase subunit beta, mitochondrial <P49376; eV:3.22e-40> AED:0.49 eAED:0.70 QI:0	Yeast00265	N-Term(TMT6plex)	907008	1.02292e+06	940517	1.09638e+06	331027	308683	256728	439490	494916	593718	766503	733042	697648	716780	322723	345298	263509	474909	697467	660737	0	49.94	3	742.426	2225.26	42.6798	2903	2903	RG_02.raw
iMNVIGEPIDDRGPIk	Yeast00265-RA Name:ATP synthase subunit beta, mitochondrial <P49376; eV:3.22e-40> AED:0.49 eAED:0.70 QI:0	Yeast00265	N-Term(TMT6plex); K16(TMT6plex)	907008	1.02292e+06	940517	1.09638e+06	331027	308683	256728	439490	494916	593718	766503	733042	697648	716780	322723	345298	263509	474909	697467	660737	0	51.74	3	742.426	2225.26	42.6798	2903	2903	RG_02.raw
vVDLLAPYAR	Yeast00265-RA Name:ATP synthase subunit beta, mitochondrial <P49376; eV:3.22e-40> AED:0.49 eAED:0.70 QI:0	Yeast00265	N-Term(TMT6plex)	1.09677e+06	1.18059e+06	1.06182e+06	1.20718e+06	435244	282275	188796	459619	386146	665467	926871	846032	787629	789212	424325	315758	193782	496660	544182	740585	0	33.75	2	673.405	1345.8	97.5454	9606	9606	RG_07.raw
vVDLLAPYAR	Yeast00265-RA Name:ATP synthase subunit beta, mitochondrial <P49376; eV:3.22e-40> AED:0.49 eAED:0.70 QI:0	Yeast00265	N-Term(TMT6plex)	1.8164e+06	1.85316e+06	1.51432e+06	2.16141e+06	287212	423939	309453	689869	555597	783770	1.53502e+06	1.32801e+06	1.12328e+06	1.41306e+06	280007	474226	317627	745465	782983	872243	0.001	30.03	2	673.416	1345.83	51.3089	4849	4849	RG_12.raw
vVDLLAPYAR	Yeast00265-RA Name:ATP synthase subunit beta, mitochondrial <P49376; eV:3.22e-40> AED:0.49 eAED:0.70 QI:0	Yeast00265	N-Term(TMT6plex)	2199828	2.49838e+06	2193632	2.72975e+06	1.12241e+06	713369	577813	1.09255e+06	1.07628e+06	1.42743e+06	1.85905e+06	1.79038e+06	1.62717e+06	1.78462e+06	1.09425e+06	797987	593075	1.1806e+06	1.51676e+06	1.58856e+06	0	35.1	2	673.402	1345.8	49.9648	4320	4320	RG_06.raw
vVDLLAPYAR	Yeast00265-RA Name:ATP synthase subunit beta, mitochondrial <P49376; eV:3.22e-40> AED:0.49 eAED:0.70 QI:0	Yeast00265	N-Term(TMT6plex)	2.27119e+06	2160903	2.2757e+06	2.63045e+06	746929	573473	423965	870146	774034	1.48552e+06	1.91936e+06	1.54854e+06	1.68805e+06	1.7197e+06	728191	641497	435163	940271	1.09082e+06	1.65321e+06	0	33.14	2	673.406	1345.8	53.4781	5145	5145	RG_08.raw
iGLFGGAGVGk	Yeast00265-RA Name:ATP synthase subunit beta, mitochondrial <P49376; eV:3.22e-40> AED:0.49 eAED:0.70 QI:0	Yeast00265	N-Term(TMT6plex); K11(TMT6plex)	2.66644e+06	2.86467e+06	2.63614e+06	3125947	940571	488722	515666	947461	738685	1494860	2.25338e+06	2.05286e+06	1.95541e+06	2.04364e+06	916974	546693	529286	1.02382e+06	1.041e+06	1.6636e+06	0	42.99	2	717.459	1433.91	42.043	3868	3868	RG_12.raw
vVDLLAPYAR	Yeast00265-RA Name:ATP synthase subunit beta, mitochondrial <P49376; eV:3.22e-40> AED:0.49 eAED:0.70 QI:0	Yeast00265	N-Term(TMT6plex)	5.44224e+06	6512290	5625171	6.81694e+06	2.35768e+06	1.50998e+06	1.01379e+06	2.51062e+06	1988423	3.86594e+06	4.59918e+06	4.66681e+06	4.17259e+06	4.45669e+06	2.29853e+06	1.68909e+06	1.04057e+06	2.71295e+06	2.80221e+06	4.30233e+06	0	31.73	2	673.402	1345.8	50.4816	4375	4375	RG_06.raw
iGLFGGAGVGk	Yeast00265-RA Name:ATP synthase subunit beta, mitochondrial <P49376; eV:3.22e-40> AED:0.49 eAED:0.70 QI:0	Yeast00265	N-Term(TMT6plex); K11(TMT6plex)	5654432	6412625	5755902	7.4133e+06	2.27314e+06	1.15257e+06	1.25409e+06	2.53133e+06	2.09624e+06	3.93419e+06	4.7785e+06	4.59539e+06	4.26956e+06	4.84657e+06	2.21611e+06	1.28928e+06	1.28721e+06	2.73533e+06	2.95415e+06	4.37828e+06	0	60.86	2	717.459	1433.91	42.5517	3922	3922	RG_12.raw
vVDLLAPYAR	Yeast00265-RA Name:ATP synthase subunit beta, mitochondrial <P49376; eV:3.22e-40> AED:0.49 eAED:0.70 QI:0	Yeast00265	N-Term(TMT6plex)	7292723	7949404	7698892	8799115	3.30558e+06	1.98078e+06	1.73983e+06	3.2579e+06	2.69804e+06	4.67705e+06	6.16301e+06	5.69667e+06	5.71081e+06	5.75257e+06	3.22265e+06	2.21573e+06	1.78579e+06	3.52045e+06	3.80225e+06	5.205e+06	0	34.99	2	673.405	1345.8	49.3771	4078	4078	RG_05.raw
iIPNFMIQGGDPTGTGR	Yeast00276-RA Name:Peptidyl-prolyl cis-trans isomerase-like 1 <Q5ASQ0; eV:3.37e-81> AED:0.20 eAED:0.48 QI:0	Yeast00276	N-Term(TMT6plex)	16026.6	20793.9	16782.5	19567.6	11550.6	10194.3	9934.22	9650.13	8682.5	11041.2	13543.9	14901.3	12448.7	12792.6	11260.9	11403.5	10196.6	10427.8	12235.9	12287.5	0	44.99	2	1002.03	2003.06	57.515	5366	5366	RG_10.raw
iIPNFMIQGGDPTGTGR	Yeast00276-RA Name:Peptidyl-prolyl cis-trans isomerase-like 1 <Q5ASQ0; eV:3.37e-81> AED:0.20 eAED:0.48 QI:0	Yeast00276	N-Term(TMT6plex)	110836	157036	157274	165554	64981.1	46362.3	65502.5	71975.8	77302.4	59725.2	93666.6	112535	116661	108234	63350.9	51861.7	67232.6	77776.3	108940	66467	0	54.3	2	1002.03	2003.05	53.9729	4747	4747	RG_06.raw
fQDEITR	Yeast00276-RA Name:Peptidyl-prolyl cis-trans isomerase-like 1 <Q5ASQ0; eV:3.37e-81> AED:0.20 eAED:0.48 QI:0	Yeast00276	N-Term(TMT6plex)	97588.8	167091	130739	164877	64724.7	44103.5	50600.2	85699	84271.2	66437	82471.3	119740	96978.2	107791	63100.9	49334.9	51936.6	92605.5	118760	73936.4	0.001	29.08	2	569.309	1137.61	30.9034	2206	2206	RG_01.raw
iIPNFMIQGGDPTGTGR	Yeast00276-RA Name:Peptidyl-prolyl cis-trans isomerase-like 1 <Q5ASQ0; eV:3.37e-81> AED:0.20 eAED:0.48 QI:0	Yeast00276	N-Term(TMT6plex)	111318	150590	128726	160209	71623.1	52945.1	49272.5	72325.2	53799.3	79321.9	94074.1	107915	95484.9	104740	69826.2	59225.3	50573.9	78153.8	75817.5	88275.7	0	53.45	2	1002.03	2003.05	54.4227	3824	3824	RG_04.raw
nFYELAk	Yeast00276-RA Name:Peptidyl-prolyl cis-trans isomerase-like 1 <Q5ASQ0; eV:3.37e-81> AED:0.20 eAED:0.48 QI:0	Yeast00276	N-Term(TMT6plex); K7(TMT6plex)	198477	288790	259872	296606	99993.3	72337.6	85518	155508	121210	115394	167731	206952	192766	193911	97484.7	80918.1	87776.8	168040	170817	128420	0	33.17	2	671.888	1342.77	36.9284	2931	2931	RG_06.raw
nFYELAk	Yeast00276-RA Name:Peptidyl-prolyl cis-trans isomerase-like 1 <Q5ASQ0; eV:3.37e-81> AED:0.20 eAED:0.48 QI:0	Yeast00276	N-Term(TMT6plex); K7(TMT6plex)	386631	534484	441270	540108	245459	234581	209332	285323	211858	240371	326738	383019	327322	353105	239301	262407	214861	308317	298564	267504	0.001	18.33	2	671.894	1342.78	41.8241	3814	3814	RG_07.raw
gGTSIYGGkFQDEITR	Yeast00276-RA Name:Peptidyl-prolyl cis-trans isomerase-like 1 <Q5ASQ0; eV:3.37e-81> AED:0.20 eAED:0.48 QI:0	Yeast00276	N-Term(TMT6plex); K9(TMT6plex)	1.46301e+06	1.86274e+06	1.38011e+06	1.56107e+06	731886	368826	346106	528986	447725	713063	1.23637e+06	1.33487e+06	1.02373e+06	1.02057e+06	713524	412576	355248	571617	630963	793554	0	27.18	3	729.734	2187.19	36.3862	3237	3237	RG_07.raw
nFYELAkR	Yeast00276-RA Name:Peptidyl-prolyl cis-trans isomerase-like 1 <Q5ASQ0; eV:3.37e-81> AED:0.20 eAED:0.48 QI:0	Yeast00276	N-Term(TMT6plex); K7(TMT6plex)	1.6993e+06	2.54323e+06	2.06532e+06	2477249	1.02341e+06	682996	758503	1.06869e+06	980622	951959	1.43606e+06	1.82251e+06	1.532e+06	1.61954e+06	997732	764011	778538	1.15482e+06	1.38196e+06	1.05942e+06	0.004	10.4	3	500.306	1498.9	28.861	2464	2464	RG_12.raw
TRAHIEALAk	Yeast00281-RA Name:Isoflavone reductase homolog A622-like <B6VRE6; eV:1.95e-06> AED:0.33 eAED:0.44 QI:0	Yeast00281	K10(TMT6plex)	27754.9	22728.7	23264	28604.7	27538.1	26374.6	22879.8	14081.8	20913.7	19432.8	23455.4	16287.7	17256.6	18700.8	26847.2	29503.1	23484.1	15216.6	29473	21626.4	0.398	12.57	2	669.903	1338.8	75.1063	6958	6958	RG_06.raw
vSSIDATPSEIISAIETIEkk	Yeast00281-RA Name:Isoflavone reductase homolog A622-like <B6VRE6; eV:1.95e-06> AED:0.33 eAED:0.44 QI:0	Yeast00281	N-Term(TMT6plex); K20(TMT6plex); K21(TMT6plex)	248991	404496	115562	123719	121758	29592.2	48016.7	115245	43212.8	137196	210420	289868	85720.8	80883.7	118704	33102.3	49285	124532	60898.3	152683	0	61.8	3	973.563	2918.67	72.4748	6066	6066	RG_02.raw
aLLAEIAk	Yeast00286-RA Name:60S ribosomal protein L6 <Q2YGT9; eV:3.44e-56> AED:0.02 eAED:0.02 QI:0	Yeast00286	N-Term(TMT6plex); K8(TMT6plex)	72954.8	62075.1	96053.9	131694	56034	58100.6	63539.1	66661.1	91221.9	56165.3	61653.4	44484	71250	86097.1	54628.2	64992.3	65217.4	72033.3	128556	62505.3	0	32.67	2	643.919	1286.83	52.1867	4912	4912	RG_07.raw
iDISSVTVDEk	Yeast00286-RA Name:60S ribosomal protein L6 <Q2YGT9; eV:3.44e-56> AED:0.02 eAED:0.02 QI:0	Yeast00286	N-Term(TMT6plex); K11(TMT6plex)	46984.6	42008.3	77301.9	91686.9	47379.2	49760.8	77916.3	63587.5	112750	56568.2	39706.2	30103.8	57340.3	59941.9	46190.6	55663.3	79974.3	68712	158895	62953.7	0	49.13	2	832.48	1663.95	40.1593	3190	3190	RG_01.raw
sQGSEkEFFGDDQkEEk	Yeast00286-RA Name:60S ribosomal protein L6 <Q2YGT9; eV:3.44e-56> AED:0.02 eAED:0.02 QI:0	Yeast00286	N-Term(TMT6plex); K6(TMT6plex); K14(TMT6plex); K17(TMT6plex)	161520	135947	149612	259385	148870	112855	111878	93291.2	149386	152303	136499	97421.9	110978	169577	145135	126241	114833	100809	210525	169495	0	11.41	4	726.886	2904.52	31.8453	1748	1748	RG_02.raw
tVDkALLAEIAk	Yeast00286-RA Name:60S ribosomal protein L6 <Q2YGT9; eV:3.44e-56> AED:0.02 eAED:0.02 QI:0	Yeast00286	N-Term(TMT6plex); K4(TMT6plex); K12(TMT6plex)	216051	217652	258113	278296	175885	136575	141594	157890	203015	183203	182583	155973	191460	181941	171472	152775	145334	170615	286102	203883	0	15.56	3	653.749	1959.23	45.9769	3896	3896	RG_06.raw
GTKAEAAAEPAATkTK	Yeast00286-RA Name:60S ribosomal protein L6 <Q2YGT9; eV:3.44e-56> AED:0.02 eAED:0.02 QI:0	Yeast00286	K14(TMT6plex)	167655	153601	220213	184964	136139	147687	140585	191144	111690	196067	141684	110073	163347	120923	132724	165206	144298	206548	157401	218199		11.77	3	592.009	1774.01	27.5325	1961	1961	RG_06.raw
tVDkALLAEIAkTEHLQk	Yeast00286-RA Name:60S ribosomal protein L6 <Q2YGT9; eV:3.44e-56> AED:0.02 eAED:0.02 QI:0	Yeast00286	N-Term(TMT6plex); K4(TMT6plex); K12(TMT6plex); K18(TMT6plex)	266836	247733	235171	409750	169661	170812	159426	105263	53142.2	253696	225500	177529	174443	267881	165405	191074	163637	113746	74891.4	282333	0	17.67	5	585.765	2924.8	45.9571	4203	4203	RG_09.raw
lAGSIER	Yeast00286-RA Name:60S ribosomal protein L6 <Q2YGT9; eV:3.44e-56> AED:0.02 eAED:0.02 QI:0	Yeast00286	N-Term(TMT6plex)	316544	343640	313257	384842	347260	263287	259697	237870	253279	263618	267508	246258	232365	251597	338548	294517	266557	257040	356937	293375	0.017	24.34	2	487.797	974.586	23.511	1866	1866	RG_07.raw
lAGSIER	Yeast00286-RA Name:60S ribosomal protein L6 <Q2YGT9; eV:3.44e-56> AED:0.02 eAED:0.02 QI:0	Yeast00286	N-Term(TMT6plex)	349715	339325	333782	397644	328527	256622	235893	263318	311440	269079	295540	243166	247589	259966	320285	287062	242123	284538	438901	299453	0	39.77	2	487.796	974.584	25.9199	2221	2221	RG_08.raw
aLLAEIAkTEHLQk	Yeast00286-RA Name:60S ribosomal protein L6 <Q2YGT9; eV:3.44e-56> AED:0.02 eAED:0.02 QI:0	Yeast00286	N-Term(TMT6plex); K8(TMT6plex); K14(TMT6plex)	270450	264153	340765	404653	230658	216321	141096	160602	153744	281096	228555	189296	252769	264549	224872	241981	144822	173544	216665	312827	0	25.98	3	751.469	2252.39	44.7681	4076	4076	RG_09.raw
aLLAEIAk	Yeast00286-RA Name:60S ribosomal protein L6 <Q2YGT9; eV:3.44e-56> AED:0.02 eAED:0.02 QI:0	Yeast00286	N-Term(TMT6plex); K8(TMT6plex)	514016	458320	603605	859629	426509	336710	381368	500711	633979	416880	434390	328439	447737	561997	415809	376650	391441	541063	893444	463938	0	42.22	2	643.922	1286.84	44.1115	3697	3697	RG_06.raw
kGTkAEAAAEPAATk	Yeast00286-RA Name:60S ribosomal protein L6 <Q2YGT9; eV:3.44e-56> AED:0.02 eAED:0.02 QI:0	Yeast00286	N-Term(TMT6plex); K1(TMT6plex); K4(TMT6plex); K15(TMT6plex)	1106996	1.07353e+06	983400	1.08294e+06	964288	863142	757457	557396	843802	832350	935511	769310	729457	707987	940097	965525	777463	602316	1.18914e+06	926306	0	36.74	3	787.481	2360.43	21.2889	1550	1550	RG_11.raw
gQFPHLMkF	Yeast00286-RA Name:60S ribosomal protein L6 <Q2YGT9; eV:3.44e-56> AED:0.02 eAED:0.02 QI:0	Yeast00286	N-Term(TMT6plex); K8(TMT6plex)	1.4773e+06	1.125e+06	1221661	1.99295e+06	881744	847716	813874	901669	514735	1.08351e+06	1.24845e+06	806194	906192	1.30292e+06	859624	948270	835370	974335	725398	1.20582e+06	0	18.41	3	521.644	1562.92	39.899	3640	3640	RG_12.raw
lAGSIER	Yeast00286-RA Name:60S ribosomal protein L6 <Q2YGT9; eV:3.44e-56> AED:0.02 eAED:0.02 QI:0	Yeast00286	N-Term(TMT6plex)	1542013	1.6519e+06	1636572	1.78804e+06	1.3486e+06	1.22934e+06	1.01317e+06	907149	1.52552e+06	1161068	1.30314e+06	1.18378e+06	1.21396e+06	1.16896e+06	1.31477e+06	1.37516e+06	1.03993e+06	980256	2.14986e+06	1.29213e+06	0.001	31.93	2	487.796	974.584	25.4036	2166	2166	RG_08.raw
lAGSIER	Yeast00286-RA Name:60S ribosomal protein L6 <Q2YGT9; eV:3.44e-56> AED:0.02 eAED:0.02 QI:0	Yeast00286	N-Term(TMT6plex)	1.50772e+06	1.64942e+06	1.53734e+06	1.94517e+06	1.50589e+06	1.49127e+06	1.36981e+06	1.14488e+06	1.81099e+06	1.17026e+06	1.27416e+06	1.182e+06	1.14036e+06	1.27169e+06	1.46811e+06	1.66816e+06	1.40599e+06	1.23714e+06	2.55216e+06	1.30236e+06	0.001	34.82	2	487.797	974.586	22.8596	1796	1796	RG_07.raw
lAGSIER	Yeast00286-RA Name:60S ribosomal protein L6 <Q2YGT9; eV:3.44e-56> AED:0.02 eAED:0.02 QI:0	Yeast00286	N-Term(TMT6plex)	1.5851e+06	1.85512e+06	1.60558e+06	1.90826e+06	1.61672e+06	1.60816e+06	1.27886e+06	1.28447e+06	1471501	1.26349e+06	1.33955e+06	1.32941e+06	1.19097e+06	1.24756e+06	1.57616e+06	1.79892e+06	1.31264e+06	1.38799e+06	2.07373e+06	1.40612e+06	0.014	18.71	2	487.792	974.578	25.5679	1994	1994	RG_10.raw
yLGSTFALSk	Yeast00286-RA Name:60S ribosomal protein L6 <Q2YGT9; eV:3.44e-56> AED:0.02 eAED:0.02 QI:0	Yeast00286	N-Term(TMT6plex); K10(TMT6plex)	6.65875e+06	5521584	6.49733e+06	10594536	5.28017e+06	4995388	5.0524e+06	5117923	3.3669e+06	6640886	5.62724e+06	3.95685e+06	4.81953e+06	6.92636e+06	5.1477e+06	5.58793e+06	5.18585e+06	5.53038e+06	4.74486e+06	7.39051e+06	0	52.48	2	772.97	1544.93	42.2409	3889	3889	RG_12.raw
fPGVVVFSEIYQVTGPVLR	Yeast00291-RA Name:Putative carboxymethylenebutenolidase <Q07505; eV:1.32e-91> AED:0.10 eAED:0.10 QI:0	Yeast00291	N-Term(TMT6plex)	5354.3	5026.47	5602.02	7763.63	3073.31	1856.63	1819.11	4685.46	5101.98	4484.77	4524.86	3602.04	4155.41	5075.6	2996.21	2076.86	1867.16	5063.06	7190.05	4991.01	0	30.92	2	1168.66	2336.32	84.4314	7906	7906	RG_06.raw
fPGVVVFSEIYQVTGPVLR	Yeast00291-RA Name:Putative carboxymethylenebutenolidase <Q07505; eV:1.32e-91> AED:0.10 eAED:0.10 QI:0	Yeast00291	N-Term(TMT6plex)	4697.75	4616.7	4591.64	5221.28	4519.57	4942.94	5568.86	3514.95	2058.08	4711.7	3970.02	3308.4	3405.94	3413.5	4406.19	5529.25	5715.95	3798.22	2900.38	5243.56	0	46.32	3	779.445	2336.32	85.9177	8395	8395	RG_08.raw
fPGVVVFSEIYQVTGPVLR	Yeast00291-RA Name:Putative carboxymethylenebutenolidase <Q07505; eV:1.32e-91> AED:0.10 eAED:0.10 QI:0	Yeast00291	N-Term(TMT6plex)	7312.94	3620.34	6321.68	9123.52	4853.75	4306.52	7116.34	4130.78	5155.46	5728.59	6180.09	2594.39	4689.24	5964.65	4731.98	4817.35	7304.31	4463.68	7265.4	6375.23	0	38.5	3	779.445	2336.32	83.8973	7851	7851	RG_06.raw
vGkDEPPPHIc	Yeast00291-RA Name:Putative carboxymethylenebutenolidase <Q07505; eV:1.32e-91> AED:0.10 eAED:0.10 QI:0	Yeast00291	N-Term(TMT6plex); K3(TMT6plex); C11(Carbamidomethyl)	107759	127250	97425.2	140984	79218.4	67523.6	92512.4	83419.1	82167.4	97098	91065.8	91189.3	72267.2	92170.7	77231	75533.1	94955.9	90141.8	115796	108058	0	21.42	3	569.648	1706.93	24.3375	1407	1407	RG_05.raw
kDKLLk	Yeast00291-RA Name:Putative carboxymethylenebutenolidase <Q07505; eV:1.32e-91> AED:0.10 eAED:0.10 QI:0	Yeast00291	N-Term(TMT6plex); K1(TMT6plex); K6(TMT6plex)	9134985	11533071	11929572	11315974	5638075	2.16404e+06	2.4246e+06	2.77422e+06	1.17244e+06	4982580	7.71988e+06	8.26478e+06	8.84901e+06	7.39801e+06	5.49663e+06	2.42073e+06	2.48864e+06	2.9978e+06	1.65227e+06	5.54502e+06		13.58	2	716.498	1431.99	32.2837	2829	2829	RG_12.raw
tkQDAINFAEk	Yeast00296-RA Name:NADH-ubiquinone oxidoreductase 21 kDa subunit, mitochondrial <P25711; eV:1.45e-13> AED:0.39 eAED:0.40 QI:0	Yeast00296	N-Term(TMT6plex); K2(TMT6plex); K11(TMT6plex)	154194	215706	160808	219969	87144.8	57575.2	52529.5	107529	90340.2	84983.3	130308	154578	119283	143808	84958.5	64404.6	53917	116194	127313	94576.3	0	35.1	3	651.385	1952.14	91.3495	8961	8961	RG_07.raw
tkQDAINFAEk	Yeast00296-RA Name:NADH-ubiquinone oxidoreductase 21 kDa subunit, mitochondrial <P25711; eV:1.45e-13> AED:0.39 eAED:0.40 QI:0	Yeast00296	N-Term(TMT6plex); K2(TMT6plex); K11(TMT6plex)	175484	308444	233451	276656	109116	83057.7	69022.7	148565	120109	118887	148300	221036	173167	180868	106379	92909.8	70845.8	160538	169265	132306	0	42.8	2	976.577	1952.15	35.1862	3110	3110	RG_07.raw
qGYPYFVAEPQHAR	Yeast00296-RA Name:NADH-ubiquinone oxidoreductase 21 kDa subunit, mitochondrial <P25711; eV:1.45e-13> AED:0.39 eAED:0.40 QI:0	Yeast00296	N-Term(TMT6plex)	243230	278496	185736	270434	202717	245557	183434	152831	172781	196074	205551	199574	137774	176801	197631	274684	188279	165147	243494	218207	0	44.59	3	631.323	1891.95	34.0577	2896	2896	RG_10.raw
qGYPYFVAEPQHAR	Yeast00296-RA Name:NADH-ubiquinone oxidoreductase 21 kDa subunit, mitochondrial <P25711; eV:1.45e-13> AED:0.39 eAED:0.40 QI:0	Yeast00296	N-Term(TMT6plex)	439751	536482	432158	399040	304299	361231	236363	200515	166913	253454	371629	384451	320562	260879	296665	404079	242606	216675	235225	282064	0	29.65	3	631.326	1891.96	29.0698	2403	2403	RG_09.raw
qGYPYFVAEPQHAR	Yeast00296-RA Name:NADH-ubiquinone oxidoreductase 21 kDa subunit, mitochondrial <P25711; eV:1.45e-13> AED:0.39 eAED:0.40 QI:0	Yeast00296	N-Term(TMT6plex)	303697	486539	478333	475878	267180	268387	305595	322940	452481	345671	256651	348661	354814	311113	260477	300223	313667	348965	637665	384691	0	32.18	3	631.327	1891.97	28.5718	2350	2350	RG_09.raw
qGYPYFVAEPQHAR	Yeast00296-RA Name:NADH-ubiquinone oxidoreductase 21 kDa subunit, mitochondrial <P25711; eV:1.45e-13> AED:0.39 eAED:0.40 QI:0	Yeast00296	N-Term(TMT6plex)	965213	1.36641e+06	1.19077e+06	1.32981e+06	686603	351571	322199	443830	317201	536947	815692	979192	883279	869387	669378	393273	330709	479598	447021	597558	0	45.41	2	946.486	1891.96	28.6663	2360	2360	RG_09.raw
tkQDAINFAEk	Yeast00296-RA Name:NADH-ubiquinone oxidoreductase 21 kDa subunit, mitochondrial <P25711; eV:1.45e-13> AED:0.39 eAED:0.40 QI:0	Yeast00296	N-Term(TMT6plex); K2(TMT6plex); K11(TMT6plex)	1.17846e+06	1.66078e+06	1282623	1582591	634564	345432	378949	703830	632044	538810	995908	1.19014e+06	951412	1.03465e+06	618645	386406	388958	760552	890718	599631	0	49.6	2	976.568	1952.13	32.5003	2458	2458	RG_06.raw
tkQDAINFAEk	Yeast00296-RA Name:NADH-ubiquinone oxidoreductase 21 kDa subunit, mitochondrial <P25711; eV:1.45e-13> AED:0.39 eAED:0.40 QI:0	Yeast00296	N-Term(TMT6plex); K2(TMT6plex); K11(TMT6plex)	5635169	8.18817e+06	6.3141e+06	7706512	3.57289e+06	1.93992e+06	1.83995e+06	4.2022e+06	2.92502e+06	2.76466e+06	4.76222e+06	5.86777e+06	4.68361e+06	5.03826e+06	3.48326e+06	2.17003e+06	1.88855e+06	4.54085e+06	4.12213e+06	3.07674e+06	0	25.92	3	651.387	1952.15	35.0384	3093	3093	RG_07.raw
aEQAHNDTPAPAPk	Yeast00300-RA Name:Putative ripening-related protein 1 <Q7XVA8; eV:9.01e-10> AED:0.44 eAED:0.55 QI:0	Yeast00300	N-Term(TMT6plex); K14(TMT6plex)	1449.65	1783.6	1558.38	1757.21	1801.55	2055.95	1770.96	800.429	763.644	1613.24	1225.08	1278.15	1155.96	1148.81	1756.35	2299.82	1817.74	864.935	1076.18	1795.35	0	38.65	3	635.679	1905.02	19.4432	1065	1065	RG_05.raw
qEQPQRQQEQQPk	Yeast00300-RA Name:Putative ripening-related protein 1 <Q7XVA8; eV:9.01e-10> AED:0.44 eAED:0.55 QI:0	Yeast00300	N-Term(TMT6plex); K13(TMT6plex)	4945.39	3339.34	3429.48	2827.75	5015.7	5085.14	1971.68	842.582	570.209	4701	4179.3	2393.02	2543.89	1848.69	4889.86	5688.33	2023.76	910.485	803.575	5231.65	0	17.18	3	704.052	2110.14	17.3596	1007	1007	RG_06.raw
qQEQQPk	Yeast00300-RA Name:Putative ripening-related protein 1 <Q7XVA8; eV:9.01e-10> AED:0.44 eAED:0.55 QI:0	Yeast00300	N-Term(TMT6plex); K7(TMT6plex)	11347.2	9929.7	12200	10681.1	15474.1	13077.8	9031.38	3780.58	2951.44	13792.2	9589.43	7115.78	9049.59	6982.95	15085.9	14629.1	9269.93	4085.25	4159.36	15349.1	0.003	18.25	2	672.388	1343.77	16.999	986	986	RG_06.raw
qEQPQRQQEQQPk	Yeast00300-RA Name:Putative ripening-related protein 1 <Q7XVA8; eV:9.01e-10> AED:0.44 eAED:0.55 QI:0	Yeast00300	N-Term(TMT6plex); K13(TMT6plex)	95720.6	76331.2	72958.1	59197.3	98512.5	85429.7	42043.8	17765.1	11124.5	99570.8	80892.5	54700.1	54118.2	38701.2	96041	95563.2	43154.3	19196.8	15677.4	110810	0	17.26	3	704.05	2110.14	14.4948	908	908	RG_07.raw
vTELDSGR	Yeast00300-RA Name:Putative ripening-related protein 1 <Q7XVA8; eV:9.01e-10> AED:0.44 eAED:0.55 QI:0	Yeast00300	N-Term(TMT6plex)	103890	96464.5	115628	113047	121199	107554	85531	47693.1	40744.8	113500	87796.8	69128	85769.4	73906.1	118159	120311	87790.1	51536.6	57420.1	126312	0	33.03	2	553.306	1105.6	25.8997	1696	1696	RG_01.raw
kQESTPQAQPk	Yeast00300-RA Name:Putative ripening-related protein 1 <Q7XVA8; eV:9.01e-10> AED:0.44 eAED:0.55 QI:0	Yeast00300	K1(TMT6plex); K11(TMT6plex)	128636	111553	123657	108912	185229	209287	134922	89191.1	87051.4	190558	108709	79940.5	91725	71203.2	180582	234112	138486	96379	122678	212068	0	24.91	3	567.336	1699.99	15.7518	951	951	RG_10.raw
kQESTPQAQPk	Yeast00300-RA Name:Putative ripening-related protein 1 <Q7XVA8; eV:9.01e-10> AED:0.44 eAED:0.55 QI:0	Yeast00300	N-Term(TMT6plex); K11(TMT6plex)	128636	111553	123657	108912	185229	209287	134922	89191.1	87051.4	190558	108709	79940.5	91725	71203.2	180582	234112	138486	96379	122678	212068	0	24.91	3	567.336	1699.99	15.7518	951	951	RG_10.raw
nANASYDSAcGk	Yeast00300-RA Name:Putative ripening-related protein 1 <Q7XVA8; eV:9.01e-10> AED:0.44 eAED:0.55 QI:0	Yeast00300	N-Term(TMT6plex); C10(Carbamidomethyl); K12(TMT6plex)	365981	325761	379364	296714	422304	306761	235702	77149.2	68550.5	375679	309287	233445	281401	193982	411710	343149	241927	83366.7	96605.8	418086	0	59.31	2	858.427	1715.85	20.5419	1549	1549	RG_07.raw
kQESTPQAQPk	Yeast00300-RA Name:Putative ripening-related protein 1 <Q7XVA8; eV:9.01e-10> AED:0.44 eAED:0.55 QI:0	Yeast00300	K1(TMT6plex); K11(TMT6plex)	582533	342944	484265	586462	834482	850117	477760	263509	270985	559649	492293	245759	359214	383409	813547	950956	490379	284746	381889	622822	0	24.94	3	567.336	1699.99	16.2554	1003	1003	RG_10.raw
kQESTPQAQPk	Yeast00300-RA Name:Putative ripening-related protein 1 <Q7XVA8; eV:9.01e-10> AED:0.44 eAED:0.55 QI:0	Yeast00300	N-Term(TMT6plex); K11(TMT6plex)	582533	342944	484265	586462	834482	850117	477760	263509	270985	559649	492293	245759	359214	383409	813547	950956	490379	284746	381889	622822	0	24.94	3	567.336	1699.99	16.2554	1003	1003	RG_10.raw
qYIASIk	Yeast00300-RA Name:Putative ripening-related protein 1 <Q7XVA8; eV:9.01e-10> AED:0.44 eAED:0.55 QI:0	Yeast00300	N-Term(TMT6plex); K7(TMT6plex)	730403	617689	865058	799410	788564	628212	602873	336265	227388	708598	617256	442645	641675	522628	768780	702729	618797	363364	320449	788584	0	32.07	2	640.912	1280.82	28.6127	2437	2437	RG_12.raw
QYIASIk	Yeast00300-RA Name:Putative ripening-related protein 1 <Q7XVA8; eV:9.01e-10> AED:0.44 eAED:0.55 QI:0	Yeast00300	K7(TMT6plex)	1.04519e+06	1.00033e+06	939906	1.17717e+06	1.30142e+06	1.0559e+06	907064	428468	422507	1.12512e+06	883283	716855	697195	769593	1.26877e+06	1.18115e+06	931022	462998	595424	1.25212e+06	0.001	51.07	2	526.318	1051.63	28.6775	2325	2325	RG_10.raw
vAFQk	Yeast00300-RA Name:Putative ripening-related protein 1 <Q7XVA8; eV:9.01e-10> AED:0.44 eAED:0.55 QI:0	Yeast00300	N-Term(TMT6plex); K5(TMT6plex)	1254417	1056684	1.35491e+06	1.15383e+06	1.40999e+06	1.16842e+06	1.02028e+06	453992	354642	1.4062e+06	1.06009e+06	757236	1.00503e+06	754339	1.37462e+06	1.30702e+06	1.04722e+06	490579	499784	1.56493e+06	0.073	12.15	2	525.848	1050.69	26.7026	2233	2233	RG_12.raw
vVVEGHAAPSQIAR	Yeast00303-RA Name:Superoxide dismutase 1 copper chaperone <Q6BZU2; eV:5.48e-41> AED:0.11 eAED:0.12 QI:0	Yeast00303	N-Term(TMT6plex)	70486	120862	89365.5	106853	82049	58690.2	81496.9	61910	66894	79550.2	59567	86611.9	66288.7	69856.8	79990.6	65651.9	83649.4	66899.3	94271.4	88529.9	0	19.08	3	554.988	1662.95	22.8458	1739	1739	RG_09.raw
gVQSYEISLR	Yeast00303-RA Name:Superoxide dismutase 1 copper chaperone <Q6BZU2; eV:5.48e-41> AED:0.11 eAED:0.12 QI:0	Yeast00303	N-Term(TMT6plex)	138027	171319	150677	169314	121278	122428	131848	121871	199570	96074.6	116645	122770	111768	110692	118235	136950	135330	131692	281247	106920	0	53.61	2	690.888	1380.77	37.3405	3435	3435	RG_08.raw
vDELTGVIAEQR	Yeast00305-RA Name:60S ribosomal protein L36 <Q9HFR7; eV:1.18e-32> AED:0.16 eAED:0.16 QI:0	Yeast00305	N-Term(TMT6plex)	27400.4	37527.3	32072	53295.2	22331	18148	23545.2	17377.3	38558.9	23446.7	23155.8	26892.7	23790.1	34842.6	21770.8	20300.7	24167.1	18777.8	54339.7	26093.4	0	34.13	2	779.936	1558.86	41.1808	3299	3299	RG_01.raw
kVDELTGVIAEQRR	Yeast00305-RA Name:60S ribosomal protein L36 <Q9HFR7; eV:1.18e-32> AED:0.16 eAED:0.16 QI:0	Yeast00305	N-Term(TMT6plex); K1(TMT6plex)	51623.3	61456.1	51292.2	59271.1	30667	20790.3	16497.3	21343.5	15352.3	28839.4	43626.3	44040.4	38047.1	38749.5	29897.7	23256.4	16933	23063.6	21635.5	32094.8	0	22.89	4	518.81	2072.22	35.7874	3270	3270	RG_08.raw
iMELLR	Yeast00305-RA Name:60S ribosomal protein L36 <Q9HFR7; eV:1.18e-32> AED:0.16 eAED:0.16 QI:0	Yeast00305	N-Term(TMT6plex)	95140.3	136163	96952.9	142543	63236.4	37961.1	29914	73078.8	67114.9	74126	80402.1	97576.8	71916.8	93190	61649.9	42464	30704.1	78968.2	94582.6	82493.3	0.009	20.34	2	502.313	1003.62	51.2556	4910	4910	RG_08.raw
eVVGQAPYERR	Yeast00305-RA Name:60S ribosomal protein L36 <Q9HFR7; eV:1.18e-32> AED:0.16 eAED:0.16 QI:0	Yeast00305	N-Term(TMT6plex)	144292	219937	139575	230739	80796.4	46369.1	42809.6	86014.6	109877	94077.1	121940	157610	103533	150849	78769.4	51869.3	43940.3	92946.5	154846	104697	0	38.81	2	766.922	1532.84	22.5228	1860	1860	RG_08.raw
rkVDELTGVIAEQR	Yeast00305-RA Name:60S ribosomal protein L36 <Q9HFR7; eV:1.18e-32> AED:0.16 eAED:0.16 QI:0	Yeast00305	N-Term(TMT6plex); K2(TMT6plex)	142969	181659	143928	191260	89981.9	82414.1	57355.2	102169	55966	104142	120822	130180	106762	125039	87724.5	92189.8	58870.1	110403	78870.9	115897	0	14.42	4	518.812	2072.22	36.2902	3323	3323	RG_08.raw
iMELLR	Yeast00305-RA Name:60S ribosomal protein L36 <Q9HFR7; eV:1.18e-32> AED:0.16 eAED:0.16 QI:0	Yeast00305	N-Term(TMT6plex)	198964	276991	227255	334194	107398	55853.4	59395.8	148368	157863	108490	168143	198496	168571	218485	104704	62478.6	60964.6	160325	222471	120737	0.008	19.74	2	502.312	1003.62	100.612	9924	9924	RG_07.raw
iMELLR	Yeast00305-RA Name:60S ribosomal protein L36 <Q9HFR7; eV:1.18e-32> AED:0.16 eAED:0.16 QI:0	Yeast00305	N-Term(TMT6plex)	175837	216226	179468	243659	90965.1	48946	41675.9	110472	116556	110359	148598	154951	133124	159296	88683	54751.8	42776.7	119375	164259	122816	0.024	19.24	2	502.307	1003.61	55.4453	5257	5257	RG_07.raw
eVVGQAPYERR	Yeast00305-RA Name:60S ribosomal protein L36 <Q9HFR7; eV:1.18e-32> AED:0.16 eAED:0.16 QI:0	Yeast00305	N-Term(TMT6plex)	199398	230671	173784	250037	124946	74206.4	69478	103515	168184	116910	168510	165302	128908	163466	121811	83008.6	71313.1	111857	237016	130107	0	35.42	2	766.925	1532.84	20.4136	1535	1535	RG_07.raw
NLPWGLSk	Yeast00305-RA Name:60S ribosomal protein L36 <Q9HFR7; eV:1.18e-32> AED:0.16 eAED:0.16 QI:0	Yeast00305	K8(TMT6plex)	142512	208370	153456	202751	90661	78149.4	62418.6	75832.4	81569.3	130026	120436	149321	113829	132552	88386.6	87419.3	64067.3	81943.7	114953	144703	0.004	43.24	2	572.337	1143.67	44.8152	4032	4032	RG_10.raw
iMELLR	Yeast00305-RA Name:60S ribosomal protein L36 <Q9HFR7; eV:1.18e-32> AED:0.16 eAED:0.16 QI:0	Yeast00305	N-Term(TMT6plex)	386105	473654	328873	542356	204443	140326	124904	252399	269664	171410	326294	339428	243948	354574	199314	156971	128203	272740	380028	190759	0.024	18.42	2	502.309	1003.61	52.3047	4820	4820	RG_10.raw
iMELLR	Yeast00305-RA Name:60S ribosomal protein L36 <Q9HFR7; eV:1.18e-32> AED:0.16 eAED:0.16 QI:0	Yeast00305	N-Term(TMT6plex)	391182	466288	319269	488444	165497	105177	84514.6	196264	252766	171506	330584	334149	236825	319329	161345	117653	86746.9	212081	356215	190866	0.016	18.14	2	502.312	1003.62	47.0431	4318	4318	RG_09.raw
kVDELTGVIAEQR	Yeast00305-RA Name:60S ribosomal protein L36 <Q9HFR7; eV:1.18e-32> AED:0.16 eAED:0.16 QI:0	Yeast00305	N-Term(TMT6plex); K1(TMT6plex)	257002	350579	244542	374907	146673	108837	106609	169151	214379	174168	217190	251230	181394	245102	142993	121747	109425	182783	302116	193828	0	51.53	2	958.559	1916.11	35.3523	2122	2122	RG_02.raw
kVDELTGVIAEQRR	Yeast00305-RA Name:60S ribosomal protein L36 <Q9HFR7; eV:1.18e-32> AED:0.16 eAED:0.16 QI:0	Yeast00305	N-Term(TMT6plex); K1(TMT6plex)	403378	472723	317224	430221	230912	155622	98173.5	154339	137605	219420	340891	338761	235307	281264	225119	174081	100767	166777	193922	244189	0	46.29	3	691.413	2072.22	36.0658	3299	3299	RG_08.raw
eVVGQAPYER	Yeast00305-RA Name:60S ribosomal protein L36 <Q9HFR7; eV:1.18e-32> AED:0.16 eAED:0.16 QI:0	Yeast00305	N-Term(TMT6plex)	407644	542767	372367	567570	177839	185658	137660	254940	352491	254742	344496	388955	276211	371058	173377	207680	141296	275486	496753	283498	0	30.85	2	688.872	1376.74	26.1532	2246	2246	RG_08.raw
kNLPWGLSk	Yeast00305-RA Name:60S ribosomal protein L36 <Q9HFR7; eV:1.18e-32> AED:0.16 eAED:0.16 QI:0	Yeast00305	N-Term(TMT6plex); K1(TMT6plex); K9(TMT6plex)	588199	850155	585448	913749	256575	164785	139931	295286	282687	349087	497081	609234	434268	597379	250138	184331	143626	319083	398381	388492	0.004	22.16	2	865.564	1730.12	35.5587	3177	3177	RG_12.raw
kVDELTGVIAEQR	Yeast00305-RA Name:60S ribosomal protein L36 <Q9HFR7; eV:1.18e-32> AED:0.16 eAED:0.16 QI:0	Yeast00305	N-Term(TMT6plex); K1(TMT6plex)	592246	786467	580494	774800	311897	240463	174083	355258	467260	355882	500501	563595	430594	506538	304073	268986	178681	383889	658494	396054	0	50.87	3	639.376	1916.11	35.3188	2118	2118	RG_02.raw
kNLPWGLSk	Yeast00305-RA Name:60S ribosomal protein L36 <Q9HFR7; eV:1.18e-32> AED:0.16 eAED:0.16 QI:0	Yeast00305	N-Term(TMT6plex); K1(TMT6plex); K9(TMT6plex)	768624	1.0847e+06	671702	1.13723e+06	389613	185111	221076	380156	279420	399877	649556	777310	498249	743484	379838	207068	226916	410793	393777	445015	0	28.44	2	865.564	1730.12	34.5205	3067	3067	RG_12.raw
eVVGQAPYER	Yeast00305-RA Name:60S ribosomal protein L36 <Q9HFR7; eV:1.18e-32> AED:0.16 eAED:0.16 QI:0	Yeast00305	N-Term(TMT6plex)	709063	885789	610844	857497	336610	331136	314736	376007	531930	406884	599222	634770	453107	560603	328166	370414	323049	406310	749630	452813	0	32.27	2	688.868	1376.73	26.6446	2109	2109	RG_10.raw
iMELLR	Yeast00305-RA Name:60S ribosomal protein L36 <Q9HFR7; eV:1.18e-32> AED:0.16 eAED:0.16 QI:0	Yeast00305	N-Term(TMT6plex)	738596	948225	639607	1.07842e+06	313568	215552	188457	456106	540229	418015	624180	679512	474442	705038	305702	241120	193434	492863	761326	465200	0.016	18.68	2	502.312	1003.62	45.2908	3644	3644	RG_05.raw
iMELLR	Yeast00305-RA Name:60S ribosomal protein L36 <Q9HFR7; eV:1.18e-32> AED:0.16 eAED:0.16 QI:0	Yeast00305	N-Term(TMT6plex)	1.04647e+06	1.39882e+06	979492	1.56456e+06	530551	340815	262922	606636	735591	531966	884363	1.00241e+06	726559	1.02286e+06	517241	381241	269867	655525	1.03664e+06	592014	0.032	18.73	2	502.312	1003.62	50.6859	4849	4849	RG_08.raw
eVVGQAPYERR	Yeast00305-RA Name:60S ribosomal protein L36 <Q9HFR7; eV:1.18e-32> AED:0.16 eAED:0.16 QI:0	Yeast00305	N-Term(TMT6plex)	747216	696447	688403	948771	628361	516388	456223	724640	1.76863e+06	558944	631464	499085	510637	620275	612597	577640	468273	783039	2.49246e+06	622038	0	16.27	3	511.617	1532.84	22.9204	1902	1902	RG_08.raw
eVVGQAPYERR	Yeast00305-RA Name:60S ribosomal protein L36 <Q9HFR7; eV:1.18e-32> AED:0.16 eAED:0.16 QI:0	Yeast00305	N-Term(TMT6plex)	989872	1.26468e+06	1.05948e+06	1.43503e+06	634426	427062	317648	551012	705234	576834	836531	906290	785891	938172	618509	477719	326038	595418	993861	641947	0	32.29	3	511.619	1532.84	20.2164	1514	1514	RG_07.raw
nIVkEVVGQAPYER	Yeast00305-RA Name:60S ribosomal protein L36 <Q9HFR7; eV:1.18e-32> AED:0.16 eAED:0.16 QI:0	Yeast00305	N-Term(TMT6plex); K4(TMT6plex)	1.36961e+06	1288263	875829	1.16854e+06	626289	434070	221817	326284	444787	588827	1.15745e+06	923189	649664	763952	610577	485559	227676	352580	626822	655294	0	25.3	3	687.397	2060.18	38.66	3115	3115	RG_06.raw
kVDELTGVIAEQRR	Yeast00305-RA Name:60S ribosomal protein L36 <Q9HFR7; eV:1.18e-32> AED:0.16 eAED:0.16 QI:0	Yeast00305	N-Term(TMT6plex); K1(TMT6plex)	1.4063e+06	1.5336e+06	1.14154e+06	1.67014e+06	692306	501001	361936	444101	539275	636390	1.18845e+06	1.09901e+06	846758	1.09189e+06	674937	560428	371496	479891	759981	708226	0	31.46	4	518.813	2072.23	34.1125	2995	2995	RG_07.raw
rkVDELTGVIAEQR	Yeast00305-RA Name:60S ribosomal protein L36 <Q9HFR7; eV:1.18e-32> AED:0.16 eAED:0.16 QI:0	Yeast00305	N-Term(TMT6plex); K2(TMT6plex)	847945	1.20394e+06	989653	1.46713e+06	623368	376020	480665	663480	780441	659371	716590	862764	734096	959163	607729	420623	493360	716950	1.09985e+06	733801	0	39.37	3	691.408	2072.21	32.2608	2432	2432	RG_06.raw
eVVGQAPYERR	Yeast00305-RA Name:60S ribosomal protein L36 <Q9HFR7; eV:1.18e-32> AED:0.16 eAED:0.16 QI:0	Yeast00305	N-Term(TMT6plex)	1.00664e+06	1.25562e+06	972682	1.41772e+06	542985	336518	345987	528247	758096	679189	850701	899800	721507	926861	529363	376435	355125	570818	1.06836e+06	755856	0	31.12	3	511.617	1532.84	22.3828	1844	1844	RG_08.raw
kVDELTGVIAEQRR	Yeast00305-RA Name:60S ribosomal protein L36 <Q9HFR7; eV:1.18e-32> AED:0.16 eAED:0.16 QI:0	Yeast00305	N-Term(TMT6plex); K1(TMT6plex)	1.15999e+06	1.5245e+06	944170	1384296	500723	361261	276732	426814	397246	681486	980292	1.09248e+06	700358	905007	488161	404113	284041	461211	559825	758412	0	53.51	3	691.414	2072.23	34.4219	3028	3028	RG_07.raw
kNLPWGLSk	Yeast00305-RA Name:60S ribosomal protein L36 <Q9HFR7; eV:1.18e-32> AED:0.16 eAED:0.16 QI:0	Yeast00305	N-Term(TMT6plex); K1(TMT6plex); K9(TMT6plex)	1340718	1825089	1.50709e+06	1.97258e+06	825586	314534	209428	583841	538912	755384	1.13303e+06	1.30789e+06	1.11792e+06	1.28961e+06	804875	351843	214960	630892	759469	840652	0	17.96	3	577.379	1730.12	35.6541	3187	3187	RG_12.raw
eVVGQAPYER	Yeast00305-RA Name:60S ribosomal protein L36 <Q9HFR7; eV:1.18e-32> AED:0.16 eAED:0.16 QI:0	Yeast00305	N-Term(TMT6plex)	1.6802e+06	2.37696e+06	1.3775e+06	2.5037e+06	503179	467612	414719	891218	1.43482e+06	804732	1.41992e+06	1.70336e+06	1.02179e+06	1.63684e+06	490555	523079	425673	963042	2.02205e+06	895570	0	30.79	2	688.874	1376.74	23.906	1908	1908	RG_07.raw
nIVkEVVGQAPYER	Yeast00305-RA Name:60S ribosomal protein L36 <Q9HFR7; eV:1.18e-32> AED:0.16 eAED:0.16 QI:0	Yeast00305	N-Term(TMT6plex); K4(TMT6plex)	2.06343e+06	2.18888e+06	1.31021e+06	1.70289e+06	924612	621611	366239	472701	467519	885413	1.74378e+06	1.56858e+06	971873	1.1133e+06	901415	695345	375912	510796	658859	985359	0	16.17	3	687.404	2060.2	43.1492	3954	3954	RG_07.raw
kNLPWGLSk	Yeast00305-RA Name:60S ribosomal protein L36 <Q9HFR7; eV:1.18e-32> AED:0.16 eAED:0.16 QI:0	Yeast00305	N-Term(TMT6plex); K1(TMT6plex); K9(TMT6plex)	1.72699e+06	2353945	1.46822e+06	2493666	717062	524146	385026	839661	483221	921991	1.45947e+06	1.68687e+06	1.08908e+06	1.63028e+06	699073	586319	395196	907329	680986	1.02607e+06	0	25.41	2	865.564	1730.12	35.0118	3118	3118	RG_12.raw
rkVDELTGVIAEQR	Yeast00305-RA Name:60S ribosomal protein L36 <Q9HFR7; eV:1.18e-32> AED:0.16 eAED:0.16 QI:0	Yeast00305	N-Term(TMT6plex); K2(TMT6plex)	1.4827e+06	1.9101e+06	1.36468e+06	2.11865e+06	938495	558501	479400	1.11585e+06	1.17795e+06	942519	1.25302e+06	1.36881e+06	1.01228e+06	1.3851e+06	914950	624749	492062	1.20577e+06	1.66005e+06	1.04891e+06	0	28.2	3	691.414	2072.23	34.9465	3084	3084	RG_07.raw
iMELLR	Yeast00305-RA Name:60S ribosomal protein L36 <Q9HFR7; eV:1.18e-32> AED:0.16 eAED:0.16 QI:0	Yeast00305	N-Term(TMT6plex)	1.85677e+06	2.43301e+06	1.63468e+06	2809881	846498	515875	505013	1.16683e+06	1.3616e+06	968039	1.56914e+06	1.74354e+06	1.21256e+06	1.83701e+06	825261	577067	518352	1.26087e+06	1.91885e+06	1.07731e+06	0.039	18.71	2	502.309	1003.61	46.0435	3902	3902	RG_06.raw
kNLPWGLSk	Yeast00305-RA Name:60S ribosomal protein L36 <Q9HFR7; eV:1.18e-32> AED:0.16 eAED:0.16 QI:0	Yeast00305	N-Term(TMT6plex); K1(TMT6plex); K9(TMT6plex)	2.17161e+06	2.7475e+06	2.09375e+06	3.12322e+06	1.17237e+06	616891	678568	1.11724e+06	711645	1.16902e+06	1.8352e+06	1.9689e+06	1.55308e+06	2.04186e+06	1.14295e+06	690065	696491	1.20728e+06	1.0029e+06	1.30098e+06	0	20.94	3	577.379	1730.12	34.5038	3065	3065	RG_12.raw
kVDELTGVIAEQRR	Yeast00305-RA Name:60S ribosomal protein L36 <Q9HFR7; eV:1.18e-32> AED:0.16 eAED:0.16 QI:0	Yeast00305	N-Term(TMT6plex); K1(TMT6plex)	1.92049e+06	2.0304e+06	1.48988e+06	2.48666e+06	929597	598071	315058	631608	638617	1.19091e+06	1.62299e+06	1.45502e+06	1.10515e+06	1.6257e+06	906276	669013	323379	682509	899980	1.32534e+06	0	37.23	4	518.808	2072.21	31.6187	2363	2363	RG_06.raw
aSFVk	Yeast00305-RA Name:60S ribosomal protein L36 <Q9HFR7; eV:1.18e-32> AED:0.16 eAED:0.16 QI:0	Yeast00305	N-Term(TMT6plex); K5(TMT6plex)	2.22698e+06	2.80823e+06	1.96281e+06	3.12076e+06	1.12166e+06	637767	737433	1244427	1.82355e+06	1.26184e+06	1.882e+06	2.01242e+06	1.45595e+06	2.04025e+06	1.09352e+06	713418	756910	1.34472e+06	2.56986e+06	1.40427e+06	0.018	16.33	2	505.334	1009.66	25.8384	2140	2140	RG_12.raw
kVDELTGVIAEQRR	Yeast00305-RA Name:60S ribosomal protein L36 <Q9HFR7; eV:1.18e-32> AED:0.16 eAED:0.16 QI:0	Yeast00305	N-Term(TMT6plex); K1(TMT6plex)	2.6823e+06	3334184	2396107	3.29451e+06	1.37106e+06	828440	628133	644685	554390	1.31429e+06	2.26679e+06	2.38933e+06	1.77736e+06	2.15384e+06	1.33666e+06	926707	644723	696640	781283	1.46265e+06	0	28.86	3	691.407	2072.21	31.6353	2365	2365	RG_06.raw
nLPWGLSk	Yeast00305-RA Name:60S ribosomal protein L36 <Q9HFR7; eV:1.18e-32> AED:0.16 eAED:0.16 QI:0	Yeast00305	N-Term(TMT6plex); K8(TMT6plex)	3.56242e+06	4.9359e+06	3364476	5.51401e+06	2.18923e+06	1.4575e+06	1.32094e+06	3.28449e+06	3899236	2.02522e+06	3.01056e+06	3.53714e+06	2.49567e+06	3.60488e+06	2.13431e+06	1.63038e+06	1.35583e+06	3.54918e+06	5.49506e+06	2.25383e+06	0	29.23	2	686.931	1372.86	41.4123	3800	3800	RG_12.raw
kNLPWGLSk	Yeast00305-RA Name:60S ribosomal protein L36 <Q9HFR7; eV:1.18e-32> AED:0.16 eAED:0.16 QI:0	Yeast00305	N-Term(TMT6plex); K1(TMT6plex); K9(TMT6plex)	7.02236e+06	9726815	7539803	10813409	3.72282e+06	2.48442e+06	1.2587e+06	2.9679e+06	2.68885e+06	3.98527e+06	5.93453e+06	6.97039e+06	5.5928e+06	7.06945e+06	3.62943e+06	2.77911e+06	1.29195e+06	3.20709e+06	3.78929e+06	4.43513e+06	0	24.34	3	577.379	1730.12	35.1268	3131	3131	RG_12.raw
nLPWGLSk	Yeast00305-RA Name:60S ribosomal protein L36 <Q9HFR7; eV:1.18e-32> AED:0.16 eAED:0.16 QI:0	Yeast00305	N-Term(TMT6plex); K8(TMT6plex)	34618524	46711864	30982902	45231440	18066282	10775421	9002916	16675391	12569362	16895516	2.92558e+07	3.34744e+07	2.29822e+07	2.95708e+07	1.7613e+07	1.20536e+07	9.24071e+06	1.80193e+07	1.77136e+07	1.88027e+07	0	33.19	2	686.932	1372.86	41.9283	3855	3855	RG_12.raw
nIQFTVWDVGGQDkIRPLWR	Yeast00306-RA Name:ADP-ribosylation factor 1 <P36579; eV:8.76e-99> AED:0.24 eAED:0.24 QI:0	Yeast00306	N-Term(TMT6plex); K14(TMT6plex)	210825	226963	284471	339487	184943	153731	149819	263574	186196	216180	178166	162645	211012	221946	180303	171966	153776	284815	262400	240583	0	26.73	4	722.408	2886.61	57.5268	5506	5506	RG_12.raw
ekENTSALNVPFQTVAALLQFNISVPLSR	Yeast00310-RA Name:Uncharacterized protein C458.02c <Q9P3W6; eV:6.10e-38> AED:0.15 eAED:0.15 QI:0	Yeast00310	N-Term(TMT6plex); K2(TMT6plex)	2029.17	5383.5	4460.03	5770.14	1967.44	1672.6	1317.09	3135.58	2630.45	1572.84	1714.83	3857.9	3308.32	3772.33	1918.08	1871	1351.87	3388.27	3707	1750.39	0	43.66	3	1215.68	3645.04	84.8457	7778	7778	RG_05.raw
iADAEER	Yeast00310-RA Name:Uncharacterized protein C458.02c <Q9P3W6; eV:6.10e-38> AED:0.15 eAED:0.15 QI:0	Yeast00310	N-Term(TMT6plex)	9479.14	14546.6	11024.9	16829.7	6493.62	4947.06	4455.34	8550.29	12246.2	6747.5	8010.72	10424.3	8177.91	11002.7	6330.71	5533.87	4573.02	9239.35	17258.1	7509.16		10.19	2	516.78	1032.55	18.6109	1066	1066	RG_01.raw
dDVPk	Yeast00310-RA Name:Uncharacterized protein C458.02c <Q9P3W6; eV:6.10e-38> AED:0.15 eAED:0.15 QI:0	Yeast00310	N-Term(TMT6plex); K5(TMT6plex)	27244.6	33843.1	31933.8	37241.8	17668	13465.4	13563.2	21098.9	30807.6	15289.6	23024.2	24252.5	23687.5	24347.4	17224.7	15062.7	13921.4	22799.2	43416.1	17015.5	0.026	17.23	2	516.31	1031.61	23.1272	1429	1429	RG_01.raw
aPAFEREIEDcTTLITYFQR	Yeast00310-RA Name:Uncharacterized protein C458.02c <Q9P3W6; eV:6.10e-38> AED:0.15 eAED:0.15 QI:0	Yeast00310	N-Term(TMT6plex); C11(Carbamidomethyl)	66103.4	57032.8	50636.5	52823.6	20779.1	20639.9	15917.3	16558.3	10496.6	31488.4	55863.3	40870.6	37560.6	34534.3	20257.8	23088.1	16337.7	17892.7	14792.4	35042.8	0	33.9	3	897.117	2689.34	55.0957	4226	4226	RG_02.raw
aLSEVSDLRR	Yeast00310-RA Name:Uncharacterized protein C458.02c <Q9P3W6; eV:6.10e-38> AED:0.15 eAED:0.15 QI:0	Yeast00310	N-Term(TMT6plex)	61214.4	59902.8	53088.6	83707.2	33659.3	31384.4	29944.6	22981.1	33939.8	38113.3	51731.7	42927.3	39379.6	54725	32814.8	35107.2	30735.5	24833.2	47830.2	42415.6	0.027	13.41	3	458.936	1374.79	27.0329	2242	2242	RG_07.raw
aLSEVSDLRR	Yeast00310-RA Name:Uncharacterized protein C458.02c <Q9P3W6; eV:6.10e-38> AED:0.15 eAED:0.15 QI:0	Yeast00310	N-Term(TMT6plex)	65919	99374.1	56160.9	70875.1	32688.6	32988.4	18610.9	25595.9	42551.5	38222.4	55707.5	71213	41658.5	46335.8	31868.5	36901.4	19102.5	27658.7	59966.3	42537	0	30.92	3	458.935	1374.79	25.367	1731	1731	RG_06.raw
aAASAVNVLDEPLVEYATSSkPDR	Yeast00310-RA Name:Uncharacterized protein C458.02c <Q9P3W6; eV:6.10e-38> AED:0.15 eAED:0.15 QI:0	Yeast00310	N-Term(TMT6plex); K21(TMT6plex)	73264.1	98321.7	76314	81669.7	72154	41379.9	47567.3	30653	63146.9	44791.7	61914.8	70458.9	56607.5	53392.9	70343.8	46288.3	48823.7	33123.3	88990.6	49847.8	0	47.39	3	987.864	2961.58	48.6814	3544	3544	RG_02.raw
kAFDTFGSAQESIDADkAk	Yeast00310-RA Name:Uncharacterized protein C458.02c <Q9P3W6; eV:6.10e-38> AED:0.15 eAED:0.15 QI:0	Yeast00310	N-Term(TMT6plex); K1(TMT6plex); K17(TMT6plex); K19(TMT6plex)	109736	139814	149802	188107	72989	45437.5	54884.3	37376.6	73554	82225.4	92736.9	100193	111119	122978	71157.9	50827.2	56334	40388.8	103657	91507.1	0	19.48	4	737.166	2945.64	35.9028	2314	2314	RG_03.raw
fQSGASSVPEPTLSSTPk	Yeast00310-RA Name:Uncharacterized protein C458.02c <Q9P3W6; eV:6.10e-38> AED:0.15 eAED:0.15 QI:0	Yeast00310	N-Term(TMT6plex); K18(TMT6plex)	215941	256221	242717	276238	86577.4	62637.6	25850.8	45587.7	64639.8	141603	182490	183612	180041	180595	84405.4	70067.5	26533.6	49261.6	91094.6	157588	0	58.86	2	1139.61	2278.21	37.205	2960	2960	RG_06.raw
aLSEVSDLRR	Yeast00310-RA Name:Uncharacterized protein C458.02c <Q9P3W6; eV:6.10e-38> AED:0.15 eAED:0.15 QI:0	Yeast00310	N-Term(TMT6plex)	240814	300171	241017	335626	116210	77489.9	88647.1	138410	147705	154320	203510	215107	178779	219421	113294	86681.5	90988.5	149564	208155	171739	0	29.08	3	458.935	1374.79	29.6775	2621	2621	RG_08.raw
iADSSGQGPAGEkR	Yeast00310-RA Name:Uncharacterized protein C458.02c <Q9P3W6; eV:6.10e-38> AED:0.15 eAED:0.15 QI:0	Yeast00310	N-Term(TMT6plex); K13(TMT6plex)	237003	289992	290513	340157	233204	185191	144287	196886	212750	165209	200289	207812	215494	222384	227353	207158	148098	212753	299821	183858	0	21.38	3	611.009	1831.01	19.7192	1461	1461	RG_07.raw
sSNAPVGSSk	Yeast00310-RA Name:Uncharacterized protein C458.02c <Q9P3W6; eV:6.10e-38> AED:0.15 eAED:0.15 QI:0	Yeast00310	N-Term(TMT6plex); K10(TMT6plex)	317470	296082	264808	279601	252591	210553	205272	153552	264722	194110	268291	212177	196427	182794	246254	235529	210694	165927	373063	216021	0	42.78	2	696.398	1391.79	20.5066	1573	1573	RG_12.raw
aAAGVQNVPSLELR	Yeast00310-RA Name:Uncharacterized protein C458.02c <Q9P3W6; eV:6.10e-38> AED:0.15 eAED:0.15 QI:0	Yeast00310	N-Term(TMT6plex)	553086	633711	498920	634711	256927	195986	166619	213721	218901	290534	467407	454127	370084	414953	250481	219233	171020	230945	308490	323329	0	59.61	2	827.48	1653.95	39.1403	3530	3530	RG_07.raw
qAQLDkIk	Yeast00310-RA Name:Uncharacterized protein C458.02c <Q9P3W6; eV:6.10e-38> AED:0.15 eAED:0.15 QI:0	Yeast00310	N-Term(TMT6plex); K6(TMT6plex); K8(TMT6plex)	909313	948728	754551	998515	500707	437303	389391	431970	514003	472453	768451	679874	559704	652796	488145	489174	399675	466783	724366	525783	0	33	2	816.026	1631.05	24.5032	1894	1894	RG_11.raw
aAAGVQNVPSLELR	Yeast00310-RA Name:Uncharacterized protein C458.02c <Q9P3W6; eV:6.10e-38> AED:0.15 eAED:0.15 QI:0	Yeast00310	N-Term(TMT6plex)	791635	1.00042e+06	821162	819858	489024	438720	345048	293769	233207	498586	669003	716917	609114	535996	476756	490760	354162	317444	328651	554866	0	51.38	2	827.472	1653.94	36.072	2839	2839	RG_06.raw
sQHQLELEVENLGAHLNAYTSR	Yeast00313-RA Name:Mitochondrial-processing peptidase subunit beta <Q9Y8B5; eV:0.0> AED:0.05 eAED:0.22 QI:0	Yeast00313	N-Term(TMT6plex)	7181.78	11220.9	11498.5	13425	14105.3	13309.1	10966.7	10521.9	8444.56	9053.15	6069.25	8041.04	8529.21	8776.81	13751.4	14887.8	11256.3	11369.9	11900.6	10075.1	0	30.58	4	685.356	2738.4	48.2074	3955	3955	RG_05.raw
aVDIISDILQNSkLEESAIERER	Yeast00313-RA Name:Mitochondrial-processing peptidase subunit beta <Q9Y8B5; eV:0.0> AED:0.05 eAED:0.22 QI:0	Yeast00313	N-Term(TMT6plex); K13(TMT6plex)	21073.6	25270.8	20426.1	17743.8	13690.9	11777.8	10609	12569.9	12759.9	10378.8	17809	18109.5	15151.5	11600.3	13347.4	13174.9	10889.2	13582.9	17982.1	11550.3	0	38.57	4	772.429	3086.69	61.1889	4874	4874	RG_02.raw
aESNATEGVAHFLEHMAFk	Yeast00313-RA Name:Mitochondrial-processing peptidase subunit beta <Q9Y8B5; eV:0.0> AED:0.05 eAED:0.22 QI:0	Yeast00313	N-Term(TMT6plex); K19(TMT6plex)	24759.6	32518.3	37734.8	39793.1	39136.8	26850.6	35996.4	52063.9	50603.9	13753.6	20924.1	23303.1	27990.5	26015.4	38154.9	30035.5	36947.2	56259.7	71314.4	15306.1	0	60.92	4	637.582	2547.31	57.0102	4097	4097	RG_04.raw
iRNDTATLLY	Yeast00313-RA Name:Mitochondrial-processing peptidase subunit beta <Q9Y8B5; eV:0.0> AED:0.05 eAED:0.22 QI:0	Yeast00313	N-Term(TMT6plex)	50453	37391.7	46478.1	56578.3	44344.8	31641.4	28390.5	37024.1	49786.4	16051.8	42637.4	26795.5	34476.1	36989	43232.3	35394.6	29140.4	40007.9	70162.2	17863.8	0.01	21.44	2	704.903	1408.8	38.8991	2197	2197	RG_04.raw
kTDFVGSEVR	Yeast00313-RA Name:Mitochondrial-processing peptidase subunit beta <Q9Y8B5; eV:0.0> AED:0.05 eAED:0.22 QI:0	Yeast00313	N-Term(TMT6plex); K1(TMT6plex)	105637	125939	101040	151466	90405.8	77116.4	65065	88022.7	108002	99444.5	89272.9	90249.5	74948.4	99023.2	88137.7	86263.8	66783.6	95116.4	152203	110670	0	27.18	3	532.644	1595.92	28.5069	2496	2496	RG_08.raw
yLWDkDIAIAAVGPTDGLLDYNR	Yeast00313-RA Name:Mitochondrial-processing peptidase subunit beta <Q9Y8B5; eV:0.0> AED:0.05 eAED:0.22 QI:0	Yeast00313	N-Term(TMT6plex); K5(TMT6plex)	185838	165542	189017	259761	136541	108844	112155	129451	109518	110621	157049	118630	140207	169823	133115	121754	115118	139884	154339	123107	0	57.33	3	1013.22	3037.64	59.4245	5241	5241	RG_01.raw
iRNDTATLLY	Yeast00313-RA Name:Mitochondrial-processing peptidase subunit beta <Q9Y8B5; eV:0.0> AED:0.05 eAED:0.22 QI:0	Yeast00313	N-Term(TMT6plex)	220081	208032	248361	293667	150354	168180	170300	180528	229743	162467	185988	149079	184227	191990	146582	188129	174798	195077	323768	180806	0.019	15.91	2	704.903	1408.8	35.4584	2595	2595	RG_05.raw
aVDIISDILQNSk	Yeast00313-RA Name:Mitochondrial-processing peptidase subunit beta <Q9Y8B5; eV:0.0> AED:0.05 eAED:0.22 QI:0	Yeast00313	N-Term(TMT6plex); K13(TMT6plex)	360724	458185	482872	620948	312526	212671	358092	645421	716925	209881	304844	328342	358181	405956	304685	237898	367550	697435	1.01034e+06	233572	0	68.51	2	937.554	1874.1	64.0876	5736	5736	RG_01.raw
eQTVYYAk	Yeast00313-RA Name:Mitochondrial-processing peptidase subunit beta <Q9Y8B5; eV:0.0> AED:0.05 eAED:0.22 QI:0	Yeast00313	N-Term(TMT6plex); K8(TMT6plex)	675488	964040	855954	1.13046e+06	633664	521394	844480	1.014e+06	1373618	498940	570848	690846	634922	739054	617767	583241	866785	1.09572e+06	1.93579e+06	555261	0	39.46	2	730.415	1459.82	26.8096	2218	2218	RG_07.raw
eQTVYYAk	Yeast00313-RA Name:Mitochondrial-processing peptidase subunit beta <Q9Y8B5; eV:0.0> AED:0.05 eAED:0.22 QI:0	Yeast00313	N-Term(TMT6plex); K8(TMT6plex)	1.09111e+06	1.41243e+06	1.53543e+06	1.70936e+06	1.07169e+06	796377	1.17622e+06	1.3798e+06	1.74418e+06	749604	922087	1.01217e+06	1.13893e+06	1.11752e+06	1.04481e+06	890842	1.20729e+06	1.491e+06	2.458e+06	834219	0	40.41	2	730.413	1459.82	25.4686	1528	1528	RG_05.raw
aVDIISDILQNSkLEESAIER	Yeast00313-RA Name:Mitochondrial-processing peptidase subunit beta <Q9Y8B5; eV:0.0> AED:0.05 eAED:0.22 QI:0	Yeast00313	N-Term(TMT6plex); K13(TMT6plex)	1.65091e+06	2128463	1.76599e+06	2.24986e+06	1.13545e+06	912245	1.40139e+06	2.15137e+06	2566555	955025	1.39517e+06	1.52529e+06	1.30996e+06	1.47089e+06	1.10696e+06	1.02045e+06	1.4384e+06	2.32475e+06	3.61696e+06	1.06283e+06	0	61.44	3	934.527	2801.57	66.367	5979	5979	RG_01.raw
eQTVYYAk	Yeast00313-RA Name:Mitochondrial-processing peptidase subunit beta <Q9Y8B5; eV:0.0> AED:0.05 eAED:0.22 QI:0	Yeast00313	N-Term(TMT6plex); K8(TMT6plex)	2.86774e+06	3.14641e+06	3696335	3.70278e+06	2.63124e+06	1.59947e+06	3.14197e+06	3.96024e+06	4.85019e+06	1.60979e+06	2.4235e+06	2.25476e+06	2.74183e+06	2.42075e+06	2.56523e+06	1.7892e+06	3.22496e+06	4.2794e+06	6.8352e+06	1.7915e+06	0	30.92	2	730.414	1459.82	25.4619	1741	1741	RG_06.raw
kTDFVGSEVR	Yeast00313-RA Name:Mitochondrial-processing peptidase subunit beta <Q9Y8B5; eV:0.0> AED:0.05 eAED:0.22 QI:0	Yeast00313	N-Term(TMT6plex); K1(TMT6plex)	2.71664e+06	3.49653e+06	3.10977e+06	4.26991e+06	1.57818e+06	1.36699e+06	1.6298e+06	1.50914e+06	1.38965e+06	2.7255e+06	2.2958e+06	2.50567e+06	2.30673e+06	2.79153e+06	1.53858e+06	1.52914e+06	1.67285e+06	1.63076e+06	1.95839e+06	3.03315e+06	0	26.46	3	532.644	1595.92	24.8449	1675	1675	RG_06.raw
gmDIPSPLNTcFNHVL	Yeast00314-RA Name:Transketolase <Q12630; eV:0.0> AED:0.06 eAED:0.17 QI:0	Yeast00314	N-Term(TMT6plex); M2(Oxidation); C11(Carbamidomethyl)	18736.5	14467.7	17994.8	19640.4	14417.9	18396.4	12747.4	23535.3	27480.9	15194	15834	10367.8	13348	12840.3	14056.2	20578.5	13084.1	25432	38727.8	16909.1	0.003	29.96	2	1030.51	2060.01	52.6641	3639	3639	RG_04.raw
gMDIPSPLNTcFNHVL	Yeast00314-RA Name:Transketolase <Q12630; eV:0.0> AED:0.06 eAED:0.17 QI:0	Yeast00314	N-Term(TMT6plex); C11(Carbamidomethyl)	17790.1	14911.1	19960.8	23551.5	15191.9	17224.5	17854.3	20295.7	20578.4	17946.8	15034.2	10685.5	14806.4	15397.2	14810.8	19267.7	18325.9	21931.3	29000.4	19972.6	0.007	15.84	2	1022.51	2044.02	58.0771	4210	4210	RG_04.raw
aLPNcMVWRPADGNETSAAYLQAMQAHAPSILALSR	Yeast00314-RA Name:Transketolase <Q12630; eV:0.0> AED:0.06 eAED:0.17 QI:0	Yeast00314	N-Term(TMT6plex); C5(Carbamidomethyl)	30757.8	18019.3	35800.5	35935.2	19063.1	20720.5	13123.2	12823.9	10030.6	28319	25993.1	12912.9	26555.8	23493.3	18584.8	23178.3	13469.8	13857.3	14135.7	31515.7	0	98.27	4	1035.77	4140.08	61.59	5860	5860	RG_09.raw
iAEAVPEFIcGSADLTGSNLTR	Yeast00314-RA Name:Transketolase <Q12630; eV:0.0> AED:0.06 eAED:0.17 QI:0	Yeast00314	N-Term(TMT6plex); C10(Carbamidomethyl)	90039.3	68917.2	88186	121888	34045.4	56989	24251.4	31007.4	35710.7	70866.2	76091.3	49387.1	65413.8	79686.4	33191.2	63748.9	24892	33506.3	50325.9	78865.6	0	36.73	2	1275.66	2550.3	57.4282	5030	5030	RG_01.raw
vIDFYAk	Yeast00314-RA Name:Transketolase <Q12630; eV:0.0> AED:0.06 eAED:0.17 QI:0	Yeast00314	N-Term(TMT6plex); K7(TMT6plex)	225977	210501	266414	374699	219116	257126	354239	542108	940449	258725	190971	150848	197618	244966	213618	287625	363596	585796	1.32534e+06	287930	0	27.66	2	657.39	1313.77	48.2434	4495	4495	RG_07.raw
ekGEkLNNEWDQLFk	Yeast00314-RA Name:Transketolase <Q12630; eV:0.0> AED:0.06 eAED:0.17 QI:0	Yeast00314	N-Term(TMT6plex); K2(TMT6plex); K5(TMT6plex); K15(TMT6plex)	564962	395502	440918	538173	256048	228731	171612	155615	91173.5	368043	477443	283423	327060	351840	249624	255863	176145	168156	128488	409588	0	14.86	3	932.185	2794.54	41.5101	2912	2912	RG_03.raw
vIDFYAk	Yeast00314-RA Name:Transketolase <Q12630; eV:0.0> AED:0.06 eAED:0.17 QI:0	Yeast00314	N-Term(TMT6plex); K7(TMT6plex)	391952	339412	553063	625715	360230	387768	558467	922160	1.51931e+06	407343	331234	243228	410246	409072	351193	433764	573218	996477	2.1411e+06	453324	0	32.68	2	657.393	1313.78	42.0338	3475	3475	RG_06.raw
vIDFYAk	Yeast00314-RA Name:Transketolase <Q12630; eV:0.0> AED:0.06 eAED:0.17 QI:0	Yeast00314	N-Term(TMT6plex); K7(TMT6plex)	511044	389525	538217	665713	424176	389679	577566	867681	1.51829e+06	411687	431878	279139	399233	435221	413535	435902	592822	937607	2.13967e+06	458158	0	31.13	2	657.397	1313.79	41.4752	3237	3237	RG_05.raw
nIAEQGSk	Yeast00314-RA Name:Transketolase <Q12630; eV:0.0> AED:0.06 eAED:0.17 QI:0	Yeast00314	N-Term(TMT6plex); K8(TMT6plex)	858571	844204	917071	1.12623e+06	716963	809222	858515	1.21713e+06	2078279	713959	725569	604969	680256	736292	698976	905209	881191	1.31522e+06	2.92885e+06	794551	0	37.29	2	652.884	1304.76	19.9859	1489	1489	RG_07.raw
kLSETVITk	Yeast00314-RA Name:Transketolase <Q12630; eV:0.0> AED:0.06 eAED:0.17 QI:0	Yeast00314	N-Term(TMT6plex); K1(TMT6plex); K9(TMT6plex)	1.58238e+06	1.18838e+06	1864772	2493240	1.0757e+06	951245	1.17555e+06	1.41179e+06	1.1342e+06	1.61999e+06	1.33726e+06	851613	1.38323e+06	1.63e+06	1.04871e+06	1.06408e+06	1.2066e+06	1.52557e+06	1.59839e+06	1.80285e+06	0	28.26	3	569.372	1706.1	27.6734	2232	2232	RG_11.raw
nAYANDVGPGVYDIHSPR	Yeast00318-RA Name:Probable 5-methyltetrahydropteroyltriglutamate--homocysteine methyltransferase <Q9UT19; eV:0.0> AED:0.03 eAED:0.03 QI:0	Yeast00318	N-Term(TMT6plex)	1017.17	1280.48	1386.78	1753.25	1350.57	1084.9	1145.47	1727.2	1612.05	1165.9	859.599	917.612	1028.67	1146.22	1316.68	1213.59	1175.72	1866.4	2271.81	1297.51	0	58.81	3	725.373	2174.1	32.5996	1673	1673	RG_04.raw
nADASFkPLSLLDSLVPVYAELLk	Yeast00318-RA Name:Probable 5-methyltetrahydropteroyltriglutamate--homocysteine methyltransferase <Q9UT19; eV:0.0> AED:0.03 eAED:0.03 QI:0	Yeast00318	N-Term(TMT6plex); K7(TMT6plex); K24(TMT6plex)	7338.67	8758.59	7836.41	12066.7	2982.2	2364.93	3159.7	4388.39	3540.82	3837.55	6201.84	6276.54	5812.82	7888.79	2907.38	2645.46	3243.16	4742.05	4989.95	4270.73	0	30.07	3	1097.64	3290.92	90.7261	8551	8551	RG_06.raw
eAGYETRPVILGPISYLLLGk	Yeast00318-RA Name:Probable 5-methyltetrahydropteroyltriglutamate--homocysteine methyltransferase <Q9UT19; eV:0.0> AED:0.03 eAED:0.03 QI:0	Yeast00318	N-Term(TMT6plex); K21(TMT6plex)	6577.21	4799.84	8077.38	10210.3	6477.16	6938.62	4093.91	5142.92	3663.1	6241.46	5558.33	3439.64	5991.56	6675.14	6314.67	7761.66	4202.04	5557.38	5162.28	6946	0	19.69	4	687.658	2747.61	75.8471	7435	7435	RG_08.raw
mVVNPDcGLk	Yeast00318-RA Name:Probable 5-methyltetrahydropteroyltriglutamate--homocysteine methyltransferase <Q9UT19; eV:0.0> AED:0.03 eAED:0.03 QI:0	Yeast00318	N-Term(TMT6plex); M1(Oxidation); C7(Carbamidomethyl); K10(TMT6plex)	7993.66	9358.02	9986.25	10154.9	7522.97	6691.94	6456.01	8198.42	9099.38	7629.72	6755.36	6706.1	7407.51	6638.95	7334.24	7485.72	6626.53	8859.13	12823.4	8490.97	0	36.99	2	803.938	1606.87	28.6653	2063	2063	RG_06.raw
eAGYETRPVILGPISYLLLGk	Yeast00318-RA Name:Probable 5-methyltetrahydropteroyltriglutamate--homocysteine methyltransferase <Q9UT19; eV:0.0> AED:0.03 eAED:0.03 QI:0	Yeast00318	N-Term(TMT6plex); K21(TMT6plex)	12549	13586	14371	14052.3	8098.53	8199.03	11504.3	7742.06	3704.47	7650.36	10605	9735.95	10660	9186.94	7895.36	9171.58	11808.2	8365.99	5220.58	8513.93	0	26.86	4	687.658	2747.61	76.0788	7353	7353	RG_09.raw
eAGYETRPVILGPISYLLLGk	Yeast00318-RA Name:Probable 5-methyltetrahydropteroyltriglutamate--homocysteine methyltransferase <Q9UT19; eV:0.0> AED:0.03 eAED:0.03 QI:0	Yeast00318	N-Term(TMT6plex); K21(TMT6plex)	13941.8	15041.5	20179.4	23773.8	8603.48	7696.82	6544.96	8348.88	4698.44	10629.9	11782.1	10779	14968.5	15542.5	8387.64	8609.79	6717.83	9021.72	6621.34	11829.8	0	42.25	3	916.542	2747.61	86.4797	8449	8449	RG_08.raw
nAYANDVGPGVYDIHSPR	Yeast00318-RA Name:Probable 5-methyltetrahydropteroyltriglutamate--homocysteine methyltransferase <Q9UT19; eV:0.0> AED:0.03 eAED:0.03 QI:0	Yeast00318	N-Term(TMT6plex)	11306.4	14082.3	16099.6	18027.4	12602.1	9299.94	11176.8	17606.2	14999.9	12007.4	9554.94	10091.6	11942.2	11785.7	12286	10403.1	11472	19025.1	21138.9	13362.8	0	61.27	2	1087.55	2174.1	32.6695	1677	1677	RG_04.raw
eAGYETRPVILGPISYLLLGk	Yeast00318-RA Name:Probable 5-methyltetrahydropteroyltriglutamate--homocysteine methyltransferase <Q9UT19; eV:0.0> AED:0.03 eAED:0.03 QI:0	Yeast00318	N-Term(TMT6plex); K21(TMT6plex)	19677.3	18795.5	23703.6	28808.2	9974.16	7466.87	7167.94	8020.64	6226.46	13698.8	16629.1	13469.2	17582.6	18833.8	9723.93	8352.57	7357.26	8667.03	8774.72	15245.1	0	38.85	2	1374.3	2747.59	73.7461	6818	6818	RG_06.raw
vVVASSSSLLHTPVTLANETk	Yeast00318-RA Name:Probable 5-methyltetrahydropteroyltriglutamate--homocysteine methyltransferase <Q9UT19; eV:0.0> AED:0.03 eAED:0.03 QI:0	Yeast00318	N-Term(TMT6plex); K21(TMT6plex)	20703.6	22242.6	20981.7	25541.7	13003	12391.3	18642.4	18459.5	14554.7	14697.9	17496.4	15939.4	15563.6	16698.3	12676.8	13861.1	19134.8	19947.2	20511.4	16357	0	53.44	3	871.185	2611.54	43.7358	4048	4048	RG_12.raw
aDLANAISVGQk	Yeast00318-RA Name:Probable 5-methyltetrahydropteroyltriglutamate--homocysteine methyltransferase <Q9UT19; eV:0.0> AED:0.03 eAED:0.03 QI:0	Yeast00318	N-Term(TMT6plex); K12(TMT6plex)	21373.5	20609.6	18338.3	25562.4	13916.1	12922.9	13073.5	13868	9755.53	17284.8	18062.5	14769.2	13602.8	16711.9	13566.9	14455.8	13418.8	14985.6	13748.1	19235.9	0	25.78	3	548.994	1644.97	40.1568	2330	2330	RG_04.raw
nADASFkPLSLLDSLVPVYAELLk	Yeast00318-RA Name:Probable 5-methyltetrahydropteroyltriglutamate--homocysteine methyltransferase <Q9UT19; eV:0.0> AED:0.03 eAED:0.03 QI:0	Yeast00318	N-Term(TMT6plex); K7(TMT6plex); K24(TMT6plex)	31421.2	39782.2	48662.1	61346.9	18151.9	9188.21	14055.6	22634.3	16257.2	17674.4	26553.8	28508.5	36096.1	40106.6	17696.5	10278.1	14426.9	24458.4	22910.6	19669.5	0	46.7	3	1097.64	3290.91	108.142	9795	9795	RG_02.raw
eAGYETRPVILGPISYLLLGk	Yeast00318-RA Name:Probable 5-methyltetrahydropteroyltriglutamate--homocysteine methyltransferase <Q9UT19; eV:0.0> AED:0.03 eAED:0.03 QI:0	Yeast00318	N-Term(TMT6plex); K21(TMT6plex)	39805.4	27569.8	34484.9	45439.9	11879.1	15376.3	12405.2	12948.6	16961.1	21836.2	33639.2	19756.9	25579.9	29707.1	11581.1	17200.2	12732.9	13992.1	23902.7	24301.1	0	11.44	3	916.541	2747.61	77.1569	7545	7545	RG_12.raw
vVVASSSSLLHTPVTLANETk	Yeast00318-RA Name:Probable 5-methyltetrahydropteroyltriglutamate--homocysteine methyltransferase <Q9UT19; eV:0.0> AED:0.03 eAED:0.03 QI:0	Yeast00318	N-Term(TMT6plex); K21(TMT6plex)	29635.4	46288.1	46639.9	52686.6	21782.2	20156.7	13957.9	10798	15889.7	22279.3	25044.6	33170.8	34596.1	34444.7	21235.7	22547.6	14326.5	11668.2	22392.8	24794.2	0	58.14	3	871.187	2611.55	44.3636	4114	4114	RG_12.raw
nAYANDVGPGVYDIHSPRVPSVEELk	Yeast00318-RA Name:Probable 5-methyltetrahydropteroyltriglutamate--homocysteine methyltransferase <Q9UT19; eV:0.0> AED:0.03 eAED:0.03 QI:0	Yeast00318	N-Term(TMT6plex); K26(TMT6plex)	28473	29808.8	30858.7	49498.7	34695.8	20287.6	33226.4	21070.8	13745.6	26713.6	24062.2	21361.4	22890.1	32360.6	33825.4	22694.1	34104	22768.9	19371.2	29729	0	38.1	4	821.938	3284.73	40.7628	2832	2832	RG_03.raw
aVDALGADRVVVASSSSLLHTPVTLANETk	Yeast00318-RA Name:Probable 5-methyltetrahydropteroyltriglutamate--homocysteine methyltransferase <Q9UT19; eV:0.0> AED:0.03 eAED:0.03 QI:0	Yeast00318	N-Term(TMT6plex); K30(TMT6plex)	37934.2	41645.9	34174.1	56566.7	21687.1	15514.6	20298.1	24400.7	14600.5	29275.2	32057.8	29844.1	25349.3	36981.5	21143.1	17354.9	20834.2	26367.2	20576	32579.8	0	47.71	4	870.733	3479.91	56.7655	5288	5288	RG_10.raw
dLPVEAIHIDLDkAR	Yeast00318-RA Name:Probable 5-methyltetrahydropteroyltriglutamate--homocysteine methyltransferase <Q9UT19; eV:0.0> AED:0.03 eAED:0.03 QI:0	Yeast00318	N-Term(TMT6plex); K13(TMT6plex)	37547.7	36913.1	56964.6	54715.4	25525.5	19059.3	13298.5	19988	21750.8	30158.6	31731.2	26452.5	42254.6	35771.1	24885.1	21320	13649.8	21598.8	30652.7	33562.9	0.002	19.02	3	721.753	2163.24	41.3111	2757	2757	RG_02.raw
rADWDAYLR	Yeast00318-RA Name:Probable 5-methyltetrahydropteroyltriglutamate--homocysteine methyltransferase <Q9UT19; eV:0.0> AED:0.03 eAED:0.03 QI:0	Yeast00318	N-Term(TMT6plex)	34718.6	42369.5	65983.6	59764.9	27628.9	21191.1	13987.4	27272	15837.6	36583.7	29340.3	30362.6	48944.7	39072.3	26935.7	23704.8	14356.8	29469.9	22319.4	40713.2	0.004	20.41	3	465.584	1394.74	31.1788	2139	2139	RG_05.raw
wFDSNYHFIVPEFDTTTk	Yeast00318-RA Name:Probable 5-methyltetrahydropteroyltriglutamate--homocysteine methyltransferase <Q9UT19; eV:0.0> AED:0.03 eAED:0.03 QI:0	Yeast00318	N-Term(TMT6plex); K18(TMT6plex)	40860.6	50025.4	53592.8	62288.8	13405.6	30995.6	24189.3	23416.1	14012.1	37149.5	34530.9	35849	39753.6	40722.4	13069.3	34672.2	24828.2	25303.2	19746.8	41342.9	0	17.76	3	902.459	2705.36	63.5462	6066	6066	RG_09.raw
eAGYETRPVILGPISYLLLGk	Yeast00318-RA Name:Probable 5-methyltetrahydropteroyltriglutamate--homocysteine methyltransferase <Q9UT19; eV:0.0> AED:0.03 eAED:0.03 QI:0	Yeast00318	N-Term(TMT6plex); K21(TMT6plex)	70665.4	68433.7	76001.9	100145	17792.9	28789.3	28855.3	30591.6	25876.3	37186.1	59718.6	49040.7	56376	65471.7	17346.5	32204.2	29617.5	33057	36466.6	41383.6	0	34.16	3	916.541	2747.61	76.7283	7406	7406	RG_11.raw
qLkEAGAQSVQLDEPVLVYDQPAELAESFkk	Yeast00318-RA Name:Probable 5-methyltetrahydropteroyltriglutamate--homocysteine methyltransferase <Q9UT19; eV:0.0> AED:0.03 eAED:0.03 QI:0	Yeast00318	N-Term(TMT6plex); K3(TMT6plex); K30(TMT6plex); K31(TMT6plex)	61437.9	72067.4	70151	98243	33646.5	27049.1	30791.9	22871.8	12889.8	48586.2	51920.5	51644.6	52035.9	64228	32802.3	30257.6	31605.2	24715	18165.1	54070.6	0	70.63	4	1087.61	4347.4	51.5508	3848	3848	RG_02.raw
aDLANAISVGQk	Yeast00318-RA Name:Probable 5-methyltetrahydropteroyltriglutamate--homocysteine methyltransferase <Q9UT19; eV:0.0> AED:0.03 eAED:0.03 QI:0	Yeast00318	N-Term(TMT6plex); K12(TMT6plex)	96388.8	95209.2	94277	145000	61648.8	33716.3	54401.6	64852.1	72463.6	54920.8	81457.2	68228.4	69931.9	94796	60102.2	37715.7	55838.5	70078.5	102120	61120.3	0	31.74	3	548.991	1644.96	38.746	3124	3124	RG_06.raw
lLEVFk	Yeast00318-RA Name:Probable 5-methyltetrahydropteroyltriglutamate--homocysteine methyltransferase <Q9UT19; eV:0.0> AED:0.03 eAED:0.03 QI:0	Yeast00318	N-Term(TMT6plex); K6(TMT6plex)	81073.8	93933	109875	129836	57746.3	56910.5	84214	154701	115601	64114.6	68514.6	67313.9	81502.2	84882.4	56297.6	63661.1	86438.3	167168	162912	71351.9	0	28.75	2	603.893	1206.78	50.0964	4335	4335	RG_06.raw
LYEVAAIAk	Yeast00318-RA Name:Probable 5-methyltetrahydropteroyltriglutamate--homocysteine methyltransferase <Q9UT19; eV:0.0> AED:0.03 eAED:0.03 QI:0	Yeast00318	K9(TMT6plex)	91782.6	110180	105678	141362	86538.6	63330.6	64441.7	89318.8	57012.2	65791.2	77564.5	78956.6	78388.8	92418	84367.6	70842.7	66143.8	96517	80345.2	73217.8	0.01	17.15	2	603.868	1206.73	30.9728	2117	2117	RG_05.raw
nVWkADLANAISVGQk	Yeast00318-RA Name:Probable 5-methyltetrahydropteroyltriglutamate--homocysteine methyltransferase <Q9UT19; eV:0.0> AED:0.03 eAED:0.03 QI:0	Yeast00318	N-Term(TMT6plex); K4(TMT6plex); K16(TMT6plex)	144460	121482	132869	161294	59260.7	45666.4	26570.2	32449.5	12196.5	84857.1	122081	87055.9	98558.1	105448	57774	51083.2	27272	35064.6	17188.1	94435.8	0	64.89	2	1201.21	2401.41	50.1472	4625	4625	RG_11.raw
eFIQAGIR	Yeast00318-RA Name:Probable 5-methyltetrahydropteroyltriglutamate--homocysteine methyltransferase <Q9UT19; eV:0.0> AED:0.03 eAED:0.03 QI:0	Yeast00318	N-Term(TMT6plex)	103748	156753	144754	154245	71217.5	86309.8	106551	156668	165153	89091.7	87676.5	112331	107374	100840	69430.9	96547.6	109365	169294	232745	99148.4	0.001	30.72	2	581.842	1162.68	29.8326	1995	1995	RG_05.raw
eAGYETRPVILGPISYLLLGk	Yeast00318-RA Name:Probable 5-methyltetrahydropteroyltriglutamate--homocysteine methyltransferase <Q9UT19; eV:0.0> AED:0.03 eAED:0.03 QI:0	Yeast00318	N-Term(TMT6plex); K21(TMT6plex)	147487	163164	152798	218800	39595.6	45842.1	54848.4	79369	52954.1	91953	124640	116926	113341	143044	38602.2	51279.8	56297.1	85765.3	74626.3	102333	0	43.08	3	916.542	2747.61	75.5779	7287	7287	RG_11.raw
vVVASSSSLLHTPVTLANETk	Yeast00318-RA Name:Probable 5-methyltetrahydropteroyltriglutamate--homocysteine methyltransferase <Q9UT19; eV:0.0> AED:0.03 eAED:0.03 QI:0	Yeast00318	N-Term(TMT6plex); K21(TMT6plex)	80390.7	100765	100955	138759	47662.5	41891.8	51890.3	67133.2	50699.4	94848.9	67937.4	72210.1	74885.5	90715.8	46466.8	46860.9	53260.9	72543.5	71448.9	105555	0	62.34	3	871.187	2611.55	44.8673	4167	4167	RG_12.raw
iTENIDcLkDLPVEAIHIDLDkAR	Yeast00318-RA Name:Probable 5-methyltetrahydropteroyltriglutamate--homocysteine methyltransferase <Q9UT19; eV:0.0> AED:0.03 eAED:0.03 QI:0	Yeast00318	N-Term(TMT6plex); C7(Carbamidomethyl); K9(TMT6plex); K22(TMT6plex)	135593	122921	147580	200112	61690.3	49884.7	46736.6	42027.7	24160.5	97208.6	114588	88087.3	109471	130827	60142.6	55801.9	47971.1	45414.7	34048.6	108182	0	47.73	3	1160.32	3478.93	54.0647	4116	4116	RG_02.raw
fPTTTIGSFPQTk	Yeast00318-RA Name:Probable 5-methyltetrahydropteroyltriglutamate--homocysteine methyltransferase <Q9UT19; eV:0.0> AED:0.03 eAED:0.03 QI:0	Yeast00318	N-Term(TMT6plex); K13(TMT6plex)	144414	161082	178441	201467	109315	87785.3	72103	69974.4	61667.4	101876	122043	115434	132362	131713	106572	98198.2	74007.5	75613.6	86905.7	113376	0	42.82	2	942.051	1883.1	42.4476	3911	3911	RG_12.raw
gAPEQLEPVVDAIk	Yeast00318-RA Name:Probable 5-methyltetrahydropteroyltriglutamate--homocysteine methyltransferase <Q9UT19; eV:0.0> AED:0.03 eAED:0.03 QI:0	Yeast00318	N-Term(TMT6plex); K14(TMT6plex)	115996	180070	169086	229029	92745.4	58479.5	50534.9	111905	74901.1	102055	98027.1	129041	125423	149731	90418.6	65416.1	51869.7	120923	105556	113575	0	37.08	3	642.043	1924.12	43.4119	3536	3536	RG_01.raw
rADWDAYLR	Yeast00318-RA Name:Probable 5-methyltetrahydropteroyltriglutamate--homocysteine methyltransferase <Q9UT19; eV:0.0> AED:0.03 eAED:0.03 QI:0	Yeast00318	N-Term(TMT6plex)	125996	135026	141029	160988	71830.7	94342.9	71370.9	139383	110322	110239	106478	96761.6	104612	105248	70028.6	105534	73256	150615	155472	122682	0	33.63	3	465.581	1394.73	32.3722	2444	2444	RG_06.raw
aDLANAISVGQk	Yeast00318-RA Name:Probable 5-methyltetrahydropteroyltriglutamate--homocysteine methyltransferase <Q9UT19; eV:0.0> AED:0.03 eAED:0.03 QI:0	Yeast00318	N-Term(TMT6plex); K12(TMT6plex)	138744	176542	199754	221620	87375.5	81700.7	60118.6	59468.8	65720.1	110997	117251	126513	148172	144888	85183.4	91391.8	61706.6	64261.4	92617	123527	0	39.63	2	822.988	1644.97	41.4011	3866	3866	RG_08.raw
aVDALGADRVVVASSSSLLHTPVTLANETk	Yeast00318-RA Name:Probable 5-methyltetrahydropteroyltriglutamate--homocysteine methyltransferase <Q9UT19; eV:0.0> AED:0.03 eAED:0.03 QI:0	Yeast00318	N-Term(TMT6plex); K30(TMT6plex)	179189	168879	178402	218788	112643	123623	108205	69360.5	53232	122777	151431	121021	132333	143036	109817	138287	111063	74950.2	75018	136636	0	52.5	4	870.741	3479.94	54.7868	5116	5116	RG_11.raw
rADWDAYLR	Yeast00318-RA Name:Probable 5-methyltetrahydropteroyltriglutamate--homocysteine methyltransferase <Q9UT19; eV:0.0> AED:0.03 eAED:0.03 QI:0	Yeast00318	N-Term(TMT6plex)	94947.5	119440	128330	148344	58972.7	41499.5	44259.2	108242	82303.9	123923	80239.1	85592.6	95191.5	96982.7	57493.2	46422.1	45428.2	116965	115988	137912	0	29.51	3	465.585	1394.74	35.0579	3096	3096	RG_07.raw
eAGYETRPVILGPISYLLLGk	Yeast00318-RA Name:Probable 5-methyltetrahydropteroyltriglutamate--homocysteine methyltransferase <Q9UT19; eV:0.0> AED:0.03 eAED:0.03 QI:0	Yeast00318	N-Term(TMT6plex); K21(TMT6plex)	182840	202579	226928	280406	96911.2	74982.7	72413.1	84732	40348.2	125771	154516	145171	168328	183320	94479.9	83877	74325.7	91560.6	56861.3	139968	0	42.25	3	916.541	2747.61	76.2979	7375	7375	RG_09.raw
lYEVAAIAk	Yeast00318-RA Name:Probable 5-methyltetrahydropteroyltriglutamate--homocysteine methyltransferase <Q9UT19; eV:0.0> AED:0.03 eAED:0.03 QI:0	Yeast00318	N-Term(TMT6plex); K9(TMT6plex)	175776	182156	237864	273019	94931.1	66400.5	68145.4	89255.6	88334.9	128680	148547	130536	176441	178491	92549.5	74276.8	69945.3	96448.7	124487	143205	0	44.95	2	718.449	1435.89	92.538	9085	9085	RG_07.raw
eGLPLR	Yeast00318-RA Name:Probable 5-methyltetrahydropteroyltriglutamate--homocysteine methyltransferase <Q9UT19; eV:0.0> AED:0.03 eAED:0.03 QI:0	Yeast00318	N-Term(TMT6plex)	160652	212442	206732	228017	121604	89189.2	73721.1	129329	65133.4	128774	135766	152239	153348	149070	118553	99768.6	75668.2	139752	91790.2	143310	0.033	16.16	2	457.288	913.57	25.8055	2111	2111	RG_07.raw
vVVASSSSLLHTPVTLANETk	Yeast00318-RA Name:Probable 5-methyltetrahydropteroyltriglutamate--homocysteine methyltransferase <Q9UT19; eV:0.0> AED:0.03 eAED:0.03 QI:0	Yeast00318	N-Term(TMT6plex); K21(TMT6plex)	178068	182153	255319	256651	91240.5	85081	77947.4	117957	88515.5	135458	150483	130534	189388	167790	88951.5	95173	80006.2	127463	124742	150748	0	59.89	3	871.173	2611.5	46.4003	4227	4227	RG_11.raw
eAGYETRPVILGPISYLLLGk	Yeast00318-RA Name:Probable 5-methyltetrahydropteroyltriglutamate--homocysteine methyltransferase <Q9UT19; eV:0.0> AED:0.03 eAED:0.03 QI:0	Yeast00318	N-Term(TMT6plex); K21(TMT6plex)	141505	179406	224259	252898	106059	64325.5	68634.4	90883	56443.1	137513	119584	128565	166349	165336	103398	71955.6	70447.2	98207.3	79543.3	153035	0	48.5	3	916.541	2747.61	73.4009	6782	6782	RG_06.raw
rADWDAYLR	Yeast00318-RA Name:Probable 5-methyltetrahydropteroyltriglutamate--homocysteine methyltransferase <Q9UT19; eV:0.0> AED:0.03 eAED:0.03 QI:0	Yeast00318	N-Term(TMT6plex)	174995	177931	192459	194917	98914.9	75692.1	79563	174236	132828	139615	147886	127508	142760	127430	96433.3	84670.5	81664.5	188277	187190	155374	0	42.08	3	465.584	1394.74	36.5917	3355	3355	RG_08.raw
sEkPVkGMLTGPVTILNWSFPR	Yeast00318-RA Name:Probable 5-methyltetrahydropteroyltriglutamate--homocysteine methyltransferase <Q9UT19; eV:0.0> AED:0.03 eAED:0.03 QI:0	Yeast00318	N-Term(TMT6plex); K3(TMT6plex); K6(TMT6plex)	235853	175217	213290	216750	82783.8	79920.1	42266.4	40593.5	25958.6	144160	199317	125563	158212	141704	80706.9	89400.1	43382.7	43864.9	36582.5	160433	0	38.93	4	786.96	3144.82	61.8778	5963	5963	RG_12.raw
nVWkADLANAISVGQk	Yeast00318-RA Name:Probable 5-methyltetrahydropteroyltriglutamate--homocysteine methyltransferase <Q9UT19; eV:0.0> AED:0.03 eAED:0.03 QI:0	Yeast00318	N-Term(TMT6plex); K4(TMT6plex); K16(TMT6plex)	262329	204210	182955	246619	113222	75062.1	50865.6	52629.1	32561.1	144657	221692	146340	135710	161231	110381	83965.7	52209.1	56870.5	45887.2	160985	0	52.05	3	801.142	2401.41	50.3197	4643	4643	RG_11.raw
nAYANDVGPGVYDIHSPR	Yeast00318-RA Name:Probable 5-methyltetrahydropteroyltriglutamate--homocysteine methyltransferase <Q9UT19; eV:0.0> AED:0.03 eAED:0.03 QI:0	Yeast00318	N-Term(TMT6plex)	204336	302997	217274	343490	180119	155491	185561	227226	257245	152125	172682	217133	161168	224563	175600	173935	190462	245538	362526	169297	0	69.38	3	725.365	2174.08	29.5928	1969	1969	RG_05.raw
eAGYETRPVILGPISYLLLGk	Yeast00318-RA Name:Probable 5-methyltetrahydropteroyltriglutamate--homocysteine methyltransferase <Q9UT19; eV:0.0> AED:0.03 eAED:0.03 QI:0	Yeast00318	N-Term(TMT6plex); K21(TMT6plex)	196792	182541	218629	284103	109525	123170	146239	93281.8	53811.4	152743	166307	130812	162172	185737	106778	137780	150102	100799	75834.5	169985	0	43.44	3	916.541	2747.61	77.0204	7326	7326	RG_10.raw
eAGYETRPVILGPISYLLLGk	Yeast00318-RA Name:Probable 5-methyltetrahydropteroyltriglutamate--homocysteine methyltransferase <Q9UT19; eV:0.0> AED:0.03 eAED:0.03 QI:0	Yeast00318	N-Term(TMT6plex); K21(TMT6plex)	182112	192714	235451	256390	101388	127293	168729	106641	46847.5	161167	153901	138102	174651	167619	98844.9	142392	173185	115235	66020.6	179360	0	35.63	3	916.542	2747.61	77.5746	7381	7381	RG_10.raw
eAGAQSVQLDEPVLVYDQPAELAESFkk	Yeast00318-RA Name:Probable 5-methyltetrahydropteroyltriglutamate--homocysteine methyltransferase <Q9UT19; eV:0.0> AED:0.03 eAED:0.03 QI:0	Yeast00318	N-Term(TMT6plex); K27(TMT6plex); K28(TMT6plex)	209513	197612	267929	307987	80531.2	80475.3	77111.5	85874.3	145553	185995	177057	141612	198742	201352	78510.9	90021.1	79148.2	92794.9	205122	206990	0	53.49	4	938.011	3749.02	54.6805	4737	4737	RG_01.raw
eHQLSSLDVMFAMGR	Yeast00318-RA Name:Probable 5-methyltetrahydropteroyltriglutamate--homocysteine methyltransferase <Q9UT19; eV:0.0> AED:0.03 eAED:0.03 QI:0	Yeast00318	N-Term(TMT6plex)	334518	372476	237074	353948	186321	89526	106827	132173	54728.8	186061	282698	266922	175855	231399	181647	100145	109649	142825	77127.4	207064	0	52.4	3	650.665	1949.98	47.8976	3136	3136	RG_04.raw
eAGYETRPVILGPISYLLLGk	Yeast00318-RA Name:Probable 5-methyltetrahydropteroyltriglutamate--homocysteine methyltransferase <Q9UT19; eV:0.0> AED:0.03 eAED:0.03 QI:0	Yeast00318	N-Term(TMT6plex); K21(TMT6plex)	267451	265657	333797	413415	116978	111468	115307	132783	95495.6	189879	226020	190374	247601	270277	114043	124690	118353	143484	134579	211312	0	44.81	3	916.541	2747.61	75.6474	7310	7310	RG_09.raw
iTENIDcLkDLPVEAIHIDLDk	Yeast00318-RA Name:Probable 5-methyltetrahydropteroyltriglutamate--homocysteine methyltransferase <Q9UT19; eV:0.0> AED:0.03 eAED:0.03 QI:0	Yeast00318	N-Term(TMT6plex); C7(Carbamidomethyl); K9(TMT6plex); K22(TMT6plex)	238630	274500	347026	421567	140090	135149	90592.6	99807.2	103459	190931	201664	196711	257414	275607	136575	151180	92985.4	107851	145801	212484	0	38.85	3	1084.61	3251.81	58.8079	5176	5176	RG_01.raw
nAYANDVGPGVYDIHSPR	Yeast00318-RA Name:Probable 5-methyltetrahydropteroyltriglutamate--homocysteine methyltransferase <Q9UT19; eV:0.0> AED:0.03 eAED:0.03 QI:0	Yeast00318	N-Term(TMT6plex)	227653	285075	258216	323305	165648	202434	208632	239693	252494	199093	192388	204289	191537	211366	161493	226446	214142	259010	355830	221566	0	73.48	3	725.366	2174.08	30.8469	2593	2593	RG_09.raw
eAGYETRPVILGPISYLLLGk	Yeast00318-RA Name:Probable 5-methyltetrahydropteroyltriglutamate--homocysteine methyltransferase <Q9UT19; eV:0.0> AED:0.03 eAED:0.03 QI:0	Yeast00318	N-Term(TMT6plex); K21(TMT6plex)	300790	276575	392961	468597	142959	90295.3	92636.5	123350	90591	206028	254194	198198	291487	306353	139373	101006	95083.3	133291	127667	229285	0	41.99	3	916.541	2747.61	75.8181	7431	7431	RG_08.raw
vVVASSSSLLHTPVTLANETk	Yeast00318-RA Name:Probable 5-methyltetrahydropteroyltriglutamate--homocysteine methyltransferase <Q9UT19; eV:0.0> AED:0.03 eAED:0.03 QI:0	Yeast00318	N-Term(TMT6plex); K21(TMT6plex)	217218	248320	429261	459369	237828	160157	113128	193785	120522	228541	183569	177950	318413	300320	231861	179155	116116	209402	169848	254339	0	61.76	3	871.174	2611.51	45.9151	4198	4198	RG_09.raw
qLALALRDEVcDLEkAk	Yeast00318-RA Name:Probable 5-methyltetrahydropteroyltriglutamate--homocysteine methyltransferase <Q9UT19; eV:0.0> AED:0.03 eAED:0.03 QI:0	Yeast00318	N-Term(TMT6plex); C11(Carbamidomethyl); K15(TMT6plex); K17(TMT6plex)	358029	243602	280215	315152	128435	113535	60677.9	56418.6	25898.6	245062	302567	174569	207856	206036	125213	127002	62280.6	60965.4	36497.9	272725	0	15.55	4	665.64	2659.54	51.2196	3943	3943	RG_03.raw
mVVNPDcGLk	Yeast00318-RA Name:Probable 5-methyltetrahydropteroyltriglutamate--homocysteine methyltransferase <Q9UT19; eV:0.0> AED:0.03 eAED:0.03 QI:0	Yeast00318	N-Term(TMT6plex); C7(Carbamidomethyl); K10(TMT6plex)	272987	315715	301854	336586	187246	168284	175395	247095	164580	265258	230698	226246	223906	220049	182548	188245	180028	267008	231937	295201	0	53.44	2	795.94	1590.87	33.42	2378	2378	RG_05.raw
eAGAQSVQLDEPVLVYDQPAELAESFkk	Yeast00318-RA Name:Probable 5-methyltetrahydropteroyltriglutamate--homocysteine methyltransferase <Q9UT19; eV:0.0> AED:0.03 eAED:0.03 QI:0	Yeast00318	N-Term(TMT6plex); K27(TMT6plex); K28(TMT6plex)	367580	398093	620438	762527	212500	177747	169638	220311	199762	270273	310638	285280	460223	498515	207169	198831	174118	238066	281518	300781	0	45.2	3	1250.35	3749.02	54.6113	4730	4730	RG_01.raw
lYEVAAIAk	Yeast00318-RA Name:Probable 5-methyltetrahydropteroyltriglutamate--homocysteine methyltransferase <Q9UT19; eV:0.0> AED:0.03 eAED:0.03 QI:0	Yeast00318	N-Term(TMT6plex); K9(TMT6plex)	381972	449737	499530	614752	194941	129979	128887	186367	182158	271443	322801	322289	370537	401904	190050	145397	132291	201387	256709	302084	0	47.4	2	718.442	1435.88	50.0234	4684	4684	RG_07.raw
wFDSNYHFIVPEFDTTTk	Yeast00318-RA Name:Probable 5-methyltetrahydropteroyltriglutamate--homocysteine methyltransferase <Q9UT19; eV:0.0> AED:0.03 eAED:0.03 QI:0	Yeast00318	N-Term(TMT6plex); K18(TMT6plex)	362641	381016	426595	571444	188594	134369	103583	191708	160166	278232	306465	273042	316435	373591	183862	150308	106319	207158	225716	309639	0	48.11	3	902.458	2705.36	60.0559	5212	5212	RG_05.raw
lYEVAAIAk	Yeast00318-RA Name:Probable 5-methyltetrahydropteroyltriglutamate--homocysteine methyltransferase <Q9UT19; eV:0.0> AED:0.03 eAED:0.03 QI:0	Yeast00318	N-Term(TMT6plex); K9(TMT6plex)	456645	516387	538386	711051	238068	197512	172722	214390	217976	289851	385906	370051	399359	464862	232095	220940	177284	231668	307185	322569	0	44.27	2	718.45	1435.89	47.6921	4532	4532	RG_08.raw
vPSVEELkNk	Yeast00318-RA Name:Probable 5-methyltetrahydropteroyltriglutamate--homocysteine methyltransferase <Q9UT19; eV:0.0> AED:0.03 eAED:0.03 QI:0	Yeast00318	N-Term(TMT6plex); K8(TMT6plex); K10(TMT6plex)	269994	312570	341775	371995	245367	208036	254027	252666	180253	291310	228169	223992	253519	243198	239212	232713	260736	273028	254024	324194	0	10.96	3	610.717	1830.14	38.9423	3509	3509	RG_07.raw
wAVDSFk	Yeast00318-RA Name:Probable 5-methyltetrahydropteroyltriglutamate--homocysteine methyltransferase <Q9UT19; eV:0.0> AED:0.03 eAED:0.03 QI:0	Yeast00318	N-Term(TMT6plex); K7(TMT6plex)	351241	462102	399654	494950	199769	170907	199970	354776	247568	295995	296831	331149	296452	323582	194757	191180	205251	383368	348889	329407	0	26.02	2	655.88	1310.75	45.8604	4338	4338	RG_08.raw
aDLANAISVGQk	Yeast00318-RA Name:Probable 5-methyltetrahydropteroyltriglutamate--homocysteine methyltransferase <Q9UT19; eV:0.0> AED:0.03 eAED:0.03 QI:0	Yeast00318	N-Term(TMT6plex); K12(TMT6plex)	421280	431814	529323	635648	225694	201691	165661	166107	165193	297737	356020	309445	392636	415566	220031	225615	170037	179494	232800	331346	0	67.66	2	822.988	1644.97	40.1399	2328	2328	RG_04.raw
fSLSSEPkPVVEYk	Yeast00318-RA Name:Probable 5-methyltetrahydropteroyltriglutamate--homocysteine methyltransferase <Q9UT19; eV:0.0> AED:0.03 eAED:0.03 QI:0	Yeast00318	N-Term(TMT6plex); K8(TMT6plex); K14(TMT6plex)	359880	388732	490791	638683	194036	146245	161018	267666	228994	315761	304131	278571	364054	417550	189169	163592	165270	289237	322713	351404	0	11.25	3	766.449	2297.33	41.9004	3771	3771	RG_09.raw
eFIQAGIR	Yeast00318-RA Name:Probable 5-methyltetrahydropteroyltriglutamate--homocysteine methyltransferase <Q9UT19; eV:0.0> AED:0.03 eAED:0.03 QI:0	Yeast00318	N-Term(TMT6plex)	308622	360690	347491	472181	303347	257178	342908	477627	394115	319203	260813	258476	257759	308697	295737	287684	351965	516119	555412	355235	0	28.02	2	581.84	1162.67	30.7027	2265	2265	RG_06.raw
fSLSSEPkPVVEYk	Yeast00318-RA Name:Probable 5-methyltetrahydropteroyltriglutamate--homocysteine methyltransferase <Q9UT19; eV:0.0> AED:0.03 eAED:0.03 QI:0	Yeast00318	N-Term(TMT6plex); K8(TMT6plex); K14(TMT6plex)	386943	407695	549250	570674	219948	146771	152222	208330	132183	323273	327001	292160	407418	373088	214430	164181	156243	225119	186280	359765	0	20.6	2	1149.16	2297.32	41.0042	3365	3365	RG_06.raw
mVVNPDcGLk	Yeast00318-RA Name:Probable 5-methyltetrahydropteroyltriglutamate--homocysteine methyltransferase <Q9UT19; eV:0.0> AED:0.03 eAED:0.03 QI:0	Yeast00318	N-Term(TMT6plex); C7(Carbamidomethyl); K10(TMT6plex)	398822	419862	415647	443051	284457	263601	273083	365268	266313	333944	337041	300880	308314	289652	277321	294869	280296	394705	375305	371639	0	48.17	2	795.94	1590.87	32.9201	2325	2325	RG_05.raw
kAYGVLATAGPk	Yeast00318-RA Name:Probable 5-methyltetrahydropteroyltriglutamate--homocysteine methyltransferase <Q9UT19; eV:0.0> AED:0.03 eAED:0.03 QI:0	Yeast00318	N-Term(TMT6plex); K1(TMT6plex); K12(TMT6plex)	507473	535784	620408	843458	329363	222694	257690	299094	272881	359859	428860	383951	460200	551425	321100	249109	264497	323198	384561	400481	0	38.16	2	932.102	1863.2	28.1238	2385	2385	RG_12.raw
lAAVkPEMYNR	Yeast00318-RA Name:Probable 5-methyltetrahydropteroyltriglutamate--homocysteine methyltransferase <Q9UT19; eV:0.0> AED:0.03 eAED:0.03 QI:0	Yeast00318	N-Term(TMT6plex); K5(TMT6plex)	455916	454297	511196	637505	231901	192690	127545	227676	161758	375466	385290	325557	379190	416780	226083	215547	130914	246025	227960	417849	0.001	11.53	3	584.018	1750.04	28.5517	2431	2431	RG_12.raw
dLPVEAIHIDLDkAR	Yeast00318-RA Name:Probable 5-methyltetrahydropteroyltriglutamate--homocysteine methyltransferase <Q9UT19; eV:0.0> AED:0.03 eAED:0.03 QI:0	Yeast00318	N-Term(TMT6plex); K13(TMT6plex)	598362	643881	914909	1.01034e+06	330398	244234	174355	318276	211476	468534	505670	461415	678653	660525	322109	273204	178960	343926	298025	521422	0	36.11	4	541.566	2163.24	41.1968	2744	2744	RG_02.raw
lYEVAAIAk	Yeast00318-RA Name:Probable 5-methyltetrahydropteroyltriglutamate--homocysteine methyltransferase <Q9UT19; eV:0.0> AED:0.03 eAED:0.03 QI:0	Yeast00318	N-Term(TMT6plex); K9(TMT6plex)	727430	859901	897345	1.22259e+06	423477	251104	241028	416538	386561	496951	614744	616218	665624	799288	412853	280889	247394	450107	544767	553047	0	45.02	2	718.449	1435.89	42.873	3385	3385	RG_05.raw
fPTTTIGSFPQTk	Yeast00318-RA Name:Probable 5-methyltetrahydropteroyltriglutamate--homocysteine methyltransferase <Q9UT19; eV:0.0> AED:0.03 eAED:0.03 QI:0	Yeast00318	N-Term(TMT6plex); K13(TMT6plex)	712275	703551	919838	953256	434442	377286	351645	318207	294536	530694	601936	504176	682309	623207	423543	422039	360933	343851	415079	590599	0	54.74	2	942.052	1883.1	44.015	4077	4077	RG_12.raw
aDWDAYLR	Yeast00318-RA Name:Probable 5-methyltetrahydropteroyltriglutamate--homocysteine methyltransferase <Q9UT19; eV:0.0> AED:0.03 eAED:0.03 QI:0	Yeast00318	N-Term(TMT6plex)	598475	749241	712490	852290	446148	338323	357324	738387	623573	538505	505765	536918	528504	557199	434955	378454	366762	797893	878780	599291	0	30.05	2	619.822	1238.64	40.4598	3222	3222	RG_01.raw
lSEEVkDWFSFATEk	Yeast00318-RA Name:Probable 5-methyltetrahydropteroyltriglutamate--homocysteine methyltransferase <Q9UT19; eV:0.0> AED:0.03 eAED:0.03 QI:0	Yeast00318	N-Term(TMT6plex); K6(TMT6plex); K15(TMT6plex)	744086	846894	1088679	1.26549e+06	380141	295458	263813	371528	369015	539850	628820	606897	807550	827338	370604	330505	270781	401469	520040	600788	0	43.02	2	1252.18	2503.35	61.8271	4942	4942	RG_02.raw
rEFEQk	Yeast00318-RA Name:Probable 5-methyltetrahydropteroyltriglutamate--homocysteine methyltransferase <Q9UT19; eV:0.0> AED:0.03 eAED:0.03 QI:0	Yeast00318	N-Term(TMT6plex); K6(TMT6plex)	668149	672286	774685	878961	361694	299009	221761	266502	300671	560754	564646	481770	574638	574636	352620	334476	227619	287979	423725	624052	0.007	14.51	3	432.255	1294.75	21.1415	1712	1712	RG_08.raw
eAGYETRPVILGPISYLLLGk	Yeast00318-RA Name:Probable 5-methyltetrahydropteroyltriglutamate--homocysteine methyltransferase <Q9UT19; eV:0.0> AED:0.03 eAED:0.03 QI:0	Yeast00318	N-Term(TMT6plex); K21(TMT6plex)	612499	710137	916541	1.00455e+06	470226	362445	420804	366578	191939	561054	517617	508895	679863	656741	458429	405437	431918	396121	270493	624386	0	42.84	3	916.543	2747.61	72.7115	6531	6531	RG_05.raw
mVVNPDcGLk	Yeast00318-RA Name:Probable 5-methyltetrahydropteroyltriglutamate--homocysteine methyltransferase <Q9UT19; eV:0.0> AED:0.03 eAED:0.03 QI:0	Yeast00318	N-Term(TMT6plex); C7(Carbamidomethyl); K10(TMT6plex)	713826	853690	772722	958273	540164	435322	498297	677708	487816	662630	603247	611767	573183	626487	526613	486959	511459	732325	687461	737428	0	50.12	2	795.943	1590.88	37.1263	3316	3316	RG_07.raw
lAAVkPEMYNR	Yeast00318-RA Name:Probable 5-methyltetrahydropteroyltriglutamate--homocysteine methyltransferase <Q9UT19; eV:0.0> AED:0.03 eAED:0.03 QI:0	Yeast00318	N-Term(TMT6plex); K5(TMT6plex)	1.02177e+06	1.01643e+06	1.10974e+06	1.29833e+06	432385	305756	268128	460942	335553	702864	863487	728390	823175	848807	421538	342025	275210	498089	472882	782204	0	23.75	2	875.522	1750.04	28.716	2448	2448	RG_12.raw
aDLANAISVGQk	Yeast00318-RA Name:Probable 5-methyltetrahydropteroyltriglutamate--homocysteine methyltransferase <Q9UT19; eV:0.0> AED:0.03 eAED:0.03 QI:0	Yeast00318	N-Term(TMT6plex); K12(TMT6plex)	899364	945159	1.13868e+06	1.35769e+06	454902	358829	353772	422561	332156	732887	760043	677316	844637	887616	443490	401392	363116	456615	468096	815616	0	80.08	2	822.99	1644.97	42.0146	3834	3834	RG_07.raw
yATAAk	Yeast00318-RA Name:Probable 5-methyltetrahydropteroyltriglutamate--homocysteine methyltransferase <Q9UT19; eV:0.0> AED:0.03 eAED:0.03 QI:0	Yeast00318	N-Term(TMT6plex); K6(TMT6plex)	1.02804e+06	1.10211e+06	1.26709e+06	1.44043e+06	619583	560855	610732	763343	794958	799976	868785	789789	939890	941706	604040	627382	626863	824860	1.12031e+06	890278	0.003	17.65	2	541.834	1082.66	22.7675	1812	1812	RG_12.raw
qLALALRDEVcDLEk	Yeast00318-RA Name:Probable 5-methyltetrahydropteroyltriglutamate--homocysteine methyltransferase <Q9UT19; eV:0.0> AED:0.03 eAED:0.03 QI:0	Yeast00318	N-Term(TMT6plex); C11(Carbamidomethyl); K15(TMT6plex)	1.18706e+06	1.21247e+06	1.37898e+06	1.73612e+06	576617	457286	345767	491416	273676	817704	1.00317e+06	868876	1.02289e+06	1.13502e+06	562151	511528	354900	531020	385682	910007	0	59.78	2	1116.12	2231.23	47.4894	3416	3416	RG_02.raw
aDLANAISVGQk	Yeast00318-RA Name:Probable 5-methyltetrahydropteroyltriglutamate--homocysteine methyltransferase <Q9UT19; eV:0.0> AED:0.03 eAED:0.03 QI:0	Yeast00318	N-Term(TMT6plex); K12(TMT6plex)	1.31669e+06	1.28032e+06	1460456	1.80682e+06	577144	425659	475585	538269	406170	885020	1.11272e+06	917498	1.08332e+06	1.18124e+06	562665	476150	488147	581648	572401	984921	0	71.09	2	822.987	1644.97	37.8217	2846	2846	RG_05.raw
wAVDSFk	Yeast00318-RA Name:Probable 5-methyltetrahydropteroyltriglutamate--homocysteine methyltransferase <Q9UT19; eV:0.0> AED:0.03 eAED:0.03 QI:0	Yeast00318	N-Term(TMT6plex); K7(TMT6plex)	1.07479e+06	1.24368e+06	1.29196e+06	1.48167e+06	725570	500083	595153	1.11595e+06	933602	914538	908291	891243	958336	968665	707367	559401	610873	1.20588e+06	1.31569e+06	1.01777e+06	0	29.97	2	655.881	1310.75	47.4004	4405	4405	RG_07.raw
eAGYETRPVILGPISYLLLGk	Yeast00318-RA Name:Probable 5-methyltetrahydropteroyltriglutamate--homocysteine methyltransferase <Q9UT19; eV:0.0> AED:0.03 eAED:0.03 QI:0	Yeast00318	N-Term(TMT6plex); K21(TMT6plex)	1.77644e+06	1.7555e+06	1.86442e+06	2.45322e+06	372319	504339	468122	687049	561473	971044	1.50125e+06	1.25802e+06	1.38298e+06	1.60383e+06	362978	564163	480487	742418	791264	1.08066e+06	0	42.58	3	916.542	2747.61	76.1492	7345	7345	RG_11.raw
fSLSSEPkPVVEYk	Yeast00318-RA Name:Probable 5-methyltetrahydropteroyltriglutamate--homocysteine methyltransferase <Q9UT19; eV:0.0> AED:0.03 eAED:0.03 QI:0	Yeast00318	N-Term(TMT6plex); K8(TMT6plex); K14(TMT6plex)	1.91995e+06	1.82372e+06	1800610	2.36598e+06	507683	573220	576427	877053	514866	1.07127e+06	1.62253e+06	1.30691e+06	1.33564e+06	1.5468e+06	494947	641214	591652	947735	725583	1.1922e+06	0	14.15	3	766.449	2297.33	41.6014	3715	3715	RG_11.raw
lYEVAAIAk	Yeast00318-RA Name:Probable 5-methyltetrahydropteroyltriglutamate--homocysteine methyltransferase <Q9UT19; eV:0.0> AED:0.03 eAED:0.03 QI:0	Yeast00318	N-Term(TMT6plex); K9(TMT6plex)	1.71583e+06	1.93686e+06	2318975	2.87959e+06	886302	566369	550071	813122	856092	1319269	1.45003e+06	1.38798e+06	1.72015e+06	1.88258e+06	864066	633550	564600	878651	1.20646e+06	1.46819e+06	0	45.34	2	718.442	1435.88	50.5023	4734	4734	RG_07.raw
mVVNPDcGLk	Yeast00318-RA Name:Probable 5-methyltetrahydropteroyltriglutamate--homocysteine methyltransferase <Q9UT19; eV:0.0> AED:0.03 eAED:0.03 QI:0	Yeast00318	N-Term(TMT6plex); C7(Carbamidomethyl); K10(TMT6plex)	1.81372e+06	1.9985e+06	1.87479e+06	2.2273e+06	1.1809e+06	911918	1.09905e+06	1.54464e+06	1.18782e+06	1396773	1.53275e+06	1.43215e+06	1.39066e+06	1.45614e+06	1.15127e+06	1.02009e+06	1.12807e+06	1.66912e+06	1.67395e+06	1.55444e+06	0	43.56	2	795.936	1590.87	33.9851	2616	2616	RG_06.raw
aYGVLATAGPk	Yeast00318-RA Name:Probable 5-methyltetrahydropteroyltriglutamate--homocysteine methyltransferase <Q9UT19; eV:0.0> AED:0.03 eAED:0.03 QI:0	Yeast00318	N-Term(TMT6plex); K11(TMT6plex)	2.10024e+06	2.11575e+06	2.61924e+06	3109342	1.15415e+06	802975	865259	1.04211e+06	826063	1488546	1.77489e+06	1.51618e+06	1.94287e+06	2.03279e+06	1.12519e+06	898222	888113	1.12609e+06	1.16414e+06	1.65657e+06	0	64.93	2	753.47	1505.93	31.5625	2752	2752	RG_12.raw
eFIQAGIRk	Yeast00318-RA Name:Probable 5-methyltetrahydropteroyltriglutamate--homocysteine methyltransferase <Q9UT19; eV:0.0> AED:0.03 eAED:0.03 QI:0	Yeast00318	N-Term(TMT6plex); K9(TMT6plex)	2.55282e+06	3.44899e+06	3.25233e+06	4.0806e+06	1.87532e+06	1.94157e+06	1.98952e+06	3352889	2.48244e+06	2.19637e+06	2.15736e+06	2.4716e+06	2.41249e+06	2.66776e+06	1.82827e+06	2.17187e+06	2.04207e+06	3.6231e+06	3.49842e+06	2.44429e+06	0.011	10.29	3	507.325	1519.96	27.9183	2363	2363	RG_12.raw
aDLANAISVGQk	Yeast00318-RA Name:Probable 5-methyltetrahydropteroyltriglutamate--homocysteine methyltransferase <Q9UT19; eV:0.0> AED:0.03 eAED:0.03 QI:0	Yeast00318	N-Term(TMT6plex); K12(TMT6plex)	3341152	3.65976e+06	4.14805e+06	4.52072e+06	1.78477e+06	1.028e+06	1.09314e+06	1.52811e+06	1.32058e+06	2230571	2.82357e+06	2.62264e+06	3.0769e+06	2.9555e+06	1.74e+06	1.14994e+06	1.12202e+06	1.65126e+06	1.86105e+06	2.48236e+06	0	83.96	2	822.983	1644.96	38.7265	3121	3121	RG_06.raw
wAVDSFk	Yeast00318-RA Name:Probable 5-methyltetrahydropteroyltriglutamate--homocysteine methyltransferase <Q9UT19; eV:0.0> AED:0.03 eAED:0.03 QI:0	Yeast00318	N-Term(TMT6plex); K7(TMT6plex)	2.89978e+06	3462840	3445536	4.35261e+06	1.81742e+06	1.49386e+06	1560873	3270257	2.12195e+06	2.35011e+06	2.45057e+06	2.48153e+06	2.5558e+06	2.84559e+06	1.77182e+06	1.67105e+06	1.6021e+06	3.53381e+06	2.99039e+06	2.61539e+06	0	34.11	2	655.879	1310.75	41.0179	3187	3187	RG_05.raw
eAGYETRPVILGPISYLLLGk	Yeast00318-RA Name:Probable 5-methyltetrahydropteroyltriglutamate--homocysteine methyltransferase <Q9UT19; eV:0.0> AED:0.03 eAED:0.03 QI:0	Yeast00318	N-Term(TMT6plex); K21(TMT6plex)	3.576e+06	3.3996e+06	4.88873e+06	5.61533e+06	2109957	1.2944e+06	1.04156e+06	1.60371e+06	1.08766e+06	2498753	3.02204e+06	2.43621e+06	3.62631e+06	3.67111e+06	2.05702e+06	1.44793e+06	1.06907e+06	1.73295e+06	1.5328e+06	2.78081e+06	0	56.64	3	916.542	2747.61	73.8849	6831	6831	RG_06.raw
fPTTTIGSFPQTk	Yeast00318-RA Name:Probable 5-methyltetrahydropteroyltriglutamate--homocysteine methyltransferase <Q9UT19; eV:0.0> AED:0.03 eAED:0.03 QI:0	Yeast00318	N-Term(TMT6plex); K13(TMT6plex)	3.8825e+06	3606323	4434105	4.88233e+06	1.62069e+06	1.61037e+06	979748	1.38076e+06	1.74677e+06	2.74084e+06	3.28106e+06	2.58435e+06	3.28909e+06	3.19191e+06	1.58003e+06	1.80138e+06	1.00563e+06	1.49204e+06	2.46167e+06	3.05022e+06	0	80.9	2	942.053	1883.1	43.0786	3978	3978	RG_12.raw
lYEVAAIAk	Yeast00318-RA Name:Probable 5-methyltetrahydropteroyltriglutamate--homocysteine methyltransferase <Q9UT19; eV:0.0> AED:0.03 eAED:0.03 QI:0	Yeast00318	N-Term(TMT6plex); K9(TMT6plex)	4.02443e+06	4.12052e+06	5072906	6370937	2.08225e+06	1.3069e+06	1.24974e+06	1.69386e+06	1.88174e+06	2.80575e+06	3.401e+06	2.95283e+06	3.76293e+06	4.16511e+06	2.03001e+06	1.46193e+06	1.28275e+06	1.83037e+06	2.65187e+06	3.12247e+06	0	54.64	2	718.446	1435.88	43.571	3639	3639	RG_06.raw
fSLSSEPkPVVEYk	Yeast00318-RA Name:Probable 5-methyltetrahydropteroyltriglutamate--homocysteine methyltransferase <Q9UT19; eV:0.0> AED:0.03 eAED:0.03 QI:0	Yeast00318	N-Term(TMT6plex); K8(TMT6plex); K14(TMT6plex)	4.19431e+06	4231173	5.44734e+06	6568261	2.35385e+06	1.77604e+06	1.33181e+06	1.91974e+06	1.1598e+06	2979243	3.54457e+06	3.03212e+06	4.04068e+06	4.29411e+06	2.2948e+06	1.98671e+06	1.36699e+06	2.07445e+06	1.63447e+06	3.31554e+06	0	11.09	3	766.452	2297.34	47.0729	4370	4370	RG_07.raw
iFAIQVDEPAIR	Yeast00318-RA Name:Probable 5-methyltetrahydropteroyltriglutamate--homocysteine methyltransferase <Q9UT19; eV:0.0> AED:0.03 eAED:0.03 QI:0	Yeast00318	N-Term(TMT6plex)	3.77674e+06	4889457	3.35884e+06	4204051	2.2585e+06	1.55364e+06	1.44468e+06	2.57562e+06	1.51997e+06	3415376	3.19169e+06	3.50386e+06	2.49149e+06	2.74847e+06	2.20184e+06	1.73793e+06	1.48284e+06	2.78318e+06	2.14204e+06	3.8009e+06	0	49.78	2	800.963	1600.92	46.9745	3361	3361	RG_02.raw
ikEFIQAGIR	Yeast00318-RA Name:Probable 5-methyltetrahydropteroyltriglutamate--homocysteine methyltransferase <Q9UT19; eV:0.0> AED:0.03 eAED:0.03 QI:0	Yeast00318	N-Term(TMT6plex); K2(TMT6plex)	5307664	6140674	5538380	7.71053e+06	4255818	3.61586e+06	4533130	7.46767e+06	6.00797e+06	4406327	4.48545e+06	4.4005e+06	4.10821e+06	5.04089e+06	4.14905e+06	4.04476e+06	4.65286e+06	8.06949e+06	8.46681e+06	4.90371e+06	0	24.41	3	545.02	1633.05	40.4049	3694	3694	RG_12.raw
gWAETEAALk	Yeast00318-RA Name:Probable 5-methyltetrahydropteroyltriglutamate--homocysteine methyltransferase <Q9UT19; eV:0.0> AED:0.03 eAED:0.03 QI:0	Yeast00318	N-Term(TMT6plex); K10(TMT6plex)	6.65473e+06	7175968	7040149	8097426	4912845	3.53506e+06	4.52674e+06	7039587	5.79319e+06	5.41125e+06	5.62384e+06	5.14241e+06	5.22218e+06	5.29383e+06	4.78959e+06	3.95437e+06	4.6463e+06	7.60691e+06	8.16413e+06	6.02208e+06	0	61.24	2	767.434	1533.86	36.4682	2241	2241	RG_02.raw
lSEEVkDWFSFATEk	Yeast00318-RA Name:Probable 5-methyltetrahydropteroyltriglutamate--homocysteine methyltransferase <Q9UT19; eV:0.0> AED:0.03 eAED:0.03 QI:0	Yeast00318	N-Term(TMT6plex); K6(TMT6plex); K15(TMT6plex)	8896287	10217478	11310645	14500709	4.70809e+06	3.31975e+06	3077290	4.02194e+06	4.21729e+06	6.17076e+06	7.51816e+06	7.322e+06	8.3899e+06	9.48008e+06	4.58998e+06	3.71353e+06	3.15857e+06	4.34607e+06	5.94328e+06	6.86732e+06	0	38.46	3	835.124	2503.36	61.7603	4934	4934	RG_02.raw
fSLSSEPkPVVEYk	Yeast00318-RA Name:Probable 5-methyltetrahydropteroyltriglutamate--homocysteine methyltransferase <Q9UT19; eV:0.0> AED:0.03 eAED:0.03 QI:0	Yeast00318	N-Term(TMT6plex); K8(TMT6plex); K14(TMT6plex)	9622980	9068285	12731249	14427344	5989202	3.95515e+06	3.23976e+06	4.40351e+06	3173678	7.08323e+06	8.13228e+06	6.49847e+06	9.44367e+06	9.43212e+06	5.83895e+06	4.4243e+06	3.32533e+06	4.75839e+06	4.47255e+06	7.88279e+06	0	13.61	3	766.445	2297.32	40.8896	3352	3352	RG_06.raw
wAVDSFk	Yeast00318-RA Name:Probable 5-methyltetrahydropteroyltriglutamate--homocysteine methyltransferase <Q9UT19; eV:0.0> AED:0.03 eAED:0.03 QI:0	Yeast00318	N-Term(TMT6plex); K7(TMT6plex)	10191673	12624996	12074062	14957311	7108989	5.17953e+06	5857072	11029186	9171302	9201775	8.61288e+06	9.04727e+06	8.95619e+06	9.7786e+06	6.93064e+06	5.79391e+06	6.01177e+06	1.1918e+07	1.29248e+07	1.02405e+07	0	31.04	2	655.875	1310.74	41.8198	3452	3452	RG_06.raw
qLALALRDEVcDLEk	Yeast00318-RA Name:Probable 5-methyltetrahydropteroyltriglutamate--homocysteine methyltransferase <Q9UT19; eV:0.0> AED:0.03 eAED:0.03 QI:0	Yeast00318	N-Term(TMT6plex); C11(Carbamidomethyl); K15(TMT6plex)	23688094	20453578	26142454	31844312	11162891	8.0527e+06	6.7753e+06	7668240	5302441	15778461	2.00186e+07	1.46574e+07	1.93917e+07	2.08188e+07	1.08828e+07	9.00789e+06	6.95426e+06	8.28622e+06	7.47254e+06	1.75595e+07	0	33.48	3	744.417	2231.24	47.5896	3426	3426	RG_02.raw
vTNDSHLHAHHAAmR	Yeast00325-RA Name:SufE-like protein 1, chloroplastic/mitochondrial <Q84W65; eV:3.10e-23> AED:0.25 eAED:0.25 QI:0	Yeast00325	N-Term(TMT6plex); M14(Oxidation)	1241.72	1554.35	1283.12	1247.9	1558.95	1831.35	1691.6	1502.32	852.127	1217.1	1049.37	1113.87	951.782	815.837	1519.84	2048.58	1736.28	1623.39	1200.87	1354.48	0	26.35	4	486.247	1941.97	12.1274	685	685	RG_10.raw
lIYSTLQAELDAGLHALVIk	Yeast00325-RA Name:SufE-like protein 1, chloroplastic/mitochondrial <Q84W65; eV:3.10e-23> AED:0.25 eAED:0.25 QI:0	Yeast00325	N-Term(TMT6plex); K20(TMT6plex)	37627.9	51385.9	46486.5	48288.8	30673.3	37760	50546.4	37240	24961.8	38101.5	31799	36823.9	34482.3	31569.6	29903.8	42239	51881.4	40241.2	35177.8	42402.4	0	96.34	3	876.191	2626.56	85.9832	8355	8355	RG_09.raw
lIYSTLQAELDAGLHALVIk	Yeast00325-RA Name:SufE-like protein 1, chloroplastic/mitochondrial <Q84W65; eV:3.10e-23> AED:0.25 eAED:0.25 QI:0	Yeast00325	N-Term(TMT6plex); K20(TMT6plex)	39515.5	57693.6	50160.3	54803.9	31958.8	55657.4	51370.8	37090.4	21130.8	42999.6	33394.2	41344.1	37207.4	35829	31157.1	62259.3	52727.7	40079.5	29778.9	47853.4	0	81.09	3	876.191	2626.56	86.5376	8411	8411	RG_09.raw
lIYSTLQAELDAGLHALVIk	Yeast00325-RA Name:SufE-like protein 1, chloroplastic/mitochondrial <Q84W65; eV:3.10e-23> AED:0.25 eAED:0.25 QI:0	Yeast00325	N-Term(TMT6plex); K20(TMT6plex)	170346	192626	241669	222658	219506	164517	215153	196606	109947	189759	143957	138039	179263	145567	213999	184031	220836	212450	154944	211179	0	82.22	3	876.191	2626.56	84.3828	7729	7729	RG_05.raw
lIYSTLQAELDAGLHALVIk	Yeast00325-RA Name:SufE-like protein 1, chloroplastic/mitochondrial <Q84W65; eV:3.10e-23> AED:0.25 eAED:0.25 QI:0	Yeast00325	N-Term(TMT6plex); K20(TMT6plex)	170973	241352	291583	302387	289693	234012	290183	221621	143358	220892	144488	172957	216288	197691	282425	261769	297848	239481	202029	245827	0	83.14	3	876.19	2626.56	83.8722	7677	7677	RG_05.raw
kITANSNVLDVTDREIEVEGGASR	Yeast00328-RA Name:High affinity iron permease ftrA <E9QT42; eV:4.55e-97> AED:0.09 eAED:0.22 QI:0	Yeast00328	N-Term(TMT6plex); K1(TMT6plex)	22675.3	31889.5	31055.8	68994.8	29153.9	29956.2	23714.3	37736.7	38994.8	29084.4	19162.7	22852.5	23036.3	45106.5	28422.5	33509.5	24340.6	40777.9	54954	32367.4	0	37.71	4	758.663	3031.63	36.6664	2262	2262	RG_02.raw
eIYYDITTAR	Yeast00329-RA Name:Iron multicopper oxidase fer1 <Q4PIF8; eV:4.47e-159> AED:0.12 eAED:0.15 QI:0	Yeast00329	N-Term(TMT6plex)	33552.1	24177.3	33599.8	42247.5	60551.8	78613.4	71206.6	46746	45745	32818	28354.5	17325.8	24923.3	27620	59032.7	87938.3	73087.4	50513.2	64466.8	36522.5	0	35.63	2	737.394	1473.78	37.9885	2958	2958	RG_01.raw
iAGLLVQLPLSk	Yeast00340-RA Name:C-1-tetrahydrofolate synthase, cytoplasmic <P11586; eV:0.0> AED:0.04 eAED:0.33 QI:0	Yeast00340	N-Term(TMT6plex); K12(TMT6plex)	37563.5	46714.9	54560.4	59661.4	50026.3	25649	24112.2	39819.4	27493.7	20473.1	31744.6	33476.6	40471.3	39004.7	48771.3	28691.4	24749.1	43028.4	38745.9	22784.1	0	36.03	3	570.714	1710.13	68.9628	6706	6706	RG_12.raw
fkPHLAIIQQGDRPDSSLYVR	Yeast00340-RA Name:C-1-tetrahydrofolate synthase, cytoplasmic <P11586; eV:0.0> AED:0.04 eAED:0.33 QI:0	Yeast00340	N-Term(TMT6plex); K2(TMT6plex)	110197	115343	117505	219822	80704.5	81644.6	69466.7	92542.6	79434.2	73933.3	93126.6	82656.5	87162.1	143712	78679.8	91329.1	71301.5	100001	111944	82278.9	0	11.59	4	725.414	2898.63	35.6528	3084	3084	RG_11.raw
gAPEGFTLPIR	Yeast00340-RA Name:C-1-tetrahydrofolate synthase, cytoplasmic <P11586; eV:0.0> AED:0.04 eAED:0.33 QI:0	Yeast00340	N-Term(TMT6plex)	169474	205416	218014	217587	201141	162071	157905	169953	163022	136447	143221	147204	161716	142251	196095	181295	162076	183650	229741	151850	0	46.57	2	693.902	1386.8	47.3388	4399	4399	RG_07.raw
iAGLLVQLPLSk	Yeast00340-RA Name:C-1-tetrahydrofolate synthase, cytoplasmic <P11586; eV:0.0> AED:0.04 eAED:0.33 QI:0	Yeast00340	N-Term(TMT6plex); K12(TMT6plex)	356561	335335	412582	565209	204699	140445	162935	342100	430154	219690	301326	240306	306041	369515	199564	157104	167239	369669	606201	244489	0	41.04	2	855.567	1710.13	68.9544	6705	6705	RG_12.raw
sTTTIGLAQALGAHLGk	Yeast00340-RA Name:C-1-tetrahydrofolate synthase, cytoplasmic <P11586; eV:0.0> AED:0.04 eAED:0.33 QI:0	Yeast00340	N-Term(TMT6plex); K17(TMT6plex)	487454	545826	495498	693627	312238	259165	294591	399825	538317	353013	411942	391147	367546	453471	304405	289907	302372	432047	758631	392862	0	42.96	3	699.763	2097.28	49.0254	4606	4606	RG_12.raw
sTTTIGLAQALGAHLGk	Yeast00340-RA Name:C-1-tetrahydrofolate synthase, cytoplasmic <P11586; eV:0.0> AED:0.04 eAED:0.33 QI:0	Yeast00340	N-Term(TMT6plex); K17(TMT6plex)	748381	796732	765307	1072832	433865	364090	312054	389883	644487	563746	632449	570951	567682	701382	422981	407278	320296	421303	908252	627382	0	23.38	3	699.76	2097.27	48.8017	4582	4582	RG_12.raw
lIDGNTIAk	Yeast00340-RA Name:C-1-tetrahydrofolate synthase, cytoplasmic <P11586; eV:0.0> AED:0.04 eAED:0.33 QI:0	Yeast00340	N-Term(TMT6plex); K9(TMT6plex)	769352	884399	981467	1.13747e+06	683058	575551	710368	747762	911726	593162	650172	633774	728023	743640	665922	643821	729131	808024	1.28486e+06	660118	0	21.66	2	701.936	1402.87	32.7234	2304	2304	RG_05.raw
rVkVEEHQVDDR	Yeast00346-RA Name:Nucleolar and coiled-body phosphoprotein 1 <P41777; eV:3.85e-19> AED:0.23 eAED:0.23 QI:0	Yeast00346	N-Term(TMT6plex); K3(TMT6plex)	3602.99	4042.72	3292.31	3827.41	2891.32	2562.99	2379.64	2626.26	4331.99	3068.44	3044.85	2897.08	2442.14	2502.24	2818.79	2867.01	2442.49	2837.9	6104.92	3414.81	0	12.02	4	492.781	1968.1	17.4823	918	918	RG_05.raw
aAQDLIVTR	Yeast00346-RA Name:Nucleolar and coiled-body phosphoprotein 1 <P41777; eV:3.85e-19> AED:0.23 eAED:0.23 QI:0	Yeast00346	N-Term(TMT6plex)	33168.7	30129	32432.7	42381.3	22205.3	18831	16463	24269.1	22133.5	27139.5	28030.5	21590.9	24057.6	27707.5	21648.2	21064.6	16897.9	26225	31191.9	30203	0.001	12.35	2	608.366	1215.73	27.7168	1978	1978	RG_06.raw
fAAVPPPAEAITSTPk	Yeast00346-RA Name:Nucleolar and coiled-body phosphoprotein 1 <P41777; eV:3.85e-19> AED:0.23 eAED:0.23 QI:0	Yeast00346	N-Term(TMT6plex); K16(TMT6plex)	115322	115344	90639.1	127415	39043.8	35640.3	40535.1	99371.2	226442	40587.1	97457.5	82657.6	67233.4	83299.7	38064.3	39867.8	41605.8	107379	319117	45168.6	0	48.88	2	1028.1	2055.19	42.7204	3370	3370	RG_05.raw
aAQDLIVTR	Yeast00346-RA Name:Nucleolar and coiled-body phosphoprotein 1 <P41777; eV:3.85e-19> AED:0.23 eAED:0.23 QI:0	Yeast00346	N-Term(TMT6plex)	74187.1	98849.2	81257.3	78134.2	68491.1	50681.4	36045.2	45893.3	53706.3	47930.5	62694.8	70836.9	60274.3	51081.5	66772.8	56693	36997.3	49591.9	75686.4	53340.9	0.003	23.82	2	608.366	1215.72	26.7637	1667	1667	RG_05.raw
fAAVPPPAEAITSTPkk	Yeast00346-RA Name:Nucleolar and coiled-body phosphoprotein 1 <P41777; eV:3.85e-19> AED:0.23 eAED:0.23 QI:0	Yeast00346	N-Term(TMT6plex); K16(TMT6plex); K17(TMT6plex)	148742	162464	125836	144690	74112.8	53965.6	50271.2	92097	187144	68291.6	125700	116424	93341.3	94593.6	72253.5	60366.8	51599	99519	263735	76000.4	0	62.34	3	804.819	2412.44	38.4434	3381	3381	RG_11.raw
aAQNAVENAVETVVEk	Yeast00346-RA Name:Nucleolar and coiled-body phosphoprotein 1 <P41777; eV:3.85e-19> AED:0.23 eAED:0.23 QI:0	Yeast00346	N-Term(TMT6plex); K16(TMT6plex)	168118	191821	160312	163621	57576.7	41148.4	47105.7	137064	295698	74388.6	142075	137462	118915	106970	56132.2	46029.3	48349.9	148110	416716	82785.6	0	84.08	2	1065.59	2130.18	51.0957	4355	4355	RG_01.raw
aAQDLIVTR	Yeast00346-RA Name:Nucleolar and coiled-body phosphoprotein 1 <P41777; eV:3.85e-19> AED:0.23 eAED:0.23 QI:0	Yeast00346	N-Term(TMT6plex)	292638	294862	266724	328141	185515	148464	170778	175937	199146	167964	247305	211303	197848	214528	180861	166074	175289	190116	280649	186924	0	39.83	2	608.369	1215.73	29.4209	2496	2496	RG_07.raw
fAAVPPPAEAITSTPk	Yeast00346-RA Name:Nucleolar and coiled-body phosphoprotein 1 <P41777; eV:3.85e-19> AED:0.23 eAED:0.23 QI:0	Yeast00346	N-Term(TMT6plex); K16(TMT6plex)	410414	494114	331780	393209	148850	93598.1	95662.5	339548	793376	169617	346837	354090	246104	257067	145116	104700	98189.2	366912	1.11808e+06	188763	0	60.57	2	1028.09	2055.18	43.3291	3614	3614	RG_06.raw
vkVEEHQVDDRLk	Yeast00346-RA Name:Nucleolar and coiled-body phosphoprotein 1 <P41777; eV:3.85e-19> AED:0.23 eAED:0.23 QI:0	Yeast00346	N-Term(TMT6plex); K2(TMT6plex); K13(TMT6plex)	390819	440774	400039	407036	200898	152615	141230	210803	365609	249675	330277	315866	296737	266107	195858	170718	144960	227792	515240	277858	0	10.58	5	457.274	2282.34	23.8445	1355	1355	RG_05.raw
dNSFFGk	Yeast00346-RA Name:Nucleolar and coiled-body phosphoprotein 1 <P41777; eV:3.85e-19> AED:0.23 eAED:0.23 QI:0	Yeast00346	N-Term(TMT6plex); K7(TMT6plex)	567842	598159	517729	571470	359593	268134	239940	351203	558020	322371	479877	428650	384036	373608	350572	299940	246278	379506	786398	358761	0	29.95	2	636.853	1272.7	36.7115	1965	1965	RG_04.raw
aAQDLIVTR	Yeast00346-RA Name:Nucleolar and coiled-body phosphoprotein 1 <P41777; eV:3.85e-19> AED:0.23 eAED:0.23 QI:0	Yeast00346	N-Term(TMT6plex)	528185	577013	480704	526878	373039	281317	252006	282616	404765	331432	446364	413496	356572	344456	363680	314687	258662	305392	570422	368844	0	38.83	2	608.367	1215.73	31.2002	2782	2782	RG_08.raw
nTVSGPFTGFIk	Yeast00346-RA Name:Nucleolar and coiled-body phosphoprotein 1 <P41777; eV:3.85e-19> AED:0.23 eAED:0.23 QI:0	Yeast00346	N-Term(TMT6plex); K12(TMT6plex)	771662	814946	644901	762878	401553	299024	278877	629986	1.11903e+06	448827	652123	584003	478369	498744	391479	334494	286243	680756	1.57701e+06	499491	0	51.3	2	863.515	1726.02	47.9053	4487	4487	RG_12.raw
nTVSGPFTGFIk	Yeast00346-RA Name:Nucleolar and coiled-body phosphoprotein 1 <P41777; eV:3.85e-19> AED:0.23 eAED:0.23 QI:0	Yeast00346	N-Term(TMT6plex); K12(TMT6plex)	1.54219e+06	1.64322e+06	1.29382e+06	1497505	542232	466810	559947	1.37979e+06	2.7812e+06	859084	1.30329e+06	1.17756e+06	959716	979019	528629	522182	574737	1.49099e+06	3.91945e+06	956057	0	54.21	2	863.514	1726.02	48.5949	4560	4560	RG_12.raw
gGAHVNEYGYk	Yeast00346-RA Name:Nucleolar and coiled-body phosphoprotein 1 <P41777; eV:3.85e-19> AED:0.23 eAED:0.23 QI:0	Yeast00346	N-Term(TMT6plex); K11(TMT6plex)	3902779	4258650	4.1875e+06	4.153e+06	2.73215e+06	2102786	2.10952e+06	2435648	2.58343e+06	2.57712e+06	3.2982e+06	3.05181e+06	3.10617e+06	2.71509e+06	2.66361e+06	2.35221e+06	2.16523e+06	2.63194e+06	3.64074e+06	2.86802e+06	0	22.62	3	551.632	1652.88	20.4222	1478	1478	RG_09.raw
vWDATDGScLLTLPHNHIVk	Yeast00351-RA Name:Serine-threonine kinase receptor-associated protein <Q5E959; eV:1.41e-49> AED:0.13 eAED:0.13 QI:0	Yeast00351	N-Term(TMT6plex); C9(Carbamidomethyl); K20(TMT6plex)	86997.6	111580	124025	137257	106205	66290.6	48806	35152.2	24196.7	87298.1	73520.8	79959.9	91998.5	89734.2	103540	74153.9	50095.1	37985.1	34099.6	97152.3	0	25.6	4	684.37	2734.46	46.002	3899	3899	RG_06.raw
fWSPDTLk	Yeast00351-RA Name:Serine-threonine kinase receptor-associated protein <Q5E959; eV:1.41e-49> AED:0.13 eAED:0.13 QI:0	Yeast00351	N-Term(TMT6plex); K8(TMT6plex)	557581	558080	454084	625096	220929	196946	145398	161412	265214	269711	471206	399929	336826	408667	215386	220307	149238	174420	373757	300157	0	37.03	2	726.414	1451.82	46.1909	3919	3919	RG_06.raw
iVDESEIVkEDDADWPQk	Yeast00353-RA Name:Protein mago nashi homolog <O23676; eV:1.95e-35> AED:0.26 eAED:0.40 QI:0	Yeast00353	N-Term(TMT6plex); K9(TMT6plex); K18(TMT6plex)	319284	510174	432454	648686	270963	177950	246960	403653	371770	233056	269823	365599	320781	424089	264165	199058	253483	436184	523922	259363	0	29.64	3	935.17	2803.49	42.6905	3459	3459	RG_01.raw
eMYLSPLTVSELkR	Yeast00353-RA Name:Protein mago nashi homolog <O23676; eV:1.95e-35> AED:0.26 eAED:0.40 QI:0	Yeast00353	N-Term(TMT6plex); K13(TMT6plex)	633650	914552	862943	1.00835e+06	572725	394049	627877	749401	787869	457528	535491	655382	640106	659229	558357	440790	644461	809795	1.11032e+06	509174	0	15.38	3	708.738	2124.2	46.6808	3971	3971	RG_06.raw
kEMYLSPLTVSELkR	Yeast00353-RA Name:Protein mago nashi homolog <O23676; eV:1.95e-35> AED:0.26 eAED:0.40 QI:0	Yeast00353	N-Term(TMT6plex); K1(TMT6plex); K14(TMT6plex)	645353	719411	752866	1.04072e+06	574964	355140	379766	670175	641011	481846	545381	515541	558454	680390	560539	397266	389797	724184	903354	536237	0	11.07	4	621.123	2481.47	42.9572	3860	3860	RG_11.raw
vVAPELYVAVGISGAIQHLAGMk	Yeast00363-RA Name:Probable electron transfer flavoprotein subunit alpha, mitochondrial <P0CN60; eV:3.41e-124> AED:0.07 eAED:0.36 QI:0	Yeast00363	N-Term(TMT6plex); K23(TMT6plex)	6508.09	7947.52	6287.79	8398.17	2535.04	3379.5	3847.02	4129.29	3965.58	4617.72	5499.92	5695.32	4664.1	5490.44	2471.44	3780.37	3948.63	4462.07	5588.56	5138.97	0	62.45	3	927.875	2781.61	90.2629	8842	8842	RG_12.raw
eGkLNPGSFNALTAANELGGEVVALVTGDENAAGk	Yeast00363-RA Name:Probable electron transfer flavoprotein subunit alpha, mitochondrial <P0CN60; eV:3.41e-124> AED:0.07 eAED:0.36 QI:0	Yeast00363	N-Term(TMT6plex); K3(TMT6plex); K35(TMT6plex)	20896	24210.9	21305.5	24115.6	12738.9	7190.48	10012	9761.89	5616.23	7022.36	17659	17349.9	15803.8	15766	12419.3	8043.4	10276.5	10548.6	7914.76	7815.05	0	91.25	3	1367.74	4101.2	82.3243	7668	7668	RG_01.raw
vVAPELYVAVGISGAIQHLAGmk	Yeast00363-RA Name:Probable electron transfer flavoprotein subunit alpha, mitochondrial <P0CN60; eV:3.41e-124> AED:0.07 eAED:0.36 QI:0	Yeast00363	N-Term(TMT6plex); M22(Oxidation); K23(TMT6plex)	19624.6	22918.9	25445.8	28944	14589.7	10839	14052.3	17104.1	16629.6	16472.6	16584.5	16424	18875	18922.6	14223.7	12124.7	14423.4	18482.5	23435.5	18332	0	85.35	3	933.205	2797.6	82.8469	8037	8037	RG_09.raw
vVAPELYVAVGISGAIQHLAGMk	Yeast00363-RA Name:Probable electron transfer flavoprotein subunit alpha, mitochondrial <P0CN60; eV:3.41e-124> AED:0.07 eAED:0.36 QI:0	Yeast00363	N-Term(TMT6plex); K23(TMT6plex)	38837.8	50930.4	42906.9	51300.4	18948.2	14269.5	14240	19972.2	23188.8	20939.7	32821.4	36497.6	31827.1	33538.5	18472.8	15962.1	14616.1	21581.8	32679.2	23303.4	0	84.3	3	927.874	2781.61	88.4699	8613	8613	RG_11.raw
gLAEPLAPLIAEAVkk	Yeast00363-RA Name:Probable electron transfer flavoprotein subunit alpha, mitochondrial <P0CN60; eV:3.41e-124> AED:0.07 eAED:0.36 QI:0	Yeast00363	N-Term(TMT6plex); K15(TMT6plex); K16(TMT6plex)	33642	58394	34261	50485.3	21202.1	24724.4	19958.3	20991.4	26326.5	22937.1	28430.5	41846.1	25413.8	33005.6	20670.2	27657.2	20485.4	22683.1	37101	25526.3	0	43.81	3	769.823	2307.46	60.5346	5440	5440	RG_06.raw
tLLFLEHR	Yeast00363-RA Name:Probable electron transfer flavoprotein subunit alpha, mitochondrial <P0CN60; eV:3.41e-124> AED:0.07 eAED:0.36 QI:0	Yeast00363	N-Term(TMT6plex)	49594	53081.3	47339.4	54210.1	26639.5	16646.9	9647.7	27817.4	14109.5	38405.2	41911.3	38038.9	35115	35440.7	25971.2	18621.5	9902.52	30059.2	19884	42740.3	0	40.1	3	419.92	1257.74	43.8703	3932	3932	RG_10.raw
vVAPELYVAVGISGAIQHLAGMkDSk	Yeast00363-RA Name:Probable electron transfer flavoprotein subunit alpha, mitochondrial <P0CN60; eV:3.41e-124> AED:0.07 eAED:0.36 QI:0	Yeast00363	N-Term(TMT6plex); K23(TMT6plex); K26(TMT6plex)	72907.1	85396.4	68091.5	70334.3	20275.1	18486.9	26304.9	19189.7	18473.5	38746.4	61613.1	61196.4	50508.3	45982.3	19766.4	20679.8	26999.7	20736.2	26034.1	43120.1	0	50.52	4	835.987	3340.92	82.3667	7984	7984	RG_11.raw
vVAPELYVAVGISGAIQHLAGMk	Yeast00363-RA Name:Probable electron transfer flavoprotein subunit alpha, mitochondrial <P0CN60; eV:3.41e-124> AED:0.07 eAED:0.36 QI:0	Yeast00363	N-Term(TMT6plex); K23(TMT6plex)	54747.2	76493.4	97344.5	106185	46155.9	25704.2	30321.4	34797	31890.6	39758.3	46266.3	54816.4	72207.3	69420.2	44998	28753.1	31122.3	37601.2	44942.3	44246.3	0	86.01	3	927.873	2781.61	88.5793	8619	8619	RG_09.raw
nkENFDAILTPLADALGAAIGASR	Yeast00363-RA Name:Probable electron transfer flavoprotein subunit alpha, mitochondrial <P0CN60; eV:3.41e-124> AED:0.07 eAED:0.36 QI:0	Yeast00363	N-Term(TMT6plex); K2(TMT6plex)	45940	72803.3	70222.8	71416.6	49567.1	62821.8	61359	31529.6	10988.1	41887.7	38823.4	52171.9	52089.2	46689.8	48323.6	70273.5	62979.7	34070.6	15485.2	46616	0	38.28	3	962.875	2886.61	78.309	6682	6682	RG_02.raw
tLLFLEHR	Yeast00363-RA Name:Probable electron transfer flavoprotein subunit alpha, mitochondrial <P0CN60; eV:3.41e-124> AED:0.07 eAED:0.36 QI:0	Yeast00363	N-Term(TMT6plex)	147634	160907	161185	165489	74842.3	45725.8	36447.1	91986.2	36656.9	79913.5	124764	115308	119562	108191	72964.7	51149.6	37409.8	99399.4	51659.3	88934.1	0	55.72	3	419.92	1257.74	43.3397	3876	3876	RG_10.raw
aAVDSGYADNSLQVGQTGk	Yeast00363-RA Name:Probable electron transfer flavoprotein subunit alpha, mitochondrial <P0CN60; eV:3.41e-124> AED:0.07 eAED:0.36 QI:0	Yeast00363	N-Term(TMT6plex); K19(TMT6plex)	184690	265486	192932	263106	90487.4	51535	43705.4	80194.7	76588.4	93882.4	156080	190251	143111	172010	88217.3	57648	44859.8	86657.6	107933	104480	0	97.16	2	1170.12	2339.22	34.72	2610	2610	RG_01.raw
vVAPELYVAVGISGAIQHLAGMkDSk	Yeast00363-RA Name:Probable electron transfer flavoprotein subunit alpha, mitochondrial <P0CN60; eV:3.41e-124> AED:0.07 eAED:0.36 QI:0	Yeast00363	N-Term(TMT6plex); K23(TMT6plex); K26(TMT6plex)	125773	170191	181133	159309	107617	56320.2	50690.5	61327.1	40153.6	94192.5	106290	121962	134359	104151	104917	63000.7	52029.4	66269.5	56587.1	104825	0	53.59	4	835.987	3340.93	82.4951	8000	8000	RG_09.raw
vISSDTFERPIYAGNAIATVk	Yeast00363-RA Name:Probable electron transfer flavoprotein subunit alpha, mitochondrial <P0CN60; eV:3.41e-124> AED:0.07 eAED:0.36 QI:0	Yeast00363	N-Term(TMT6plex); K21(TMT6plex)	189710	276097	206182	275921	93318.1	55195.2	49939	96123.6	97007.1	103601	160322	197856	152940	180388	90977	61742.3	51258.1	103870	136709	115295	0	24.47	3	904.177	2710.52	50.0974	4787	4787	RG_08.raw
vISSDTFERPIYAGNAIATVk	Yeast00363-RA Name:Probable electron transfer flavoprotein subunit alpha, mitochondrial <P0CN60; eV:3.41e-124> AED:0.07 eAED:0.36 QI:0	Yeast00363	N-Term(TMT6plex); K21(TMT6plex)	367810	418593	292507	380060	87848	99690	77550.1	158603	163532	156009	310832	299970	216973	248471	85644.1	111515	79598.4	171384	230460	173620	0	32.39	3	904.177	2710.51	48.1675	4415	4415	RG_11.raw
gLAEPLAPLIAEAVkk	Yeast00363-RA Name:Probable electron transfer flavoprotein subunit alpha, mitochondrial <P0CN60; eV:3.41e-124> AED:0.07 eAED:0.36 QI:0	Yeast00363	N-Term(TMT6plex); K15(TMT6plex); K16(TMT6plex)	441175	538364	446708	571927	184837	155688	144236	252708	294161	189492	372833	385800	331355	373907	180200	174156	148045	273074	414550	210882	0	50.96	3	769.825	2307.46	59.9683	5379	5379	RG_06.raw
vISSDTFERPIYAGNAIATVk	Yeast00363-RA Name:Probable electron transfer flavoprotein subunit alpha, mitochondrial <P0CN60; eV:3.41e-124> AED:0.07 eAED:0.36 QI:0	Yeast00363	N-Term(TMT6plex); K21(TMT6plex)	631177	838092	731115	920650	331475	203624	193971	346233	305290	337605	533401	600590	542320	601891	323159	227778	199094	374135	430234	375714	0	34.69	3	904.171	2710.5	47.015	4007	4007	RG_06.raw
gGFTHVVAAHTALGk	Yeast00363-RA Name:Probable electron transfer flavoprotein subunit alpha, mitochondrial <P0CN60; eV:3.41e-124> AED:0.07 eAED:0.36 QI:0	Yeast00363	N-Term(TMT6plex); K15(TMT6plex)	643139	848564	708837	940470	423874	370780	296816	444136	428098	519683	543510	608094	525794	614848	413240	414761	304656	479928	603303	578345	0	18.71	4	481.793	1924.15	27.0719	2272	2272	RG_12.raw
tLLFLEHR	Yeast00363-RA Name:Probable electron transfer flavoprotein subunit alpha, mitochondrial <P0CN60; eV:3.41e-124> AED:0.07 eAED:0.36 QI:0	Yeast00363	N-Term(TMT6plex)	1.18801e+06	1.46325e+06	1.15922e+06	1.435e+06	692331	531499	405935	605581	480610	654870	1.00398e+06	1.04859e+06	859874	938153	674963	594544	416657	654385	677306	728792	0	31.51	2	629.376	1257.74	43.5379	3896	3896	RG_10.raw
gLAEPLAPLIAEAVk	Yeast00363-RA Name:Probable electron transfer flavoprotein subunit alpha, mitochondrial <P0CN60; eV:3.41e-124> AED:0.07 eAED:0.36 QI:0	Yeast00363	N-Term(TMT6plex); K15(TMT6plex)	1.21128e+06	1.45947e+06	1.21664e+06	1.54734e+06	623632	379501	420614	724103	702678	716545	1.02364e+06	1.04588e+06	902468	1.0116e+06	607986	424517	431724	782458	990259	797428	0	52.79	2	975.599	1950.19	58.7651	4616	4616	RG_02.raw
lSVASGGLMPSSQSVk	Yeast00367-RA Name:Unknown protein AED:0.47 eAED:0.47 QI:0	Yeast00367	N-Term(TMT6plex); K16(TMT6plex)	174924	173656	160813	150787	85499.3	52707.2	67740.4	75232.5	42934.3	79841.1	147827	124444	119286	98579.4	83354.3	58959.2	69529.6	81295.5	60505.7	88853.6	0	45.04	2	1003.59	2006.17	39.8211	3632	3632	RG_12.raw
fISIVNEAIKTK	Yeast00369-RA Name:Uncharacterized J domain-containing protein C1071.09c <Q9UTQ5; eV:2.86e-39> AED:0.03 eAED:0.03 QI:0	Yeast00369	N-Term(TMT6plex)	107051	112810	108896	144616	37877.7	30540.8	23975.7	39722.6	75997.9	50035.6	90467.7	80841.4	80775.6	94545.5	36927.5	34163.4	24609	42923.8	107101	55683.6	0	61.36	2	796.49	1591.97	54.5914	4813	4813	RG_06.raw
fISIVNEAIk	Yeast00369-RA Name:Uncharacterized J domain-containing protein C1071.09c <Q9UTQ5; eV:2.86e-39> AED:0.03 eAED:0.03 QI:0	Yeast00369	N-Term(TMT6plex); K10(TMT6plex)	107051	112810	108896	144616	37877.7	30540.8	23975.7	39722.6	75997.9	50035.6	90467.7	80841.4	80775.6	94545.5	36927.5	34163.4	24609	42923.8	107101	55683.6		55.16	2	796.49	1591.97	54.5914	4813	4813	RG_06.raw
yGAADGHPFDQk	Yeast00369-RA Name:Uncharacterized J domain-containing protein C1071.09c <Q9UTQ5; eV:2.86e-39> AED:0.03 eAED:0.03 QI:0	Yeast00369	N-Term(TMT6plex); K12(TMT6plex)	318066	324374	336621	326363	240619	260496	221148	183950	169604	246668	268795	232451	249695	213365	234583	291396	226989	198775	239017	274512	0	38.23	3	588.642	1763.91	24.9966	1478	1478	RG_05.raw
iLSASPPDFFSQTWR	Yeast00370-RA Name:Uncharacterized protein C1711.08 <Q9P782; eV:1.97e-51> AED:0.14 eAED:0.14 QI:0	Yeast00370	N-Term(TMT6plex)	17824.5	23378.1	20425.1	26440.7	10813.5	12417.8	9857.91	19607	38396.5	10755.3	15063.3	16753.1	15150.7	17286.1	10542.2	13890.8	10118.3	21187.1	54110.8	11969.4	0	51.15	2	991.022	1981.04	61.6586	5558	5558	RG_06.raw
iLSASPPDFFSQTWR	Yeast00370-RA Name:Uncharacterized protein C1711.08 <Q9P782; eV:1.97e-51> AED:0.14 eAED:0.14 QI:0	Yeast00370	N-Term(TMT6plex)	21007.9	23156.9	25377.7	28679.6	16480	17421.3	18812.2	20552	43349	13225.2	17753.5	16594.6	18824.4	18749.8	16066.5	19487.8	19309.1	22208.3	61090.2	14718	0	49.68	2	991.022	1981.04	60.3752	5246	5246	RG_05.raw
iTSIWEGTLADGTNVR	Yeast00370-RA Name:Uncharacterized protein C1711.08 <Q9P782; eV:1.97e-51> AED:0.14 eAED:0.14 QI:0	Yeast00370	N-Term(TMT6plex)	28290.9	45990.9	37097.4	48240.7	24950.2	23498.1	45003.6	99209.6	93603.4	14319	23908.3	32957.8	27517.8	31538.2	24324.2	26285.4	46192.2	107205	131912	15935.3	0	25.02	2	981.528	1962.05	50.0377	4242	4242	RG_01.raw
[truncated: 11,977 more rows]
