# Supplementary material for: Proteomic profiling of a Sporobolomyces yeast reveals global responses to UV-B–induced oxidative stress
Source: PLoS One. 2026 Feb 11;21(2):e0333568. doi: 10.1371/journal.pone.0333568 (PMC12893587; doi:10.1371/journal.pone.0333568)
Supplement: S2 Table — The Excel spreadsheet contains predicted annotations for each TMT label at each UVB exposure time point for LEV-2, as well as averaged ion counts summarised at the protein level. (XLSX) [file pone.0333568.s002.xlsx]

## Sheet: Sheet1
		Raw Reporter Ion Intensities										Normalised Reporter Ion Intensities (Sum Scale)
		126	127_N	127_C	128_N	128_C	129_N	129_C	130_N	130_C	131	126	127_N	127_C	128_N	128_C	129_N	129_C	130_N	130_C	131
Acc. No.	Modifications	L6_0'	L6_5'	L6_10'	L6_15'	L6_C1	L6_2C	L6_4h	L6_8h	L6_24h	L6_24N	L6_0'_corr	L6_5'_corr	L6_10'_corr	L6_15'_corr	L6_C1_corr	L6_2C_corr	L6_4h_corr	L6_8h_corr	L6_24h_corr	L6_24N_corr
Yeast00006	N-Term(TMT6plex); M9(Oxidation)	2433.82	1786.92	2829.88	2968.96	676.347	1260.56	1649.54	2409.34	5314.94	1231.89	2056.8	1280.54	2099.12	1941.01	659.379	1410.09	1693.1	2603.51	7490.16	1370.95
Yeast00006	N-Term(TMT6plex); K13(TMT6plex)	19952.3	30353.9	28172	32559.9	23151.1	20406.6	25593.7	26804.2	28002.3	18056.9	16861.5	21752.1	20897.1	21286.6	22570.3	22827.1	26269.7	28964.4	39462.7	20095.2
Yeast00006	N-Term(TMT6plex); K13(TMT6plex)	34314.5	32640.9	39466.2	58772	23132.7	20278.1	25968.4	32262.4	27413.1	31927	28998.8	23391	29274.8	38423.2	22552.4	22683.4	26654.3	34862.4	38632.3	35530.9
Yeast00006	N-Term(TMT6plex)	40441.3	47495.4	32683.9	42402.1	37430.2	22145.6	51347.6	40438.4	46784.2	42356.8	34176.5	34035.9	24244	27721.1	36491.1	24772.4	52703.9	43697.3	65931.3	47138
Yeast00006	N-Term(TMT6plex); K13(TMT6plex)	102810	121521	119718	126559	95755.3	87599.2	129276	149813	174392	58993.7	86883.4	87084	88803.1	82740.2	93353	97990	132691	161887	245765	65652.9
Yeast00006	N-Term(TMT6plex); K13(TMT6plex)	82962.4	120852	92364.9	135227	86135.7	71876.8	93939.8	115749	142517	61179.5	70110.7	86604.2	68513.6	88407.2	83974.8	80402.7	96421.1	125078	200845	68085.5
Yeast00006	N-Term(TMT6plex); K13(TMT6plex)	110679	133374	117903	137828	82585.6	96178.1	112219	151368	179484	61654.8	93534.1	95577.7	87456.8	90107.1	80513.7	107587	115183	163567	252941	68614.5
Yeast00006	N-Term(TMT6plex); K13(TMT6plex)	170343	139281	175089	196335	109801	103108	80245.6	136549	141337	117629	143955	99810.8	129876	128357	107047	115339	82365.1	147553	199181	130907
Yeast00006	K8(TMT6plex)	102748	115433	96757.8	117255	313636	461918	651536	219175	152763	217971	86831.6	82720.9	71772.1	76657.3	305768	516709	668745	236838	215283	242575
Yeast00006	N-Term(TMT6plex); K9(TMT6plex)	411949	477616	454830	616714	343018	307048	448142	273171	270496	269888	348134	342267	337380	403187	334413	343469	459979	295186	381201	300352
Yeast00006	N-Term(TMT6plex); K13(TMT6plex)	839003	979956	956245	991816	718871	626753	1.11072e+06	1.25118e+06	1.61714e+06	435980	709033	702251	709315	648416	700836	701097	1.14006e+06	1.35201e+06	2.27898e+06	485193
Yeast00006 Total		1.91764e+06	2.20031e+06	2.11606e+06	2.45844e+06	1.83419e+06	1.81857e+06	2.73064e+06	2.39892e+06	2.78565e+06	1.31687e+06	1.62058e+06	1.57678e+06	1.56963e+06	1.60724e+06	1.78818e+06	2.03429e+06	2.80276e+06	2.59224e+06	3.92572e+06	1.46552e+06
Yeast00007	N-Term(TMT6plex)	22337	20224.2	46520.2	42707.8	9131.67	13530.3	9166.29	11224.4	9102.34	18701.3	18876.7	14493	34507.3	27921	8902.57	15135.2	9408.4	12129	12827.6	20812.3
Yeast00007	N-Term(TMT6plex)	33166.1	36247.7	33555.1	32630.2	17119.4	18852.1	17051.4	21116.8	13986.3	20985.6	28028.3	25975.7	24890.2	21332.5	16690	21088.3	17501.8	22818.6	19710.3	23354.5
Yeast00007	N-Term(TMT6plex)	52008.9	46395.4	43877.6	68057.6	22242.8	20888.2	40389.7	24229.8	33019.7	50656.8	43952.2	33247.7	32547.1	44493.8	21684.8	23365.9	41456.5	26182.5	46533.5	56375
Yeast00007	N-Term(TMT6plex)	62384.8	55563.2	107046	87293	118750	56560.2	63947.8	44035.9	45305.3	72707.3	52720.7	39817.5	79403.6	57069.3	115771	63269.2	65636.9	47584.8	63847.1	80914.5
Yeast00007 Total		169897	158431	230999	230689	167244	109831	130555	100607	101414	163051	143578	113534	171348	150817	163048	122859	134004	108715	142919	181456
Yeast00013	N-Term(TMT6plex)	3062.7	3055.53	3528.84	3603.04	3826.42	3809.05	4053.21	2642.54	2249.63	3199.51	2588.25	2189.64	2617.59	2355.55	3730.42	4260.87	4160.26	2855.5	3170.33	3560.67
Yeast00013	N-Term(TMT6plex)	9370.61	7605.49	11828	18391.1	12299.3	11706.1	12891.8	3632.22	9688.71	13089.2	7919	5450.21	8773.69	12023.5	11990.7	13094.7	13232.3	3924.94	13654	14566.7
Yeast00013	N-Term(TMT6plex)	26322.3	39726.2	27563.7	38423.7	22264	25334.1	35589.6	50021.8	33953	28314.9	22244.7	28468.4	20445.9	25120.1	21705.5	28339.2	36529.6	54053.1	47848.7	31511.1
Yeast00013	N-Term(TMT6plex)	25705.3	33406.9	31961.4	35311.8	30736.9	22085	19279.8	25296.8	19998.4	31625.4	21723.3	23939.9	23708	23085.7	29965.7	24704.6	19789.1	27335.4	28183.1	35195.2
Yeast00013	N-Term(TMT6plex)	43207.9	48044.8	54250.4	64520.6	61468	53642	58295.7	35256.9	42530.4	49411	36514.6	34429.6	40241.4	42181.5	59925.9	60004.9	59835.5	38098.2	59936.5	54988.5
Yeast00013	N-Term(TMT6plex)	78807.4	64901.5	71249.5	73583	43078.2	79881.6	97735.4	42516	37912	71498.9	66599.3	46509.4	52850.8	48106.2	41997.5	89357	100317	45942.4	53428	79569.7
Yeast00013	N-Term(TMT6plex)	69161.7	78125.5	78700.5	92766.7	101383	105497	109570	62387	65242.1	80248.4	58447.9	55985.9	58377.7	60647.8	98840	118011	112464	67414.8	91943.4	89306.9
Yeast00013	N-Term(TMT6plex)	122645	113031	138172	154289	168263	165793	159347	104247	88077.9	142261	103646	80999.6	102492	100869	164042	185459	163556	112648	124125	158319
Yeast00013	N-Term(TMT6plex)	165409	168102	192982	178293	214792	223378	272404	102908	115246	198160	139785	120464	143148	116562	209404	249874	279599	111202	162413	220529
Yeast00013	N-Term(TMT6plex)	266407	246051	295257	333912	352911	365329	326632	170572	238627	310210	225138	176324	219013	218300	344058	408664	335259	184319	336288	345226
Yeast00013	N-Term(TMT6plex)	520768	568070	614511	699025	668219	653986	753364	396745	396871	596753	440096	407088	455827	456999	651455	731560	773262	428719	559297	664115
Yeast00013	N-Term(TMT6plex)	608979	701434	779495	895011	920699	892684	961001	509906	499439	797044	514642	502659	578206	585129	897601	998572	986384	551000	703842	887015
Yeast00013	N-Term(TMT6plex)	813639	806478	1.03666e+06	943180	1.27634e+06	1.09111e+06	1.14652e+06	466585	506329	1.09196e+06	687598	577935	768963	616620	1.24432e+06	1.22054e+06	1.1768e+06	504187	713552	1.21522e+06
Yeast00013	N-Term(TMT6plex)	898556	913882	1.06099e+06	1.01147e+06	1.42703e+06	1.37761e+06	1.26784e+06	611543	634378	1.10278e+06	759361	654902	787008	661264	1.39123e+06	1.54101e+06	1.30133e+06	660827	894006	1.22727e+06
Yeast00013 Total		3.65204e+06	3.79191e+06	4.39714e+06	4.54178e+06	5.30331e+06	5.07185e+06	5.22452e+06	2.58426e+06	2.69054e+06	4.51656e+06	3.0863e+06	2.71734e+06	3.26167e+06	2.96926e+06	5.17026e+06	5.67346e+06	5.36252e+06	2.79252e+06	3.79169e+06	5.02639e+06
Yeast00014	M1(Oxidation); K7(TMT6plex); K8(TMT6plex); K27(TMT6plex)	6027.48	8186.14	6725.96	8784.93	4972.66	3679.82	4801	4063.39	3353.12	4079.19	5093.76	5866.31	4989.12	5743.3	4847.91	4116.31	4927.81	4390.86	4725.44	4539.65
Yeast00014	N-Term(TMT6plex); K21(TMT6plex)	36350.4	23096.6	30747.7	56530.9	28132.9	17761.1	22942.9	24190	13713.2	33353.3	30719.3	16551.4	22807.7	36958	27427.2	19867.9	23548.9	26139.5	19325.5	37118.2
Yeast00014	N-Term(TMT6plex); C2(Carbamidomethyl)	40970.1	40675.2	46843.6	55831.5	26948.1	34578.4	20191.9	28752.3	30118.1	34297.4	34623.4	29148.5	34747.2	36500.8	26272.1	38680	20725.2	31069.5	42444.4	38168.9
Yeast00014	N-Term(TMT6plex)	40981.4	33772.4	29658.9	41594.5	28800.5	28280.9	20927.8	29237.8	31515.5	39738.8	34633	24201.8	22000.1	27193.1	28077.9	31635.5	21480.6	31594.1	44413.6	44224.5
Yeast00014	N-Term(TMT6plex); K13(TMT6plex)	86205.1	123978	119790	141260	54974.1	54136.7	47626.6	57276.7	79017.4	58980.6	72851.1	88844.6	88856.5	92351	53594.9	60558.3	48884.6	61892.6	111356	65638.4
Yeast00014	N-Term(TMT6plex); K13(TMT6plex)	104222	143199	130689	210884	68111.4	50905.4	68061	112295	240806	69156.8	88076.6	102618	96941.3	137869	66402.6	56943.7	69858.7	121345	339360	76963.3
Yeast00014	N-Term(TMT6plex); C3(Carbamidomethyl); C14(Carbamidomethyl); K19(TMT6plex)	101634	76546.4	95079.6	172758	88237.2	63061.5	89964.3	78723.5	69601.8	101977	85890	54854.4	70527.2	112943	86023.5	70541.7	92340.5	85067.8	98087.3	113488
Yeast00014	N-Term(TMT6plex); K1(TMT6plex); K8(TMT6plex)	222001	272776	272689	371817	232617	157659	237380	176217	274401	136584	187611	195476	202273	243082	226781	176360	243650	190418	386703	152002
Yeast00014	N-Term(TMT6plex); K9(TMT6plex)	230407	274363	319829	416676	132625	101242	123952	210287	289795	136773	194715	196613	237240	272409	129298	113251	127226	227234	408398	152212
Yeast00014	N-Term(TMT6plex); K19(TMT6plex); K24(TMT6plex)	234506	325850	379099	535742	204110	168853	232318	247167	397436	161929	198178	233509	281204	350250	198989	188882	238454	267086	560092	180207
Yeast00014	N-Term(TMT6plex); C9(Carbamidomethyl); K12(TMT6plex)	402564	560303	595612	955692	233767	206582	256164	305685	470303	288596	340203	401522	441808	624800	227902	231086	262930	330320	662781	321173
Yeast00014	N-Term(TMT6plex); K1(TMT6plex); K8(TMT6plex)	1284719	1.66214e+06	1.73678e+06	2.08315e+06	1.32431e+06	896063	1.35403e+06	1.08691e+06	1.61653e+06	824650	1.0857e+06	1.19111e+06	1.28829e+06	1.3619e+06	1.29109e+06	1.00235e+06	1.3898e+06	1.1745e+06	2.27812e+06	917737
Yeast00014	N-Term(TMT6plex); K6(TMT6plex)	1.8603e+06	2.03432e+06	2.29344e+06	2548151	1776703	1.22363e+06	1.66577e+06	1.53821e+06	2.32413e+06	1.00371e+06	1.57212e+06	1.45782e+06	1.7012e+06	1.6659e+06	1.73213e+06	1.36877e+06	1.70977e+06	1.66217e+06	3.27531e+06	1.11701e+06
Yeast00014	N-Term(TMT6plex); K6(TMT6plex)	1.83933e+06	2.22393e+06	2134730	2709333	1.91608e+06	1.42534e+06	2.11308e+06	1.64167e+06	2577282	1.27862e+06	1.5544e+06	1.5937e+06	1.58348e+06	1.77127e+06	1.86801e+06	1.59441e+06	2.16889e+06	1.77397e+06	3.63207e+06	1.42295e+06
Yeast00014	N-Term(TMT6plex); K7(TMT6plex)	1.29595e+06	1.17757e+06	1.5178e+06	2.38999e+06	1.0142e+06	992074	976908	1.33609e+06	1.03662e+06	1.32937e+06	1.09519e+06	843867	1.12586e+06	1.5625e+06	988756	1.10975e+06	1.00271e+06	1.44376e+06	1.46087e+06	1.47943e+06
Yeast00014	N-Term(TMT6plex); K9(TMT6plex)	2.6692e+06	3.27297e+06	3.06358e+06	4344011	1.23656e+06	1.28645e+06	1.22613e+06	2.21223e+06	3.16606e+06	1.85779e+06	2.25571e+06	2.34546e+06	2.27247e+06	2.83997e+06	1.20554e+06	1.43904e+06	1.25852e+06	2.39052e+06	4.46181e+06	2.0675e+06
Yeast00014	N-Term(TMT6plex); K9(TMT6plex); K10(TMT6plex)	2.84821e+06	3.29419e+06	3.3936e+06	3.75967e+06	1.49353e+06	917501	1480350	1.74003e+06	2.35988e+06	1.9708e+06	2.40699e+06	2.36067e+06	2.51728e+06	2.45795e+06	1.45606e+06	1.02633e+06	1.51945e+06	1.88025e+06	3.32569e+06	2.19327e+06
Yeast00014	N-Term(TMT6plex); K9(TMT6plex)	5.29265e+06	6.36487e+06	5810873	7.55166e+06	3205317	2.716e+06	3339997	4.33283e+06	4167243	3.29593e+06	4.47276e+06	4.56117e+06	4.31034e+06	4.93702e+06	3.1249e+06	3.03816e+06	3.42822e+06	4.68201e+06	5.87275e+06	3.66798e+06
Yeast00014 Total		1.85962e+07	2.19127e+07	2.19776e+07	2.83535e+07	1.307e+07	1.03438e+07	1.32806e+07	1.51619e+07	1.91478e+07	1.26263e+07	1.57155e+07	1.5703e+07	1.63023e+07	1.85366e+07	1.27421e+07	1.15707e+07	1.36314e+07	1.63837e+07	2.69843e+07	1.40516e+07
Yeast00016	N-Term(TMT6plex); C6(Carbamidomethyl)	64021.3	77359.2	62777.9	100895	39554.4	36277.1	49707.8	94972.1	111078	38725.5	54103.8	55436.8	46566.8	65961.6	38562	40580.2	51020.7	102626	156538	43096.9
Yeast00016	N-Term(TMT6plex)	86200.5	89287.2	101836	95332.4	93097.2	107840	99942.7	74402.9	77481.4	86978.7	72847.2	63984.6	75539	62325.2	90761.6	120632	102582	80399	109192	96796.8
Yeast00016 Total		150222	166646	164614	196227	132652	144117	149650	169375	188559	125704	126951	119421	122106	128287	129324	161212	153603	183025	265729	139894
Yeast00022	N-Term(TMT6plex); K25(TMT6plex); K26(TMT6plex)	18780.3	48089.8	43325.7	62424.6	24591.1	21070.9	28053.8	52984.6	33436.2	20498.5	15871.1	34461.9	32137.7	40811.1	23974.2	23570.2	28794.7	57254.6	47120.5	22812.4
Yeast00022 Total		18780.3	48089.8	43325.7	62424.6	24591.1	21070.9	28053.8	52984.6	33436.2	20498.5	15871.1	34461.9	32137.7	40811.1	23974.2	23570.2	28794.7	57254.6	47120.5	22812.4
Yeast00024	K15(TMT6plex)	1117	1910.72	2101.77	2147.43	438.854	509.006	401.774	661.908	504.453	500.977	943.964	1369.25	1559.03	1403.92	427.844	569.383	412.386	715.251	710.908	557.528
Yeast00024	N-Term(TMT6plex); K9(TMT6plex)	411959	461872	434702	527718	180158	124764	104605	140745	85216	244748	348143	330985	322450	345005	175638	139563	107368	152087	120092	272376
Yeast00024 Total		413076	463783	436804	529866	180596	125273	105007	141407	85720.4	245249	349087	332354	324009	346409	176066	140132	107781	152802	120803	272933
Yeast00028	N-Term(TMT6plex); K4(TMT6plex); K14(TMT6plex)	130459	184730	176978	204225	89509.9	50753.9	68198.4	112941	147517	81260.5	110250	132381	131277	133516	87264.3	56774.2	69999.7	122042	207890	90433.2
Yeast00028	N-Term(TMT6plex); K9(TMT6plex)	335114	403367	433090	493740	286094	250123	232034	304665	341891	277187	283201	289059	321254	322791	278917	279792	238162	329218	481814	308476
Yeast00028 Total		465573	588098	610068	697965	375604	300877	300232	417606	489407	358448	393451	421440	452531	456306	366181	336566	308162	451260	689704	398909
Yeast00029	N-Term(TMT6plex); K9(TMT6plex)	35796	34813.5	44252.5	47012.4	25457.9	25494.5	16692.6	29226.1	21940.8	27515.1	30250.9	24947.9	32825.2	30735.2	24819.2	28518.6	17133.5	31581.4	30920.3	30621
Yeast00029	N-Term(TMT6plex); K17(TMT6plex)	331488	477479	439512	557271	223456	126498	144986	333733	306681	197442	280137	342169	326017	364325	217850	141502	148815	360628	432195	219730
Yeast00029	N-Term(TMT6plex); M5(Oxidation); K9(TMT6plex)	1.22623e+06	1.68218e+06	1.45392e+06	1.80328e+06	806379	523591	561290	1.40728e+06	1.39868e+06	852113	1.03627e+06	1.20547e+06	1.07848e+06	1.17893e+06	786149	585699	576116	1.52069e+06	1.97111e+06	948300
Yeast00029	N-Term(TMT6plex); K9(TMT6plex)	2.40117e+06	3174753	2.31773e+06	3.35919e+06	1193947	572390	611471	1.23568e+06	700880	1.20657e+06	2.0292e+06	2.27508e+06	1.71922e+06	2.19613e+06	1.16399e+06	640285	627622	1.33526e+06	987725	1.34277e+06
Yeast00029	N-Term(TMT6plex); K9(TMT6plex)	2.61086e+06	3.9246e+06	3004913	3.82714e+06	1.50335e+06	1.03687e+06	943666	1396101	996504	1.76456e+06	2.20641e+06	2.81243e+06	2.22896e+06	2.50205e+06	1.46563e+06	1.15986e+06	968591	1.50861e+06	1.40434e+06	1.96374e+06
Yeast00029 Total		6.60554e+06	9.29382e+06	7.26033e+06	9.59389e+06	3.75259e+06	2.28484e+06	2.27811e+06	4.40202e+06	3.42468e+06	4.0482e+06	5.58228e+06	6.6601e+06	5.3855e+06	6.27217e+06	3.65844e+06	2.55586e+06	2.33828e+06	4.75678e+06	4.82628e+06	4.50516e+06
Yeast00030	N-Term(TMT6plex)	19717.7	26734	19186.2	21443.7	11306.2	8368.67	10341.7	18607.7	16198.7	11814.4	16663.3	19158	14231.7	14019.2	11022.6	9361.35	10614.9	20107.3	22828.3	13148
Yeast00030	N-Term(TMT6plex)	438975	550147	397481	480806	229992	245990	227643	423279	351837	248856	370973	394244	294840	314335	224222	275168	233656	457391	495831	276947
Yeast00030 Total		458692	576881	416667	502250	241298	254358	237985	441887	368035	260671	387636	413402	309072	328354	235244	284530	244271	477499	518659	290095
Yeast00033	N-Term(TMT6plex); C4(Carbamidomethyl); K10(TMT6plex)	297.917	340.728	220.089	384.822	110.498	99.6997	197.662	227.621	164.301	146.12	251.767	244.171	163.255	251.584	107.725	111.526	202.883	245.965	231.544	162.614
Yeast00033	N-Term(TMT6plex); K15(TMT6plex); K20(TMT6plex)	86083.2	67651.4	70446.5	89432.6	46369.8	58596.5	59162.9	54176.6	52270.6	65137.7	72748	48480	52255.2	58468.1	45206.4	65547	60725.6	58542.7	73663.1	72490.4
Yeast00033	N-Term(TMT6plex); K20(TMT6plex)	119625	129357	124865	153396	115499	73541	57724.1	84540.2	73553.7	96754.6	101094	92699.2	92621.4	100285	112601	82264.2	59248.8	91353.2	103657	107676
Yeast00033	N-Term(TMT6plex); K21(TMT6plex)	159431	228776	189578	182510	130406	104514	72707.1	114321	120829	97996.7	134733	163945	140624	119319	127134	116912	74627.5	123534	170280	109059
Yeast00033	N-Term(TMT6plex); K12(TMT6plex)	134807	138914	142909	161304	75344.7	62542.2	71210.1	87461.9	72132.2	106710	113924	99547.8	106006	105455	73454.5	69960.8	73091	94510.5	101653	118755
Yeast00033 Total		500244	565039	528019	587028	367729	299294	261002	340727	318950	366745	422751	404916	391669	383779	358504	334795	267896	368187	449484	408143
Yeast00037	N-Term(TMT6plex); K3(TMT6plex)	9551.13	16405	16785	20424	8622.25	9135.05	7001.84	9865.73	3196.22	4783.12	8071.56	11756.1	12450.6	13352.5	8405.94	10218.6	7186.78	10660.8	4504.32	5323.04
Yeast00037	N-Term(TMT6plex); K3(TMT6plex)	14352	16637.7	17822.2	16402.2	4931.47	9461.79	6173.14	8763.97	3387.78	7901.61	12128.7	11922.8	13220	10723.2	4807.75	10584.1	6336.19	9470.25	4774.28	8793.55
Yeast00037	N-Term(TMT6plex); K3(TMT6plex)	11846.4	17258.8	19376.2	14238.8	7896.35	7406.12	4614.53	7648.28	3098.15	7992.83	10011.3	12367.9	14372.7	9308.85	7698.25	8284.61	4736.41	8264.65	4366.11	8895.07
Yeast00037	N-Term(TMT6plex); K9(TMT6plex)	349914	399843	652589	648401	277495	216302	184993	270357	231156	273970	295708	286534	484071	423903	270533	241959	189879	292145	325759	304895
Yeast00037 Total		385663	450145	706572	699466	298945	242304	202782	296635	240838	294647	325920	322581	524114	457288	291445	271046	208138	320541	339404	327907
Yeast00038	N-Term(TMT6plex); K10(TMT6plex)	43794.8	75704.3	71037	103965	33474.5	26482.8	32087.9	52594.5	79571.6	30886	37010.6	54250.9	52693.2	67968.9	32634.7	29624.1	32935.4	56833	112137	34372.4
Yeast00038 Total		43794.8	75704.3	71037	103965	33474.5	26482.8	32087.9	52594.5	79571.6	30886	37010.6	54250.9	52693.2	67968.9	32634.7	29624.1	32935.4	56833	112137	34372.4
Yeast00039	N-Term(TMT6plex); K5(TMT6plex); K13(TMT6plex)	43749.9	53276.3	50512.2	61767.7	23636.1	21466.9	16267.8	23680	17870.2	28635.8	36972.6	38178.6	37468.5	40381.7	23043.1	24013.2	16697.5	25588.4	25183.9	31868.2
Yeast00039	N-Term(TMT6plex); K11(TMT6plex)	108679	139738	129488	175099	79997.3	52445.4	58988.9	84567.7	94782	73738	91843.4	100138	96050.7	114474	77990.4	58666.4	60547	91383	133573	82061.6
Yeast00039	N-Term(TMT6plex); C17(Carbamidomethyl); K20(TMT6plex)	102597	147628	130144	130451	68057.5	45308	61693.2	59931.7	66946.5	89358.9	86703.6	105793	96536.7	85284.3	66350.1	50682.3	63322.7	64761.6	94345.3	99445.8
Yeast00039	N-Term(TMT6plex); K11(TMT6plex)	132657	157070	157451	204041	75643.7	75185.5	59122.2	101840	82229.8	92690.4	112107	112559	116793	133395	73746	84103.8	60683.7	110047	115884	103153
Yeast00039	N-Term(TMT6plex); K5(TMT6plex); K13(TMT6plex)	172502	232160	201680	292616	93658.3	65248	69703.4	96421.7	103979	141085	145780	166370	149600	191303	91308.6	72987.6	71544.5	104192	146533	157011
Yeast00039	N-Term(TMT6plex)	268558	301967	284542	359573	167865	176649	141847	185458	175729	179022	226956	216394	211065	235077	163654	197603	145593	200404	247648	199230
Yeast00039	N-Term(TMT6plex); K11(TMT6plex)	295000	307101	270806	337665	171500	123561	124653	156389	143213	190391	249302	220073	200876	220754	167197	138218	127946	168992	201825	211883
Yeast00039	N-Term(TMT6plex); C8(Carbamidomethyl); K11(TMT6plex)	352726	431750	348048	494430	196756	147884	99122.6	287780	217038	226430	298085	309399	258172	323242	191820	165426	101741	310972	305864	251989
Yeast00039	N-Term(TMT6plex)	383078	451985	402297	475700	251405	198667	184028	276013	283675	263018	323735	323900	298412	310997	245098	222233	188888	298257	399773	292707
Yeast00039	N-Term(TMT6plex); C3(Carbamidomethyl); K9(TMT6plex); K15(TMT6plex)	527927	611218	540854	699563	240787	163792	127692	177766	143239	333393	446145	438008	401189	457351	234746	183220	131065	192092	201862	371027
Yeast00039	N-Term(TMT6plex); K22(TMT6plex)	429683	525666	683915	670210	306062	228033	174306	273182	289113	357071	363120	376701	507308	438161	298383	255082	178910	295198	407437	397377
Yeast00039 Total		2.81716e+06	3.35956e+06	3.19974e+06	3.90112e+06	1.67537e+06	1.29824e+06	1.11742e+06	1.72303e+06	1.61781e+06	1.97483e+06	2.38075e+06	2.40751e+06	2.37347e+06	2.55042e+06	1.63334e+06	1.45223e+06	1.14694e+06	1.86189e+06	2.27993e+06	2.19775e+06
Yeast00043	N-Term(TMT6plex); K15(TMT6plex)	46624.3	67037.8	59590.1	63721.7	41336.5	31964.5	48377	52167.2	37029.4	31257.8	39401.8	48040.3	44202.2	41659.2	40299.5	35756	49654.8	56371.3	52184.2	34786.2
Yeast00043 Total		46624.3	67037.8	59590.1	63721.7	41336.5	31964.5	48377	52167.2	37029.4	31257.8	39401.8	48040.3	44202.2	41659.2	40299.5	35756	49654.8	56371.3	52184.2	34786.2
Yeast00044	N-Term(TMT6plex); K15(TMT6plex)	602.442	755.995	641.694	830.987	495.805	396.381	381.991	454.534	375.648	527.114	509.117	541.757	475.99	543.272	483.366	443.398	392.081	491.165	529.387	586.615
Yeast00044	N-Term(TMT6plex); K15(TMT6plex)	9502.91	9216.63	11093.3	11778	5829.7	4855.91	4418.77	6321.91	4063.12	7384.38	8030.81	6604.78	8228.71	7700.07	5683.45	5431.91	4535.48	6831.39	5726.02	8217.93
Yeast00044	N-Term(TMT6plex); K15(TMT6plex)	23114.5	28084.5	26259.7	22547.9	20388.5	10706.2	9800.09	7977.44	11001.3	13976.8	19533.8	20125.8	19478.7	14741.1	19877	11976.1	10058.9	8620.34	15503.8	15554.5
Yeast00044	N-Term(TMT6plex); K15(TMT6plex)	30982.2	46712.3	37507	36884.9	22936.9	11658.2	15128.9	27439.6	19929.6	19911.6	26182.7	33474.8	27821.6	24114.1	22361.4	13041.1	15528.5	29650.9	28086	22159.3
Yeast00044	K15(TMT6plex)	29975.6	25373.2	29629.3	29811.7	24580.5	17478.1	21802.8	18562	9266.35	20542.5	25332.1	18182.8	21978.2	19489.9	23963.9	19551.4	22378.7	20058	13058.7	22861.3
Yeast00044	N-Term(TMT6plex); K15(TMT6plex)	56557.3	74964.3	58739.8	55888.6	26362.3	14976.6	12541.5	21352.1	10353.9	22893.6	47796	53720.6	43571.4	36538.1	25701	16753.1	12872.7	23072.9	14591.3	25477.8
Yeast00044	N-Term(TMT6plex); K15(TMT6plex)	45223.4	44379.7	51695.8	51487.8	26109.8	7594.2	20217.7	33766.2	26226.4	32189.4	38217.8	31803.2	38346.5	33661	25454.8	8495.01	20751.7	36487.4	36959.9	35822.9
Yeast00044	N-Term(TMT6plex); K15(TMT6plex)	64741	97524	64642.4	99698.8	41172.1	19078.1	27270.7	50894.8	35929.5	34769.5	54712	69887.2	47949.8	65179.8	40139.2	21341.1	27991	54996.4	50634.2	38694.3
Yeast00044	N-Term(TMT6plex); K15(TMT6plex)	91668	120292	104260	88126.5	35412.3	25737.1	26469.9	38365.2	12261.5	38710.4	77467.7	86203.3	77337.2	57614.2	34523.9	28790	27169	41457	17279.7	43080
Yeast00044	N-Term(TMT6plex); K15(TMT6plex)	92211.5	91598.7	61779.8	61863.8	34517	23511	13231.6	31919.9	14787.9	46715.8	77927	65641.1	45826.4	40444.5	33651	26299.8	13581.1	34492.3	20840	51989.1
Yeast00044	N-Term(TMT6plex); K15(TMT6plex)	109577	102577	123950	103034	89743.7	44486.9	50838.1	48105.3	40345.8	61979.3	92602.7	73508.6	91942.5	67360.3	87492.3	49763.9	52180.9	51982.1	56857.9	68975.5
Yeast00044	K15(TMT6plex)	79422.5	103044	91691.5	79511.5	40550.8	35396.9	61143.1	30392.9	24733.8	75510.8	67119.2	73843.1	68014.1	51982	39533.5	39595.5	62758.1	32842.2	34856.4	84034.5
Yeast00044	N-Term(TMT6plex); K11(TMT6plex)	129995	169838	136856	155609	77644.2	45922.8	37651.6	69572.6	57351.7	77640.9	109858	121709	101515	101732	75696.3	51370.1	38646.1	75179.5	80823.7	86405.1
Yeast00044	N-Term(TMT6plex); K15(TMT6plex)	376470	314866	368003	322838	206671	98468.3	133166	92210.5	68313.4	161008	318151	225638	272974	211061	201486	110148	136684	99641.7	96271.7	179183
Yeast00044	N-Term(TMT6plex); K11(TMT6plex)	481583	593346	461743	526442	243299	188611	159565	208856	181375	226739	406981	425201	342507	344171	237195	210983	163779	225688	255605	252334
Yeast00044	N-Term(TMT6plex); K15(TMT6plex)	338396	410669	448731	502823	285274	273518	220793	255566	298800	260195	285975	294292	332856	328729	278117	305962	226625	276162	421088	289566
Yeast00044	N-Term(TMT6plex); K15(TMT6plex)	728371	877544	837159	927143	451056	258879	187040	300075	287870	413585	615538	628862	620980	606135	439740	289587	191980	324258	405685	460271
Yeast00044	N-Term(TMT6plex); K15(TMT6plex)	843165	984081	847106	927090	448350	223088	239278	426982	289111	458488	712550	705208	628359	606101	437102	249550	245598	461392	407434	510242
Yeast00044	N-Term(TMT6plex); K11(TMT6plex)	1.0024e+06	1.25432e+06	990662	1.21513e+06	545087	412832	283776	436370	456380	532951	847119	898868	734844	794413	531412	461801	291272	471537	643160	593111
Yeast00044 Total		4.53396e+06	5.34919e+06	4.75215e+06	5.21854e+06	2.62548e+06	1.71719e+06	1.52452e+06	2.10518e+06	1.84848e+06	2.50572e+06	3.8316e+06	3.83331e+06	3.52501e+06	3.41171e+06	2.55961e+06	1.92088e+06	1.56478e+06	2.27484e+06	2.60499e+06	2.78856e+06
Yeast00045	N-Term(TMT6plex); K5(TMT6plex); K13(TMT6plex)	29472.1	30922.7	35982.3	43338.2	22741.7	21013.7	18966	30719.5	53155.1	21133.6	24906.5	22159.7	26690.6	28333.1	22171.1	23506.3	19466.9	33195.1	74909.6	23519.2
Yeast00045	K5(TMT6plex); K10(TMT6plex)	220143	264108	232464	261193	216930	216568	204205	230103	263718	175660	186040	189264	172435	170759	211487	242256	209599	248646	371648	195489
Yeast00045	N-Term(TMT6plex); K10(TMT6plex)	220143	264108	232464	261193	216930	216568	204205	230103	263718	175660	186040	189264	172435	170759	211487	242256	209599	248646	371648	195489
Yeast00045	N-Term(TMT6plex); K5(TMT6plex); K10(TMT6plex)	259623	258251	311715	316366	265978	261568	253498	239963	464277	178127	219404	185067	231221	206830	259305	292594	260194	259302	654289	198234
Yeast00045	N-Term(TMT6plex); K5(TMT6plex); K13(TMT6plex)	252942	311313	325902	387354	161828	123544	132504	250668	532266	199215	213759	223092	241744	253239	157768	138199	136004	270870	750103	221703
Yeast00045	K5(TMT6plex); K13(TMT6plex)	201678	247176	206848	342578	156687	138662	136110	281396	533239	249975	170436	177130	153434	223966	152756	155110	139705	304074	751474	278192
Yeast00045	N-Term(TMT6plex); K13(TMT6plex)	201678	247176	206848	342578	156687	138662	136110	281396	533239	249975	170436	177130	153434	223966	152756	155110	139705	304074	751474	278192
Yeast00045	K5(TMT6plex); K13(TMT6plex)	530580	553202	426132	688836	369775	360834	349994	482579	774429	388081	448388	396433	316092	450338	360498	403635	359239	521470	1.09138e+06	431887
Yeast00045	N-Term(TMT6plex); K13(TMT6plex)	530580	553202	426132	688836	369775	360834	349994	482579	774429	388081	448388	396433	316092	450338	360498	403635	359239	521470	1.09138e+06	431887
Yeast00045	N-Term(TMT6plex); K7(TMT6plex)	623242	636017	683295	769073	563849	534976	599153	629442	1.15306e+06	393553	526696	455780	506848	502795	549703	598433	614979	680169	1.62497e+06	437978
Yeast00045	N-Term(TMT6plex); K2(TMT6plex); K9(TMT6plex)	875997	950759	962742	1.01764e+06	721598	785045	844163	864587	1.65438e+06	567153	740296	681329	714134	665299	703495	878165	866460	934264	2.33145e+06	631174
Yeast00045	N-Term(TMT6plex); K5(TMT6plex); K13(TMT6plex)	762145	1.02616e+06	1049866	1.51273e+06	550869	389968	569470	748138	1.42231e+06	667753	644081	735362	778760	988973	537049	436225	584512	808431	2.0044e+06	743130
Yeast00045	N-Term(TMT6plex); K7(TMT6plex)	3.13845e+06	3.79164e+06	3.72775e+06	3.94078e+06	2.90802e+06	2568467	2.83476e+06	3645146	6.96108e+06	2.11304e+06	2.65227e+06	2.71715e+06	2.76514e+06	2.57635e+06	2.83506e+06	2.87313e+06	2.90964e+06	3.93891e+06	9.81001e+06	2.35156e+06
Yeast00045 Total		7.84667e+06	9.13403e+06	8.82814e+06	1.05725e+07	6.68166e+06	6.11671e+06	6.63314e+06	8.39682e+06	1.53833e+07	5.76741e+06	6.63114e+06	6.54559e+06	6.54846e+06	6.91195e+06	6.51404e+06	6.84226e+06	6.80834e+06	9.07352e+06	2.16791e+07	6.41843e+06
Yeast00048	N-Term(TMT6plex)	32660.6	33996.8	31444.3	42950.2	26239.9	19088.6	31096.1	32865.7	38061.2	23588.4	27601.1	24362.7	23324.4	28079.4	25581.6	21352.9	31917.5	35514.3	53638.3	26251.1
Yeast00048	N-Term(TMT6plex); K10(TMT6plex)	29421.7	35453.9	37071.4	62757.5	23244.2	22781.1	30025.5	51965.9	79080.8	26027.7	24864	25406.8	27498.5	41028.8	22661.1	25483.3	30818.6	56153.8	111446	28965.7
Yeast00048	N-Term(TMT6plex); K18(TMT6plex); K20(TMT6plex)	28729.8	23390	37314.4	40889.8	58903.2	42502.6	58864.8	30625.9	23992.3	29055.9	24279.3	16761.6	27678.7	26732.4	57425.4	47544.2	60419.5	33094.1	33811.4	32335.7
Yeast00048	N-Term(TMT6plex); K5(TMT6plex); K18(TMT6plex)	31237.6	29039.3	45618.1	36541.2	76548.3	85729.6	169082	200618	167350	63363.4	26398.6	20810	33838.1	23889.4	74627.9	95898.6	173548	216786	235840	70515.9
Yeast00048	N-Term(TMT6plex); K7(TMT6plex); K10(TMT6plex)	81396.7	90320.7	92374.1	126212	136099	168599	294736	355177	380416	98604.4	68787.5	64725.2	68520.4	82513.5	132684	188598	302521	383801	536107	109735
Yeast00048	N-Term(TMT6plex)	141494	174592	150236	213877	122467	101399	105347	160078	166883	125464	119575	125115	111441	139826	119395	113427	108130	172978	235183	139627
Yeast00048	K15(TMT6plex)	360724	458185	482872	620948	312526	212671	358092	645421	716925	209881	304844	328342	358181	405956	304685	237898	367550	697435	1.01034e+06	233572
Yeast00048	N-Term(TMT6plex); K5(TMT6plex); K18(TMT6plex)	256965	255691	240555	333932	291798	323682	504416	372085	347511	215839	217159	183232	178436	218314	284478	362076	517739	402071	489735	240203
Yeast00048	N-Term(TMT6plex); K4(TMT6plex); K14(TMT6plex)	627048	580702	631855	697107	434615	284724	366504	478596	581811	394131	529912	416140	468692	455746	423711	318498	376185	517166	819926	438621
Yeast00048	N-Term(TMT6plex); K5(TMT6plex); K18(TMT6plex)	442556	397368	529292	606437	557580	660070	1.23089e+06	1.53797e+06	1.5095e+06	424437	374000	284760	392613	396469	543592	738365	1.2634e+06	1.66192e+06	2.12728e+06	472348
Yeast00048	N-Term(TMT6plex); K8(TMT6plex)	791895	834484	906717	1.04024e+06	692820	575362	799206	948688	1254451	514993	669223	598004	672576	680075	675439	643610	820315	1.02514e+06	1.76785e+06	573126
Yeast00048	N-Term(TMT6plex); K7(TMT6plex); K10(TMT6plex)	503075	465302	611962	549662	708113	842822	1.4017e+06	1.75117e+06	1.98145e+06	636967	425144	333443	453936	359351	690348	942795	1.43872e+06	1.8923e+06	2.79238e+06	708868
Yeast00048	N-Term(TMT6plex); K7(TMT6plex); K10(TMT6plex)	674213	666264	797908	822874	1.05524e+06	1.32264e+06	2.1188e+06	2.3084e+06	2.55411e+06	828154	569770	477455	591865	537968	1.02877e+06	1.47952e+06	2.17476e+06	2.49443e+06	3.59942e+06	921636
Yeast00048 Total		4.00142e+06	4.04479e+06	4.59522e+06	5.19443e+06	4.4962e+06	4.66207e+06	7.46876e+06	8.87366e+06	9.80153e+06	3.59051e+06	3.38156e+06	2.89856e+06	3.4086e+06	3.39595e+06	4.3834e+06	5.21507e+06	7.66603e+06	9.58879e+06	1.3813e+07	3.9958e+06
Yeast00054	K12(TMT6plex)	21352	19096.5	27555.9	291557	100110	91520.1	407863	359017	335650	101902	18044.4	13684.9	20440.1	190610	97598.8	102376	418636	387950	473019	113405
Yeast00054	N-Term(TMT6plex); M1(Oxidation); K11(TMT6plex)	340359	429059	303246	397293	253630	255924	276787	385212	352136	241604	287634	307471	224939	259737	247267	286281	284098	416256	496253	268876
Yeast00054	N-Term(TMT6plex); K11(TMT6plex)	1.23899e+06	1.5091e+06	1.30239e+06	1.52943e+06	789699	810370	871223	1254713	866178	827619	1.04706e+06	1.08145e+06	966076	999893	769887	906494	894235	1.35583e+06	1.22067e+06	921041
Yeast00054 Total		1.6007e+06	1.95726e+06	1.63319e+06	2.21828e+06	1.14344e+06	1.15781e+06	1.55587e+06	1.99894e+06	1.55396e+06	1.17112e+06	1.35274e+06	1.4026e+06	1.21146e+06	1.45024e+06	1.11475e+06	1.29515e+06	1.59697e+06	2.16004e+06	2.18995e+06	1.30332e+06
Yeast00056	N-Term(TMT6plex); K11(TMT6plex); K16(TMT6plex)	82404.6	62573.8	85580.5	88869.2	65654.7	29437.3	35107.5	53298.8	31697.9	57746.2	69639.3	44841.3	63481.1	58099.8	64007.5	32929	36034.8	57594.1	44670.7	64264.6
Yeast00056 Total		82404.6	62573.8	85580.5	88869.2	65654.7	29437.3	35107.5	53298.8	31697.9	57746.2	69639.3	44841.3	63481.1	58099.8	64007.5	32929	36034.8	57594.1	44670.7	64264.6
Yeast00059	N-Term(TMT6plex); K12(TMT6plex); K24(TMT6plex)	115641	135111	203923	198766	66125.4	33138.1	66483.5	76106.1	44479.7	90748.4	97727.4	96822.4	151264	129947	64466.4	37068.8	68239.6	82239.5	62683.7	100992
Yeast00059 Total		115641	135111	203923	198766	66125.4	33138.1	66483.5	76106.1	44479.7	90748.4	97727.4	96822.4	151264	129947	64466.4	37068.8	68239.6	82239.5	62683.7	100992
Yeast00063	N-Term(TMT6plex); K2(TMT6plex); K21(TMT6plex)	24875.6	23826.8	20248.1	24478	22911	20752	18408.6	19299.7	18265.8	22428.5	21022.2	17074.6	15019.5	16002.9	22336.2	23213.5	18894.8	20855.1	25741.3	24960.2
Yeast00063	N-Term(TMT6plex); K24(TMT6plex)	82369.6	104280	114274	123412	80070	51540	41697.2	44021.4	78570.4	45825.1	69609.7	74729	84765.5	80682.4	78061.2	57653.6	42798.5	47569.1	110727	50997.8
Yeast00063 Total		107245	128107	134523	147890	102981	72292	60105.8	63321.1	96836.2	68253.5	90631.9	91803.6	99784.9	96685.3	100397	80867.1	61693.4	68424.1	136468	75958
Yeast00065	N-Term(TMT6plex)	62912.3	75722.8	70113.2	78244.7	43037.1	28397.3	25042.3	33496.3	31460.5	38522.8	53166.5	54264.2	52007.9	51153.8	41957.4	31765.7	25703.7	36195.8	44336.1	42871.2
Yeast00065	N-Term(TMT6plex)	69003	72306.7	82938.8	91088	50912.9	39459.2	43670.3	46204.8	43505.6	44187.7	58313.7	51816.1	61521.6	59550.4	49635.6	44139.8	44823.8	49928.4	61311	49175.6
Yeast00065	N-Term(TMT6plex)	95470.2	100043	80404.4	104406	59956	59094.8	49742.8	53083.8	42518.5	55651.9	80680.9	71692.3	59641.6	68257.2	58451.9	66104.5	51056.7	57361.8	59919.8	61933.9
Yeast00065	N-Term(TMT6plex)	119446	140841	137059	132324	89159.4	60688.8	51230.8	57144.7	41181.3	70055.9	100943	100929	101666	86509.2	86922.6	67887.6	52584	61750	58035.4	77963.8
Yeast00065	N-Term(TMT6plex)	108165	117240	104215	116423	75309.2	67448.1	50734.4	56304.3	63610.2	72144.5	91409.4	84016.2	77303.6	76113.7	73419.9	75448.7	52074.4	60841.9	89643.6	80288.2
Yeast00065	N-Term(TMT6plex)	144795	156393	112921	220388	97370.2	85838.4	141934	111842	104294	147392	122364	112074	83761.2	144082	94927.5	96020.3	145683	120856	146978	164029
Yeast00065	N-Term(TMT6plex)	282161	355993	253755	313113	155672	120302	117478	210447	193520	160017	238451	255110	188228	204703	151767	134572	120581	227407	272721	178080
Yeast00065	N-Term(TMT6plex)	281218	382761	297098	365739	162521	100061	87363.7	153107	123337	172136	237654	274292	220379	239108	158443	111930	89671.3	165446	173815	191567
Yeast00065	N-Term(TMT6plex)	663868	846091	713028	810113	389060	270142	262775	452733	309677	380410	561028	606322	528903	529625	379299	302185	269716	489218	436417	423351
Yeast00065	N-Term(TMT6plex)	1.00893e+06	1.52871e+06	1.29395e+06	1.5218e+06	711737	507892	509028	1.07065e+06	1.03254e+06	698962	852633	1.0955e+06	959811	994905	693881	568137	522472	1.15693e+06	1.45512e+06	777861
Yeast00065 Total		2.83596e+06	3.7761e+06	3.14548e+06	3.75364e+06	1.83473e+06	1.33932e+06	1.339e+06	2.24501e+06	1.98565e+06	1.83948e+06	2.39664e+06	2.70601e+06	2.33322e+06	2.45401e+06	1.78871e+06	1.49819e+06	1.37437e+06	2.42594e+06	2.7983e+06	2.04712e+06
Yeast00070	N-Term(TMT6plex)	60033.2	79963.7	59976.1	82007.8	37564.2	34146.2	37021.2	45678.9	50948.7	32108.1	50733.4	57303.2	44488.5	53614	36621.8	38196.5	37999.1	49360.1	71800.2	35732.4
Yeast00070	N-Term(TMT6plex); K3(TMT6plex); C12(Carbamidomethyl); K22(TMT6plex)	65009.6	82256.3	74265.2	85965.6	34023.2	24362.8	21145.7	30991.2	56704.7	34260.6	54938.9	58946.1	55087.7	56201.5	33169.7	27252.7	21704.3	33488.8	79912	38128
Yeast00070	N-Term(TMT6plex); K3(TMT6plex); C12(Carbamidomethyl); K22(TMT6plex)	150428	206039	185019	212941	64566.6	46946.8	49325.8	69700.3	144492	79395.2	127125	147651	137241	139214	62946.8	52515.5	50628.6	75317.4	203627	88357.4
Yeast00070	N-Term(TMT6plex); K14(TMT6plex)	357712	507428	426697	564494	355065	328650	276050	297546	247876	329966	302299	363631	316511	369048	346157	367634	283342	321525	349324	367213
Yeast00070	K11(TMT6plex)	415846	420114	384715	480922	951243	588010	621615	285078	89075.3	340288	351427	301060	285371	314411	927379	657758	638034	308052	125531	378700
Yeast00070	N-Term(TMT6plex); K1(TMT6plex); K12(TMT6plex)	1.92689e+06	2.17498e+06	2.03577e+06	2.92156e+06	1.127e+06	926304	1.20842e+06	1.39834e+06	1.46831e+06	1292345	1.6284e+06	1.55863e+06	1.51007e+06	1.91002e+06	1.09873e+06	1.03618e+06	1.24034e+06	1.51104e+06	2.06924e+06	1.43823e+06
Yeast00070 Total		2.97592e+06	3.47079e+06	3.16644e+06	4.34789e+06	2.56946e+06	1.94842e+06	2.21358e+06	2.12734e+06	2.05741e+06	2.10836e+06	2.51492e+06	2.48722e+06	2.34877e+06	2.84251e+06	2.505e+06	2.17954e+06	2.27205e+06	2.29878e+06	2.89944e+06	2.34636e+06
Yeast00080	N-Term(TMT6plex); C16(Carbamidomethyl); K19(TMT6plex)	59516.8	72421.3	75252.4	81657.5	36400.4	31388.6	34946.1	52515.4	97626.1	27510	50297.1	51898.2	55820	53385	35487.2	35111.8	35869.1	56747.6	137581	30615.4
Yeast00080	N-Term(TMT6plex); C11(Carbamidomethyl); K17(TMT6plex)	59675.3	73799.2	93003.1	104817	55650.9	48867	64297.4	85727.2	165087	46086	50431	52885.6	68987	68525.7	54254.7	54663.4	65995.7	92635.9	232651	51288.2
Yeast00080 Total		119192	146220	168256	186474	92051.2	80255.5	99243.5	138243	262713	73596.1	100728	104784	124807	121911	89741.9	89775.2	101865	149384	370232	81903.6
Yeast00081	N-Term(TMT6plex)	199.189	185.419	211.245	214.781	485.221	327.211	392.992	336.547	362.448	604.3	168.333	132.874	156.695	140.417	473.048	366.024	403.372	363.67	510.785	672.513
Yeast00081	N-Term(TMT6plex); K11(TMT6plex)	27748.1	37701.2	34713.6	33788.9	23756.8	24592.7	19449.9	19345.7	17881.9	20521.2	23449.7	27017.2	25749.5	22090	23160.8	27509.8	19963.6	20904.8	25200.4	22837.7
Yeast00081	N-Term(TMT6plex); K11(TMT6plex)	26646.8	32072.7	24073.3	37105.1	24538.6	19170.1	21283.4	15639.6	21691.5	22438.2	22518.9	22983.8	17856.9	24258.1	23923	21444	21845.5	16900	30569	24971
Yeast00081	N-Term(TMT6plex); K11(TMT6plex)	359984	402168	433096	537377	130789	110408	109647	126758	94516.8	219376	304219	288199	321258	351319	127508	123505	112543	136974	133199	244140
Yeast00081	N-Term(TMT6plex); K11(TMT6plex)	726653	863500	861882	1.02017e+06	256257	278221	233942	285941	218198	371776	614087	618798	639319	666953	249828	311223	240121	308985	307499	413742
Yeast00081 Total		1.14123e+06	1.33563e+06	1.35398e+06	1.62865e+06	435827	432720	384715	448021	352651	634716	964443	957131	1.00434e+06	1.06476e+06	424893	484048	394877	484127	496978	706363
Yeast00083	N-Term(TMT6plex); K8(TMT6plex)	3396.35	4878.92	3747.14	5424.67	2817.77	1476.22	1525.55	1807.78	1275.5	2343.51	2870.22	3496.31	2779.52	3546.47	2747.08	1651.33	1565.84	1953.47	1797.51	2608.04
Yeast00083	N-Term(TMT6plex); K8(TMT6plex)	2259.29	2670.38	2311.22	3506.76	2211.14	2292.79	1704.92	1317.32	1104.78	2542.83	1909.31	1913.64	1714.4	2292.6	2155.66	2564.76	1749.96	1423.48	1556.93	2829.87
Yeast00083	N-Term(TMT6plex); K8(TMT6plex)	9605.74	13692.1	10877	14651.8	7376.55	4232.38	3631.09	4088.67	3172.29	7317.99	8117.71	9811.96	8068.28	9578.89	7191.49	4734.41	3727	4418.18	4470.6	8144.05
Yeast00083	N-Term(TMT6plex)	28781.7	46505.1	42258.4	46811.1	19647.3	15961.6	14033.8	15245.8	10411.7	18198.3	24323.1	33326.3	31346.1	30603.6	19154.4	17854.9	14404.5	16474.5	14672.8	20252.5
Yeast00083	N-Term(TMT6plex); K17(TMT6plex)	51446.4	77881.3	83057.9	105949	50530.8	29321.1	26095.4	40085.9	21150.3	43759.2	43476.8	55811	61609.9	69266	49263.1	32799.1	26784.6	43316.5	29806.4	48698.8
Yeast00083	N-Term(TMT6plex); K1(TMT6plex)	102154	155902	130800	153910	80881.6	44065.7	35482.1	45447.5	43527.2	69099.5	86329.4	111722	97023.8	100621	78852.5	49292.7	36419.3	49110.1	61341.4	76899.5
Yeast00083	N-Term(TMT6plex); K17(TMT6plex)	146180	255025	230539	277437	156173	47304.5	36971	78206.5	46232.5	118286	123535	182755	171007	181379	152255	52915.6	37947.5	84509.1	65153.8	131638
Yeast00083	N-Term(TMT6plex); K7(TMT6plex)	166278	226630	172683	209184	130558	112659	99490.9	102570	90069.1	129712	140520	162407	128091	136757	127283	126022	102119	110836	126931	144354
Yeast00083	N-Term(TMT6plex)	160968	264908	242995	238262	222364	139154	127758	128254	91422.1	141310	136032	189838	180247	155768	216785	155660	131133	138590	128838	157261
Yeast00083	N-Term(TMT6plex)	448432	456362	721328	718230	360302	279266	117958	211540	130136	234156	378965	327036	535060	469555	351263	312392	121073	228588	183397	260588
Yeast00083	N-Term(TMT6plex)	327208	483925	466717	510671	257082	130785	107755	165464	109444	243462	276520	346788	346197	333860	250632	146298	110601	178798	154235	270945
Yeast00083	N-Term(TMT6plex); K17(TMT6plex); K20(TMT6plex)	505646	625437	562893	707798	339554	161693	150019	171819	115070	254827	427316	448198	417537	462735	331035	180873	153981	185666	162164	283591
Yeast00083	N-Term(TMT6plex)	436225	669149	598944	752798	327642	158722	161435	227330	196032	307350	368649	479522	444279	492155	319423	177549	165699	245650	276261	342044
Yeast00083	N-Term(TMT6plex)	382227	562257	486852	615946	399885	177027	177256	232551	145932	334054	323016	402922	361133	402685	389852	198026	181937	251292	205657	371762
Yeast00083	N-Term(TMT6plex)	708790	656363	467680	679075	394122	164598	104288	168696	91140.3	355400	598992	470360	346911	443957	384234	184122	107043	182292	128441	395518
Yeast00083	N-Term(TMT6plex); K7(TMT6plex)	590138	837869	641932	766394	397712	225469	181946	252609	200584	363642	498720	600430	476166	501043	387734	252214	186752	272967	282675	404690
Yeast00083	N-Term(TMT6plex)	587632	798926	704222	843446	397447	228633	212889	312728	237209	367735	496602	572522	522371	551417	387476	255752	218512	337931	334291	409245
Yeast00083	N-Term(TMT6plex); K1(TMT6plex)	799558	1.0542e+06	1.64422e+06	1.16813e+06	657602	356058	302161	411244	431950	557952	675698	755456	1.21963e+06	763683	641104	398292	310142	444386	608732	620933
Yeast00083	N-Term(TMT6plex); K7(TMT6plex)	1.29553e+06	1.6855e+06	1.37653e+06	1.72365e+06	791277	436498	338976	502671	485030	695011	1.09484e+06	1.20786e+06	1.02107e+06	1.12686e+06	771425	488274	347929	543181	683536	773464
Yeast00083	N-Term(TMT6plex); K7(TMT6plex)	1.24721e+06	1.66346e+06	1.42533e+06	1.80385e+06	898353	456101	472152	650522	692888	727879	1.05401e+06	1.19206e+06	1.05727e+06	1.1793e+06	875815	510203	484623	702948	976463	810042
Yeast00083	N-Term(TMT6plex); K7(TMT6plex)	1.61401e+06	2.13861e+06	1.85943e+06	2.45352e+06	1.09863e+06	531748	523153	631170	791728	888749	1.36398e+06	1.53256e+06	1.37927e+06	1.60403e+06	1.07107e+06	594822	536971	682036	1.11575e+06	989071
Yeast00083	N-Term(TMT6plex); K7(TMT6plex)	3.42294e+06	4.37009e+06	3.70526e+06	4651208	2.08818e+06	1.10294e+06	933990	1.32366e+06	1.27081e+06	1.95032e+06	2.89269e+06	3.13167e+06	2.74845e+06	3.04081e+06	2.03579e+06	1.23377e+06	958659	1.43034e+06	1.79091e+06	2.17047e+06
Yeast00083	N-Term(TMT6plex)	2769900	4.34936e+06	4.16259e+06	5.49612e+06	2.61083e+06	1.54608e+06	2.01721e+06	2.77438e+06	2117712	2207956	2.34081e+06	3.11682e+06	3.08769e+06	3.59318e+06	2.54533e+06	1.72947e+06	2.07049e+06	2.99797e+06	2.98442e+06	2.45719e+06
Yeast00083	N-Term(TMT6plex); K1(TMT6plex)	7.18627e+06	9871281	9495332	11504370	5.19691e+06	2.87764e+06	2.89151e+06	3.47022e+06	2.95981e+06	5.05015e+06	6.07304e+06	7.07391e+06	7.04336e+06	7.52118e+06	5.06654e+06	3.21898e+06	2.96788e+06	3.74989e+06	4.17115e+06	5.62022e+06
Yeast00083 Total		2.29928e+07	3.12709e+07	2.92385e+07	3.54503e+07	1.68881e+07	9.22972e+06	9.03938e+06	1.19236e+07	1.02838e+07	1.50712e+07	1.9431e+07	2.24092e+07	2.16883e+07	2.31763e+07	1.64644e+07	1.03245e+07	9.27814e+06	1.28846e+07	1.44927e+07	1.67725e+07
Yeast00087	N-Term(TMT6plex); K4(TMT6plex); K16(TMT6plex)	129208	141703	126230	150919	61178.8	61261	44153.6	70575.8	106630	66836.4	109193	101546	93634	98666.2	59644	68527.6	45319.9	76263.5	150269	74381
Yeast00087	N-Term(TMT6plex); M7(Oxidation)	238178	329947	329632	408880	343302	328264	368888	285602	208934	233451	201282	236445	244511	267312	334689	367202	378631	308619	294443	259802
Yeast00087 Total		367386	471650	455862	559799	404480	389525	413041	356178	315563	300287	310474	337992	338145	365978	394333	435730	423951	384882	444712	334183
Yeast00089	N-Term(TMT6plex); K20(TMT6plex); K22(TMT6plex)	81394.2	108798	107582	166920	71574.9	53352.4	43780.4	143975	150477	66886.2	68785.4	77966.3	79801.3	109127	69779.3	59680.9	44936.7	155578	212061	74436.3
Yeast00089 Total		81394.2	108798	107582	166920	71574.9	53352.4	43780.4	143975	150477	66886.2	68785.4	77966.3	79801.3	109127	69779.3	59680.9	44936.7	155578	212061	74436.3
Yeast00092	N-Term(TMT6plex)	69523.7	91041.2	61119	97638.3	44419.3	29089.6	39206.8	47454	42147.1	48434.1	58753.7	65241.5	45336.3	63832.7	43305	32540.2	40242.4	51278.3	59396.4	53901.3
Yeast00092	N-Term(TMT6plex); C5(Carbamidomethyl); C8(Carbamidomethyl); K18(TMT6plex)	65170.5	114021	95769.4	120025	38628.2	35027	22692.7	28995.2	22102.3	51978	55074.9	81709.4	71039	78468.6	37659.2	39181.8	23292.1	31331.9	31147.9	57845.3
Yeast00092	N-Term(TMT6plex); K4(TMT6plex); C11(Carbamidomethyl)	113154	155246	131415	157602	71245.2	18823.9	41271.1	48534.9	22000.7	70740.9	95625.5	111252	97480.1	103035	69457.8	21056.8	42361.1	52446.3	31004.8	78726.1
Yeast00092	N-Term(TMT6plex); K14(TMT6plex)	156974	190768	157951	163764	118055	144088	89679.3	111568	74762.6	148527	132657	136707	117163	107064	115093	161180	92048	120560	105360	165293
Yeast00092	N-Term(TMT6plex)	1.31352e+06	1.56351e+06	1.70482e+06	1.90967e+06	1.34232e+06	1.28617e+06	1.49949e+06	1.87795e+06	2.18771e+06	1.04937e+06	1.11004e+06	1.12044e+06	1.26459e+06	1.24848e+06	1.30865e+06	1.43874e+06	1.53909e+06	2.0293e+06	3.08306e+06	1.16782e+06
Yeast00092 Total		1.71834e+06	2.11459e+06	2.15108e+06	2.4487e+06	1.61467e+06	1.5132e+06	1.69234e+06	2.11451e+06	2.34872e+06	1.36905e+06	1.45215e+06	1.51535e+06	1.59561e+06	1.60088e+06	1.57416e+06	1.69269e+06	1.73704e+06	2.28491e+06	3.30997e+06	1.52358e+06
Yeast00098	N-Term(TMT6plex); M6(Oxidation)	45291.7	42936.7	55597.6	63742	37580.1	39006.9	40222.5	62250.3	54332.6	49413	38275.6	30769.1	41240.6	41672.4	36637.3	43633.8	41284.9	67267	76569	54990.7
Yeast00098	N-Term(TMT6plex)	155402	152901	143229	212426	77658.3	92013.6	99437.9	107505	99024.9	110828	131329	109571	106243	138877	75710.1	102928	102064	116168	139552	123339
Yeast00098 Total		200694	195838	198826	276168	115238	131021	139660	169755	153357	160241	169604	140340	147484	180550	112347	146562	143349	183435	216121	178329
Yeast00100	N-Term(TMT6plex); C9(Carbamidomethyl)	19797.1	10946.8	22561.1	28621.7	21558.4	12594.6	11600	17797.1	7222.94	21296	16730.4	7844.65	16735.1	18711.9	21017.6	14088.5	11906.4	19231.4	10179	23699.9
Yeast00100	N-Term(TMT6plex); K6(TMT6plex)	85765	85689.4	86369.6	98491.1	70308.4	49111.7	39093.6	48787.7	67123.4	56943.6	72479.2	61406.3	64066.4	64390.2	68544.5	54937.2	40126.2	52719.5	94594.7	63371.4
Yeast00100	N-Term(TMT6plex); K6(TMT6plex)	150403	145255	177267	221472	101059	88351.6	79367.7	100294	123230	88743.7	127104	104092	131491	144791	98524	98831.6	81464.1	108377	173663	98761.1
Yeast00100	N-Term(TMT6plex); K6(TMT6plex)	249534	222768	242606	289603	180492	119624	103247	134805	170848	182615	210878	159639	179958	189333	175964	133813	105974	145669	240771	203229
Yeast00100	N-Term(TMT6plex)	204656	226444	209496	338996	113170	125871	142915	191531	379402	188539	172953	162273	155398	221625	110331	140802	146690	206967	534678	209821
Yeast00100	N-Term(TMT6plex); K12(TMT6plex); K22(TMT6plex)	350813	382151	415390	600203	247304	212636	201499	350877	255388	308188	296469	273855	308124	392393	241100	237859	206821	379154	359910	342977
Yeast00100	N-Term(TMT6plex); K6(TMT6plex)	3575071	3.39792e+06	3.19006e+06	3910346	2.18465e+06	1.97496e+06	1.55461e+06	1.93782e+06	2.5397e+06	2.44791e+06	3.02126e+06	2.435e+06	2.3663e+06	2.55646e+06	2.12984e+06	2.20922e+06	1.59567e+06	2.09399e+06	3.57911e+06	2.72424e+06
Yeast00100 Total		4.63604e+06	4.47117e+06	4.34375e+06	5.48773e+06	2.91854e+06	2.58315e+06	2.13233e+06	2.78191e+06	3.54291e+06	3.29424e+06	3.91787e+06	3.20411e+06	3.22207e+06	3.5877e+06	2.84532e+06	2.88955e+06	2.18865e+06	3.0061e+06	4.9929e+06	3.66609e+06
Yeast00101	N-Term(TMT6plex)	1818.55	1939.15	1532.4	1919.35	989.402	705.064	595.47	759.177	1019.51	970.217	1536.84	1389.62	1136.69	1254.81	964.58	788.696	611.198	820.359	1436.76	1079.74
Yeast00101	N-Term(TMT6plex)	40823.6	56934.2	39587.7	45796.2	25248.7	17487.4	14935.3	14139.2	23827.6	25985.1	34499.6	40799.9	29365	29940.1	24615.3	19561.7	15329.8	15278.7	33579.4	28918.3
Yeast00101 Total		42642.2	58873.3	41120.1	47715.6	26238.1	18192.5	15530.8	14898.4	24847.1	26955.3	36036.5	42189.6	30501.7	31194.9	25579.9	20350.4	15941	16099	35016.2	29998
Yeast00104	N-Term(TMT6plex); K24(TMT6plex)	11320.3	20187.1	24425.5	23706.8	10684.4	3984.49	2920.49	5758.14	4292.72	7481.12	9566.65	14466.4	18118.2	15498.7	10416.4	4457.12	2997.63	6222.19	6049.58	8325.59
Yeast00104	N-Term(TMT6plex); K24(TMT6plex)	17546.3	24007	19001.4	23912.1	7255.16	5699.66	8286.05	8178.99	7649.4	8777.84	14828.2	17203.8	14094.6	15632.9	7073.15	6375.74	8504.91	8838.13	10780	9768.68
Yeast00104	K17(TMT6plex)	21236.6	19957.6	19397.6	23504	13007.9	8416.51	13078.9	20138.5	7014.01	9738.44	17946.8	14301.9	14388.6	15366.2	12681.6	9414.86	13424.4	21761.5	9884.6	10837.7
Yeast00104	N-Term(TMT6plex); K15(TMT6plex)	21236.6	19957.6	19397.6	23504	13007.9	8416.51	13078.9	20138.5	7014.01	9738.44	17946.8	14301.9	14388.6	15366.2	12681.6	9414.86	13424.4	21761.5	9884.6	10837.7
Yeast00104	N-Term(TMT6plex); K14(TMT6plex)	15086.8	29494	20910.6	38807.5	20404.5	17120.9	14671.9	30607.6	29060.2	11048.1	12749.7	21135.8	15510.9	25371.1	19892.6	19151.7	15059.4	33074.2	40953.5	12295.2
Yeast00104	N-Term(TMT6plex); K26(TMT6plex)	43793.7	69076.1	70127.7	74565.3	30398.7	20227.7	22105.2	20118.2	9965.64	24242.3	37009.6	49501	52018.7	48748.3	29636.1	22627	22689.1	21739.5	14044.2	26978.8
Yeast00104	N-Term(TMT6plex); K24(TMT6plex)	57014.6	83102	99826.2	113929	32539.1	18666.2	14466.8	34977.6	24252.4	37137.9	48182.5	59552.2	74048.2	74482.8	31722.8	20880.3	14848.9	37796.5	34178.1	41330.1
Yeast00104	N-Term(TMT6plex); K3(TMT6plex); K14(TMT6plex)	67831.6	85896.1	93722.1	115503	48183	31739.8	59424.4	105626	65153.4	38417.3	57323.8	61554.5	69520.3	75512.2	46974.2	35504.7	60993.9	114139	91818.5	42753.9
Yeast00104	N-Term(TMT6plex); K1(TMT6plex); K17(TMT6plex)	105710	130773	154430	185254	66292	59096.3	73661.4	135732	69559.9	56242	89334.6	93713.6	114552	121113	64628.9	66106.2	75607	146670	98028.2	62590.6
Yeast00104	K17(TMT6plex)	111399	125753	150322	197247	51526.4	49691.4	69465.4	105284	73984.8	68955.5	94141.8	90116.9	111504	128953	50233.7	55585.6	71300.2	113768	104264	76739.2
Yeast00104	N-Term(TMT6plex); K15(TMT6plex)	111399	125753	150322	197247	51526.4	49691.4	69465.4	105284	73984.8	68955.5	94141.8	90116.9	111504	128953	50233.7	55585.6	71300.2	113768	104264	76739.2
Yeast00104	N-Term(TMT6plex); C7(Carbamidomethyl); K18(TMT6plex)	127350	156776	164569	187031	51544.3	38269.5	25015.1	21156.4	21862.7	70651.8	107623	112348	122072	122274	50251.2	42808.9	25675.8	22861.4	30810.4	78627
Yeast00104	N-Term(TMT6plex); K24(TMT6plex); K26(TMT6plex)	166268	201252	187929	193746	97165.9	34659.7	39720.4	34935.9	15427	97199.3	140511	144221	139400	126665	94728.3	38770.9	40769.5	37751.3	21740.7	108171
Yeast00104	N-Term(TMT6plex); K24(TMT6plex); K26(TMT6plex)	329882	448601	414262	409074	193923	82974.7	85291.2	85108.6	36926.3	177302	278780	321474	307287	267439	189058	92816.9	87544	91967.5	52038.9	197316
Yeast00104	N-Term(TMT6plex); C7(Carbamidomethyl); K18(TMT6plex)	299653	341602	325743	386699	129369	74386	47243.6	58343.2	28418.6	179118	253234	244797	241627	252811	126124	83209.4	48491.4	63045.1	40049.4	199337
Yeast00104	N-Term(TMT6plex); K14(TMT6plex)	418678	514444	461394	715411	174270	190014	232188	647214	550519	188413	353821	368659	342248	467712	169898	212553	238320	699373	775828	209681
Yeast00104	N-Term(TMT6plex)	385441	565343	428315	436081	172685	169810	91742.6	117590	81873.8	239807	325732	405133	317711	285096	168353	189952	94165.8	127066	115382	266877
Yeast00104	N-Term(TMT6plex); K14(TMT6plex)	286328	399383	347288	491330	245274	244419	183728	185762	163695	256705	241973	286204	257608	321215	239121	273412	188581	200733	230690	285682
Yeast00104	N-Term(TMT6plex); K1(TMT6plex)	452320	555098	553979	773460	279984	225475	285719	549553	471224	261705	382251	397792	410926	505663	272960	252220	293265	593841	664079	291246
Yeast00104	N-Term(TMT6plex); K1(TMT6plex); K12(TMT6plex)	452320	555098	553979	773460	279984	225475	285719	549553	471224	261705	382251	397792	410926	505663	272960	252220	293265	593841	664079	291246
Yeast00104	N-Term(TMT6plex); K14(TMT6plex)	750956	981162	862630	1.03919e+06	387914	316571	257448	235725	214423	309902	634625	703116	639874	679385	378182	354122	264248	254722	302179	344884
Yeast00104	N-Term(TMT6plex); M6(Oxidation)	489642	588977	598667	637463	314725	199152	172370	457798	390504	349834	413791	422070	444074	416753	306829	222775	176923	494692	550324	389323
Yeast00104	N-Term(TMT6plex); K11(TMT6plex); K13(TMT6plex)	854401	1.09603e+06	976139	1.14502e+06	513245	355556	432484	680598	461521	469263	722046	785433	724071	748573	500369	397731	443907	735447	650405	522234
Yeast00104	N-Term(TMT6plex); K14(TMT6plex)	2.28938e+06	3381498	2927416	4.05212e+06	1.1773e+06	719023	432348	675981	408883	1.12349e+06	1.93473e+06	2.42323e+06	2.17147e+06	2.64914e+06	1.14776e+06	804312	443767	730459	576224	1.25031e+06
Yeast00104	N-Term(TMT6plex); K14(TMT6plex)	3.16845e+06	4672675	3.92629e+06	5.76867e+06	1.58024e+06	1.34327e+06	668128	889104	602230	1.69739e+06	2.67762e+06	3.34851e+06	2.91241e+06	3.77137e+06	1.54059e+06	1.50261e+06	685775	960756	848701	1.88899e+06
Yeast00104	N-Term(TMT6plex); K5(TMT6plex)	3024353	3.38994e+06	3.00906e+06	3.65726e+06	1.6166e+06	1228543	974507	1.57935e+06	1.39711e+06	1.77135e+06	2.55585e+06	2.42929e+06	2.23203e+06	2.39099e+06	1.57605e+06	1.37427e+06	1.00025e+06	1.70663e+06	1.96889e+06	1.9713e+06
Yeast00104	N-Term(TMT6plex)	5700189	6.38925e+06	6719021	8.31128e+06	3203932	1.49138e+06	1.20006e+06	986426	566822	3447208	4.81717e+06	4.57864e+06	4.98397e+06	5.43364e+06	3.12355e+06	1.66828e+06	1.23175e+06	1.06592e+06	798802	3.83633e+06
Yeast00104	N-Term(TMT6plex); K11(TMT6plex)	10143625	15392511	13831725	19332390	5476143	4.68583e+06	7605818	17918998	15343818	5664398	8.57227e+06	1.10305e+07	1.026e+07	1.26389e+07	5.33876e+06	5.24165e+06	7.80671e+06	1.93631e+07	2.16235e+07	6.3038e+06
Yeast00104 Total		2.99228e+07	4.03636e+07	3.71103e+07	4.93269e+07	1.62391e+07	1.18976e+07	1.33802e+07	2.6265e+07	2.15984e+07	1.69062e+07	2.52875e+07	2.89252e+07	2.75273e+07	3.22483e+07	1.58317e+07	1.33088e+07	1.37336e+07	2.83817e+07	3.04379e+07	1.88145e+07
Yeast00107	N-Term(TMT6plex); K10(TMT6plex)	132751	149708	177568	202287	85580.3	76807.6	59508	110162	81635.5	126588	112186	107283	131714	132249	83433.3	85918.3	61079.8	119040	115046	140877
Yeast00107	N-Term(TMT6plex); K10(TMT6plex)	294779	318572	395394	462578	152556	138227	134722	219254	219313	229101	249115	228294	293292	302418	148729	154623	138281	236923	309070	254962
Yeast00107 Total		427530	468280	572962	664865	238136	215035	194230	329416	300949	355689	361301	335577	425006	434667	232162	240542	199360	355964	424116	395840
Yeast00108	N-Term(TMT6plex); K7(TMT6plex)	46847.4	59636.3	50616.5	71292.7	26055.7	26136.6	13854.3	25344.4	22218.8	41899.8	39590.3	42736.3	37545.8	46608.8	25402	29236.9	14220.2	27386.9	31312.2	46629.4
Yeast00108	N-Term(TMT6plex); K7(TMT6plex)	97968.1	128450	88980.1	120163	61260.4	40144.1	33889.7	27089.3	21114.4	58673	82791.8	92049.6	66002.8	78558.3	59723.6	44905.9	34784.8	29272.4	29755.8	65296
Yeast00108 Total		144816	188087	139597	191455	87316.2	66280.8	47744	52433.6	43333.2	100573	122382	134786	103549	125167	85125.6	74142.8	49005	56659.3	61068	111925
Yeast00109	N-Term(TMT6plex); K29(TMT6plex)	28833	34316.9	44201.2	42611.9	69690.3	45682.5	47288.4	24060	14378.4	19718.9	24366.4	24592	32787.2	27858.3	67941.9	51101.2	48537.4	25999	20263	21944.8
Yeast00109	N-Term(TMT6plex); K29(TMT6plex)	39753.5	43523.4	29955.7	30299.8	39330.4	27319	30081.1	45471.9	11455	35793.5	33595.3	31189.5	22220.3	19809	38343.7	30559.5	30875.7	49136.5	16143.1	39833.9
Yeast00109	N-Term(TMT6plex); K29(TMT6plex)	72119.7	56736	58736.2	82167.5	56934.7	72802.3	109458	54828.8	41453.6	67771.3	60947.6	40657.9	43568.8	53718.4	55506.3	81437.9	112349	59247.4	58419.1	75421.4
Yeast00109	N-Term(TMT6plex); C14(Carbamidomethyl); K15(TMT6plex)	1.06313e+06	1.21708e+06	1.48911e+06	1.70731e+06	2.0469e+06	2308102	3.2179e+06	1.6598e+06	1.50356e+06	1.50879e+06	898442	872180	1.10457e+06	1.11618e+06	1.99555e+06	2.58188e+06	3.3029e+06	1.79357e+06	2.11892e+06	1.6791e+06
Yeast00109 Total		1.20384e+06	1.35166e+06	1.622e+06	1.86239e+06	2.21285e+06	2.45391e+06	3.40473e+06	1.78416e+06	1.57085e+06	1.63208e+06	1.01735e+06	968620	1.20315e+06	1.21757e+06	2.15734e+06	2.74498e+06	3.49466e+06	1.92795e+06	2.21374e+06	1.8163e+06
Yeast00111	N-Term(TMT6plex)	29098	31753.1	37058.4	45225.2	16613.2	14820.3	11467.5	14641.5	11650.4	23887.9	24590.4	22754.8	27488.9	29566.7	16196.4	16578.3	11770.4	15821.5	16418.5	26584.4
Yeast00111	N-Term(TMT6plex); K11(TMT6plex)	117862	123183	149279	180612	68540.2	47106.9	45747.4	36506.8	23831	98003.6	99604.1	88274.6	110731	118078	66820.6	52694.6	46955.7	39448.9	33584.2	109066
Yeast00111	N-Term(TMT6plex); K5(TMT6plex); K19(TMT6plex)	174367	205950	253980	274356	104816	74955.6	51484.9	106189	49232.9	134519	147356	147587	188395	179365	102187	83846.6	52844.7	114747	69382.3	149704
Yeast00111	N-Term(TMT6plex); C2(Carbamidomethyl); K17(TMT6plex)	206880	209220	228718	286156	110640	98619.2	80935	78189.8	74755.2	160047	174832	149930	169656	187079	107865	110317	83072.7	84491	105350	178113
Yeast00111 Total		528208	570105	669035	786350	300610	235502	189635	235527	159469	416458	446383	408546	496271	514089	293068	263437	194644	254509	224735	463468
Yeast00112	N-Term(TMT6plex); K17(TMT6plex); K22(TMT6plex)	14462.8	13050	17240.5	18213	7487.18	14077.4	9890.12	5792.29	5389.35	11857.4	12222.4	9351.84	12788.5	11907.1	7299.34	15747.2	10151.3	6259.09	7595.02	13195.9
Yeast00112	K9(TMT6plex)	72954.8	62075.1	96053.9	131694	56034	58100.6	63539.1	66661.1	91221.9	56165.3	61653.4	44484	71250	86097.1	54628.2	64992.3	65217.4	72033.3	128556	62505.3
Yeast00112	K9(TMT6plex)	514016	458320	603605	859629	426509	336710	381368	500711	633979	416880	434390	328439	447737	561997	415809	376650	391441	541063	893444	463938
Yeast00112 Total		601434	533445	716900	1.00954e+06	490030	408888	454798	573164	730590	484903	508266	382275	531775	660001	477736	457390	466810	619355	1.02959e+06	539639
Yeast00114	N-Term(TMT6plex); K13(TMT6plex)	558.865	771.42	901.437	1110.76	573.663	716.49	717.026	545.422	457.113	551.679	472.291	552.812	668.659	726.178	559.272	801.478	735.964	589.378	644.194	613.953
Yeast00114	N-Term(TMT6plex); K13(TMT6plex); K28(TMT6plex)	111930	137820	96139.7	120958	73004	54652.5	40800	44567.9	22865.3	76005.8	94590.7	98764.1	71313.6	79078.6	71172.5	61135.2	41877.6	48159.6	32223.2	84585.3
Yeast00114	N-Term(TMT6plex); K9(TMT6plex)	169795	248045	207639	258798	144856	121442	116745	172758	125565	139494	143492	177753	154020	169194	141222	135848	119829	186680	176955	155241
Yeast00114	N-Term(TMT6plex); K9(TMT6plex)	252107	296245	303442	349089	168094	164462	149982	217947	182846	162969	213053	212294	225085	228223	163877	183970	153944	235512	257678	181365
Yeast00114	N-Term(TMT6plex); K13(TMT6plex)	255193	322496	297578	422710	189321	110053	105574	232301	203925	177920	215661	231106	220734	276354	184571	123107	108363	251022	287384	198004
Yeast00114	N-Term(TMT6plex); K9(TMT6plex)	565127	828808	640897	838836	441215	290092	311641	579271	421897	397895	477583	593937	475398	548403	430146	324502	319872	625954	594565	442809
Yeast00114	N-Term(TMT6plex); K8(TMT6plex)	252393	343280	354226	432722	512500	503416	683770	289451	206141	455510	213295	246000	262754	282900	499643	563129	701830	312777	290507	506928
Yeast00114	N-Term(TMT6plex)	565512	911851	786543	1.05701e+06	481541	356318	352250	714878	579491	491884	477909	653447	583434	691039	469460	398583	361554	772490	816657	547408
Yeast00114	N-Term(TMT6plex); K9(TMT6plex)	2.97562e+06	4.27099e+06	3.64117e+06	4585395	2.22962e+06	1.52687e+06	1.5618e+06	2.72896e+06	2.22534e+06	2.23751e+06	2.51467e+06	3.06066e+06	2.70091e+06	2.99778e+06	2.17368e+06	1.70798e+06	1.60306e+06	2.94889e+06	3.1361e+06	2.49008e+06
Yeast00114 Total		5.14823e+06	7.36031e+06	6.32853e+06	8.06663e+06	4.24072e+06	3.12802e+06	3.32328e+06	4.98068e+06	3.96853e+06	4.13974e+06	4.35072e+06	5.27451e+06	4.69432e+06	5.2737e+06	4.13433e+06	3.49906e+06	3.41106e+06	5.38207e+06	5.59271e+06	4.60704e+06
Yeast00120	N-Term(TMT6plex); K8(TMT6plex)	4382.25	5050.18	7465.79	9412.35	15974.5	14815.4	22015.6	7005.28	5583.89	9404.19	3703.39	3619.03	5537.9	6153.49	15573.7	16572.8	22597.1	7569.84	7869.18	10465.7
Yeast00120	N-Term(TMT6plex)	5588.17	6783.03	10944.7	10719.5	27728.7	21448.2	24109.4	9089.09	5911.6	15530.7	4722.51	4860.83	8118.46	7008.08	27033.1	23992.3	24746.2	9821.58	8331	17283.8
Yeast00120	N-Term(TMT6plex); K1(TMT6plex); K8(TMT6plex)	10201.5	9111.19	13040.8	14747.6	27363.2	21900.9	28993.4	9446.74	8195.43	18241.5	8621.21	6529.22	9673.3	9641.51	26676.7	24498.7	29759.2	10208	11549.5	20300.6
Yeast00120	N-Term(TMT6plex); K1(TMT6plex); K8(TMT6plex)	16910.5	19081.1	24035.7	23992.1	32387.4	27230.7	38112.8	15724.1	11261.4	22980	14290.9	13673.8	17829	15685.3	31574.9	30460.7	39119.5	16991.3	15870.3	25574
Yeast00120	N-Term(TMT6plex); K1(TMT6plex)	171972	182305	200466	291803	527422	508695	631101	187506	128270	378752	145331	130643	148700	190771	514190	569035	647770	202617	180767	421506
Yeast00120	N-Term(TMT6plex); K14(TMT6plex); K15(TMT6plex)	712361	812799	1.15903e+06	1263772	3.23381e+06	3.29684e+06	4.27817e+06	1.06305e+06	608034	2.08143e+06	602009	582465	859732	826212	3.15268e+06	3.6879e+06	4.39117e+06	1.14872e+06	856880	2.31639e+06
Yeast00120 Total		921415	1.03513e+06	1.41498e+06	1.61445e+06	3.86468e+06	3.89093e+06	5.0225e+06	1.29182e+06	767256	2.52634e+06	778679	741790	1.04959e+06	1.05547e+06	3.76773e+06	4.35246e+06	5.15516e+06	1.39593e+06	1.08127e+06	2.81152e+06
Yeast00128	N-Term(TMT6plex); K14(TMT6plex)	95472.4	106324	132570	185185	114499	84803.3	92747.9	128392	121414	94028.1	80682.8	76193.1	98336.3	121068	111626	94862.4	95197.6	138739	171105	104642
Yeast00128 Total		95472.4	106324	132570	185185	114499	84803.3	92747.9	128392	121414	94028.1	80682.8	76193.1	98336.3	121068	111626	94862.4	95197.6	138739	171105	104642
Yeast00130	K7(TMT6plex)	792851	741246	794253	861191	584369	605124	559020	559792	602768	495592	670030	531189	589153	563018	569709	676903	573785	604905	849460	551535
Yeast00130	N-Term(TMT6plex); K7(TMT6plex)	2.13728e+06	2.46344e+06	2.05821e+06	2.30358e+06	1.66818e+06	1.56104e+06	1.41736e+06	1685196	1.33503e+06	1.38029e+06	1.80619e+06	1.76534e+06	1.52672e+06	1.50601e+06	1.62633e+06	1.7462e+06	1.45479e+06	1.82101e+06	1.88141e+06	1.5361e+06
Yeast00130 Total		2.93013e+06	3.20469e+06	2.85246e+06	3164772	2.25255e+06	2.16616e+06	1.97638e+06	2.24499e+06	1.9378e+06	1.87588e+06	2.47622e+06	2.29653e+06	2.11587e+06	2.06902e+06	2.19604e+06	2.42311e+06	2.02858e+06	2.42591e+06	2.73087e+06	2.08763e+06
Yeast00131	N-Term(TMT6plex); K11(TMT6plex)	605221	780662	730910	787421	411816	393586	379804	447082	738018	361813	511466	559434	542168	514790	401484	440272	389836	483112	1.04006e+06	402655
Yeast00131 Total		605221	780662	730910	787421	411816	393586	379804	447082	738018	361813	511466	559434	542168	514790	401484	440272	389836	483112	1.04006e+06	402655
Yeast00133	N-Term(TMT6plex)	33007	34367.5	39945.6	68121.1	49990	53353.7	54100.8	55452.5	33271.2	26169.4	27893.8	24628.3	29630.5	44535.3	48735.8	59682.4	55529.7	59921.4	46888	29123.4
Yeast00133	N-Term(TMT6plex)	70031.8	71934.7	80093.2	73840.7	50404.7	47850.8	60799.1	71859.8	32107.1	45342.2	59183.1	51549.6	59410.8	48274.6	49140.2	53526.8	62404.9	77651	45247.4	50460.4
Yeast00133	C2(Carbamidomethyl); K13(TMT6plex)	118872	118704	110885	123967	100118	126573	139969	100487	62405.9	122582	100457	85065.2	82251.2	81045.7	97606.3	141587	143666	108585	87946.4	136419
Yeast00133 Total		221911	225006	230924	265929	200513	227778	254869	227799	127784	194093	187534	161243	171292	173856	195482	254796	261600	246157	180082	216003
Yeast00141	N-Term(TMT6plex); K9(TMT6plex)	332826	429486	403777	403142	348282	281168	333320	255164	144480	226082	281268	307776	299510	263561	339545	314519	342124	275728	203610	251603
Yeast00141	N-Term(TMT6plex); K9(TMT6plex)	352956	377921	421805	402363	346525	300580	288786	244739	137991	236996	298279	270824	312883	263051	337832	336235	296413	264462	194465	263749
Yeast00141 Total		685782	807407	825583	805505	694808	581749	622106	499903	282471	463079	579547	578600	612393	526613	677377	650754	638538	540190	398076	515351
Yeast00146	N-Term(TMT6plex); K7(TMT6plex)	14376.6	18986.5	15836.1	17773.1	9605.14	7448.49	6506.34	5969.5	6095.75	9016.31	12149.5	13606	11746.8	11619.5	9364.17	8332.02	6678.19	6450.58	8590.53	10034.1
Yeast00146	N-Term(TMT6plex); K7(TMT6plex)	57429.8	71114.7	56678.1	69059.5	31110.7	19978.8	16741.7	15731.3	15380.5	31458	48533.4	50961.9	42042.2	45148.8	30330.2	22348.6	17183.9	16999.1	21675.2	35009
Yeast00146	N-Term(TMT6plex); C15(Carbamidomethyl); C17(Carbamidomethyl); C26(Carbamidomethyl)	45778.9	57110.9	70237.4	63299	32581.6	24015.2	23469.3	21609.7	17505.8	36301.6	38687.3	40926.6	52100	41382.8	31764.2	26863.8	24089.2	23351.2	24670.3	40399.3
Yeast00146	N-Term(TMT6plex); C5(Carbamidomethyl); K14(TMT6plex)	40835.7	52552.3	56560.5	78493.5	34546.2	29922.1	24335.8	25448.8	20297.2	39749.3	34509.8	37659.8	41954.9	51316.5	33679.5	33471.3	24978.5	27499.7	28604.1	44236.2
Yeast00146	N-Term(TMT6plex); K10(TMT6plex)	391520	529903	478742	635056	372655	291837	286479	288886	332059	298504	330870	379737	355117	415179	363306	326454	294046	312167	467959	332200
Yeast00146	N-Term(TMT6plex); K10(TMT6plex)	682111	794628	801193	931146	657174	643165	651207	509304	571158	665181	576445	569443	594302	608752	640687	719455	668407	550349	804912	740266
Yeast00146 Total		1.23205e+06	1.5243e+06	1.47925e+06	1.79483e+06	1.13767e+06	1.01637e+06	1.00874e+06	866949	962496	1.08021e+06	1.04119e+06	1.09233e+06	1.09726e+06	1.1734e+06	1.10913e+06	1.13693e+06	1.03538e+06	936817	1.35641e+06	1.20214e+06
Yeast00150	N-Term(TMT6plex); K7(TMT6plex)	31275	33512	33122.9	49252	48666.6	67441.7	78024.3	31066.9	22086.4	30234	26430.2	24015.2	24569.6	32199.3	47445.6	75441.4	80085.2	33570.6	31125.6	33646.8
Yeast00150	N-Term(TMT6plex); K7(TMT6plex)	62571.7	76181.4	81343.4	90547.5	123313	101179	188814	66697.6	34763.7	44954.4	52878.7	54592.8	60338.1	59197	120219	113180	193801	72072.8	48991.2	50028.8
Yeast00150	N-Term(TMT6plex); K7(TMT6plex)	111624	155338	116563	168334	73374.5	48323.1	58535.5	116815	109716	72506.6	94332.3	111318	86463.3	110051	71533.7	54055.1	60081.6	126229	154619	80691.2
Yeast00150	N-Term(TMT6plex); K5(TMT6plex); K16(TMT6plex)	63966.5	82538.5	90618.5	97808.8	87550.2	96541.4	163082	71797.2	28803.8	73432.2	54057.4	59148.4	67218.1	63944.2	85353.8	107993	167389	77583.4	40592.2	81721.3
Yeast00150	N-Term(TMT6plex); K15(TMT6plex)	99823.1	123005	118998	148188	142951	117945	177846	67372.7	46040.6	77458.2	84359.5	88147.6	88269.3	96880.4	139365	131936	182543	72802.3	64883.4	86201.7
Yeast00150	N-Term(TMT6plex); K7(TMT6plex)	130936	167857	138347	170965	148502	143022	207068	106293	91045.4	118753	110652	120289	102622	111771	144777	159987	212537	114860	128307	132158
Yeast00150	N-Term(TMT6plex); K9(TMT6plex); K10(TMT6plex)	167520	203742	211258	243533	316881	229514	451982	210266	119035	125482	141569	146005	156705	159214	308931	256739	463920	227212	167752	139647
Yeast00150	N-Term(TMT6plex); K5(TMT6plex); K16(TMT6plex); C17(Carbamidomethyl); K24(TMT6plex)	211449	274064	237228	285550	379036	416966	507427	205158	56146	217185	178693	196398	175969	186683	369527	466426	520829	221692	79124.6	241701
Yeast00150	N-Term(TMT6plex); K9(TMT6plex); K10(TMT6plex)	274705	286125	319798	351096	481717	472646	819663	316224	130181	276071	232150	205041	237217	229535	469631	528710	841313	341708	183459	307234
Yeast00150	N-Term(TMT6plex); K7(TMT6plex)	523107	570037	525271	590686	670933	693443	903834	445378	667143	463194	442072	408497	389630	386171	654101	775697	927706	481271	940181	515480
Yeast00150 Total		1.67698e+06	1.9724e+06	1.87255e+06	2.19596e+06	2.47292e+06	2.38702e+06	3.55627e+06	1.63707e+06	1.30496e+06	1.49927e+06	1.4172e+06	1.41345e+06	1.389e+06	1.43565e+06	2.41088e+06	2.67016e+06	3.65021e+06	1.769e+06	1.83904e+06	1.66851e+06
Yeast00152	N-Term(TMT6plex); K12(TMT6plex)	125267	125095	115675	148125	67092.2	72161.3	62082.6	70754.6	95137.8	88082.4	105862	89645	85804.2	96839	65409	80720.9	63722.4	76456.7	134074	98025.2
Yeast00152	N-Term(TMT6plex)	123171	153194	149754	213920	74049.2	70360.3	43588.6	64619.7	61078.2	98720	104090	109781	111083	139854	72191.5	78706.3	44739.9	69827.4	86075.4	109864
Yeast00152	N-Term(TMT6plex); K6(TMT6plex)	195372	237981	265877	312671	199346	175317	171847	166518	117150	200275	165107	170541	197220	204414	194345	196113	176386	179938	165095	222882
Yeast00152	N-Term(TMT6plex); K10(TMT6plex)	551261	532305	688806	775900	377019	299926	238192	271319	243974	445839	465865	381458	510936	507258	367560	335502	244483	293185	343824	496166
Yeast00152	K9(TMT6plex)	1.29965e+06	1.55782e+06	1.1987e+06	1.44681e+06	937751	637077	548064	664618	371901	665264	1.09832e+06	1.11636e+06	889162	945878	914225	712646	562540	718180	524107	740360
Yeast00152	N-Term(TMT6plex); K1(TMT6plex); K13(TMT6plex)	1.20637e+06	1.56563e+06	1.462e+06	1.74603e+06	754151	521863	610034	1.01346e+06	791176	799843	1.01949e+06	1.12195e+06	1.08447e+06	1.1415e+06	735231	583765	626147	1.09514e+06	1.11498e+06	890130
Yeast00152 Total		3.50109e+06	4.17202e+06	3.88081e+06	4.64346e+06	2.40941e+06	1.77671e+06	1.67381e+06	2.25129e+06	1.68042e+06	2.29802e+06	2.95874e+06	2.98973e+06	2.87867e+06	3.03574e+06	2.34896e+06	1.98745e+06	1.71802e+06	2.43272e+06	2.36815e+06	2.55743e+06
Yeast00163	K10(TMT6plex)	1207.36	1236.16	1716.29	1458.02	1585.87	1130.77	1370.73	1253.72	1293.79	1381.85	1020.33	885.849	1273.09	953.208	1546.08	1264.9	1406.93	1354.76	1823.29	1537.84
Yeast00163	N-Term(TMT6plex); K17(TMT6plex)	22621.9	28043.8	33501.7	33558	15952.7	13856.8	10238.9	14119.8	19816.5	20055.3	19117.6	20096.6	24850.6	21939.1	15552.5	15500.5	10509.4	15257.7	27926.7	22319.1
Yeast00163	N-Term(TMT6plex)	20236.9	32289.4	46977.1	42722.3	21200.7	22433	18130.5	20161.6	27532.9	23179.7	17102	23139.1	34846.2	27930.5	20668.9	25093.9	18609.4	21786.4	38801.2	25796.2
Yeast00163	N-Term(TMT6plex); K17(TMT6plex)	31718.3	43344.6	51469.5	60097.6	24648.1	15946.3	15400.9	29140.1	19169.9	24859.5	26804.8	31061.4	38178.6	39289.8	24029.7	17837.8	15807.7	31488.5	27015.4	27665.6
Yeast00163	N-Term(TMT6plex); K11(TMT6plex)	32190.9	39192.6	48105.1	52108.7	36106.6	31634.2	31459.7	28254.2	23384.7	27948.2	27204.2	28086	35683	34067	35200.7	35386.5	32290.6	30531.2	32955.2	31103
Yeast00163	N-Term(TMT6plex)	33702.1	52072.3	29564.6	38347	14276.3	42225	6474.12	17562.7	8683.97	28388.5	28481.3	37315.8	21930.1	25070	13918.1	47233.6	6645.12	18978.1	12238	31593
Yeast00163	N-Term(TMT6plex); K11(TMT6plex)	18209.7	22373.3	22851.2	23496.2	19765.7	14437.7	18767.8	20086	14573	29102.8	15388.8	16033.1	16950.4	15361	19269.9	16150.2	19263.5	21704.7	20537.2	32387.9
Yeast00163	N-Term(TMT6plex)	51366.6	90319	42666.2	56351.2	15385.5	33654.5	20931.4	29263.7	68912.9	32407.2	43409.4	64724	31648.6	36840.5	14999.5	37646.5	21484.3	31622	97116.5	36065.4
Yeast00163	N-Term(TMT6plex); K17(TMT6plex)	76474.8	75269.3	75342.4	88691	66933.5	40649.6	45932.5	33649.1	36520.2	41142.2	64628.1	53939.1	55886.8	57983.3	65254.3	45471.3	47145.7	36360.9	51466.6	45786.3
Yeast00163	N-Term(TMT6plex); K11(TMT6plex)	53786.3	64724.1	70656.5	91426	53645.6	40827.5	57123.5	34697.5	35924	43649.4	45454.3	46382.3	52410.9	59771.3	52299.8	45670.4	58632.3	37493.8	50626.4	48576.5
Yeast00163	N-Term(TMT6plex); K1(TMT6plex)	85130.5	100014	107213	109435	47429.5	34414	39732.4	33917.8	48015.2	50593	71942.9	71671.2	79527.5	71545.2	46239.6	38496.1	40781.8	36651.2	67666.1	56303.9
Yeast00163	N-Term(TMT6plex); K21(TMT6plex)	74070.5	71125.4	77701.1	101590	42185.2	24049.8	25190.8	26061.7	26422.2	52651.7	62596.2	50969.6	57636.4	66416.3	41126.9	26902.5	25856.1	28162	37235.8	58595
Yeast00163	N-Term(TMT6plex); K17(TMT6plex)	77566.5	88978.6	102907	107981	44383.6	37874.7	30942.7	31851.7	24591.5	57677.3	65550.6	63763.5	76333.7	70594.2	43270.2	42367.3	31760	34418.6	34655.9	64188
Yeast00163	N-Term(TMT6plex); K11(TMT6plex)	97566.4	107230	137315	125834	79427.3	64820	64227.5	75755.4	63009.1	61349.4	82452.4	76842.8	101856	82266.2	77434.7	72508.8	65924	81860.5	88796.5	68274.5
Yeast00163	N-Term(TMT6plex); K17(TMT6plex)	92167.9	100829	110221	122097	60803.2	37443.3	32305.4	37389.3	31365.3	61650.8	77890.1	72255.8	81759	79823	59277.8	41884.7	33158.7	40402.5	44202	68610
Yeast00163	N-Term(TMT6plex); K1(TMT6plex)	70908.8	105507	91321.1	110294	40593	42286.8	44895.8	50769.7	36589.9	66545.9	59924.3	75607.9	67739.3	72106.4	39574.7	47302.8	46081.6	54861.2	51564.9	74057.6
Yeast00163	N-Term(TMT6plex); K13(TMT6plex); K20(TMT6plex)	97981	107927	141939	150048	62711.3	49296	53909.7	67159.6	74490.1	70168.4	82802.7	77341.9	105286	98096.6	61138	55143.4	55333.6	72571.9	104976	78089.1
Yeast00163	N-Term(TMT6plex); K17(TMT6plex)	50535.3	64795.4	99033.2	126989	41437.3	41415.8	29255.1	41905.3	25606.4	75057.3	42706.8	46433.4	73460	83021.3	40397.7	46328.5	30027.8	45282.5	36086.2	83529.8
Yeast00163	N-Term(TMT6plex); K17(TMT6plex)	141285	167236	172521	203213	86931.9	76881.7	63509.5	62057.7	49700.2	94871.1	119399	119844	127971	132854	84751	86001.3	65187	67058.9	70040.8	105580
Yeast00163	N-Term(TMT6plex); K17(TMT6plex)	141740	183524	232902	251953	76987.2	74382.3	63879	86921.7	80561.5	98123.9	119783	131516	172760	164719	75055.8	83205.4	65566.3	93926.7	113533	109200
Yeast00163	N-Term(TMT6plex); C8(Carbamidomethyl); K15(TMT6plex); K16(TMT6plex)	171393	225737	248183	306166	89495.5	77869.1	63666.3	86842.7	56780.2	100978	144843	161766	184095	200161	87250.2	87105.7	65347.9	93841.3	80018.3	112377
Yeast00163	N-Term(TMT6plex); K21(TMT6plex)	132528	152036	178673	208590	78178.1	67620.3	58629.7	55499.1	32985.2	104450	111998	108951	132534	136369	76216.8	75641.3	60178.3	59971.8	46484.8	116241
Yeast00163	K4(TMT6plex); K12(TMT6plex)	136871	155835	158151	212684	87504.4	81959.8	64498.4	78644.3	78702.5	106359	115668	111674	117312	139046	85309.1	91681.7	66202	84982.2	110913	118365
Yeast00163	N-Term(TMT6plex); K12(TMT6plex)	136871	155835	158151	212684	87504.4	81959.8	64498.4	78644.3	78702.5	106359	115668	111674	117312	139046	85309.1	91681.7	66202	84982.2	110913	118365
Yeast00163	N-Term(TMT6plex)	166840	192102	232508	264434	98281.9	77730.8	55584.4	65545.6	43182.7	108339	140995	137663	172468	172878	95816.2	86951	57052.6	70827.9	60855.9	120568
Yeast00163	N-Term(TMT6plex); K11(TMT6plex)	139580	174977	200728	207002	95119.2	77486.8	62059.3	64305.9	51452.5	110740	117958	125391	148894	135331	92732.9	86678.1	63698.4	69488.2	72510.2	123241
Yeast00163	N-Term(TMT6plex); K11(TMT6plex)	139906	181985	196129	230467	107397	108042	91039.4	90428.7	80022	114141	118234	130413	145483	150672	104703	120858	93444	97716.3	112772	127025
Yeast00163	N-Term(TMT6plex); K11(TMT6plex)	97204.4	195966	156453	143648	92058.6	97736.7	120949	103858	66164.4	118189	82146.4	140432	116052	93912.6	89749.1	109330	124143	112228	93243.1	131531
Yeast00163	N-Term(TMT6plex); K17(TMT6plex)	211898	235196	327302	342733	101988	90058.2	87135.5	101056	96648	119721	179073	168545	242783	224068	99429.5	100741	89437	109200	136203	133235
Yeast00163	N-Term(TMT6plex); K7(TMT6plex)	189418	217647	215758	248582	160052	134676	138843	141543	146115	137405	160075	155969	160043	162514	156036	150651	142510	152950	205914	152916
Yeast00163	N-Term(TMT6plex); K17(TMT6plex)	149973	150052	236769	249642	105305	69192.4	54294.3	97345.7	88649.4	138678	126741	107530	175628	163207	102663	77399.8	55728.4	105191	124930	154332
Yeast00163	N-Term(TMT6plex); K17(TMT6plex)	177715	203258	313431	308961	147860	88046.6	75576	113423	105774	150572	150185	145658	232494	201988	144151	98490.4	77572.1	122563	149063	167568
Yeast00163	N-Term(TMT6plex); K13(TMT6plex)	245062	274509	211653	274435	177502	170876	141153	167057	182907	161410	207099	196717	156998	179417	173049	191145	144881	180521	257764	179630
Yeast00163	N-Term(TMT6plex); K17(TMT6plex)	202188	244866	268581	298974	139175	102703	89913.2	93541.4	65081.8	164049	170867	175475	199225	195459	135683	114886	92288.1	101080	91717.5	182567
Yeast00163	N-Term(TMT6plex); K17(TMT6plex)	230791	335899	373215	443603	173291	118134	71319.2	152522	148446	172007	195039	240711	276840	290013	168944	132146	73203	164813	209199	191423
Yeast00163	N-Term(TMT6plex); K17(TMT6plex)	270286	313841	322745	404380	165530	161901	109460	128007	102732	172314	228416	224903	239403	264370	161377	181105	112351	138323	144776	191765
Yeast00163	N-Term(TMT6plex); C6(Carbamidomethyl); C10(Carbamidomethyl); K12(TMT6plex)	323050	367883	437441	477457	189788	141181	114606	127397	86898	180452	273006	263631	324481	312146	185027	157927	117633	137664	122462	200821
Yeast00163	N-Term(TMT6plex); K21(TMT6plex)	294099	471290	530356	495036	213644	127341	108355	134059	94308.3	204613	248540	337734	393402	323638	208284	142446	111217	144863	132905	227709
Yeast00163	N-Term(TMT6plex); K9(TMT6plex)	268014	360686	368454	397937	181718	127684	133943	173654	170625	205573	226495	258473	273309	260158	177160	142829	137481	187649	240456	228778
Yeast00163	N-Term(TMT6plex); K4(TMT6plex); K12(TMT6plex)	337021	500369	449738	535076	132870	118700	94937.4	116182	102269	207525	284813	358572	333603	349815	129537	132780	97444.9	125545	144124	230950
Yeast00163	N-Term(TMT6plex); K4(TMT6plex); K11(TMT6plex)	394166	414820	422262	464233	190765	144379	117900	129907	80782.9	229828	333105	297266	313222	303500	185979	161505	121014	140376	113844	255771
Yeast00163	N-Term(TMT6plex); K17(TMT6plex)	302165	322687	349109	386714	193424	179210	153534	108728	111156	237334	255356	231243	258959	252821	188571	200467	157589	117491	156649	264124
Yeast00163	N-Term(TMT6plex); K11(TMT6plex)	336450	376394	420108	459914	228469	219059	172512	189391	146589	244201	284331	269730	311624	300677	222737	245044	177069	204654	206583	271767
Yeast00163	N-Term(TMT6plex); K17(TMT6plex)	338536	401615	496537	542164	196258	177622	144655	182552	183525	258453	286094	287803	368317	354449	191334	198691	148476	197263	258636	287627
Yeast00163	N-Term(TMT6plex)	371253	550655	524500	540820	375314	179528	179314	186350	101688	259048	313742	394608	389059	353570	365898	200823	184050	201368	143305	288289
Yeast00163	N-Term(TMT6plex); K14(TMT6plex)	455299	552077	543368	752754	223084	177170	140603	233978	174008	281939	384769	395627	403054	492126	217487	198185	144317	252834	245223	313764
Yeast00163	N-Term(TMT6plex); K17(TMT6plex)	390247	430860	491809	533780	263495	187760	140523	159262	145684	286867	329794	308761	364810	348967	256885	210032	144235	172097	205308	319248
Yeast00163	N-Term(TMT6plex); K1(TMT6plex); K8(TMT6plex)	410788	477159	560388	635711	255112	216569	184338	197811	145802	299756	347153	341939	415680	415607	248712	242258	189207	213753	205473	333593
Yeast00163	N-Term(TMT6plex); K12(TMT6plex); K16(TMT6plex)	631206	734927	656993	867944	218530	236497	181206	234932	186764	307711	533426	526660	487338	567433	213048	264549	185992	253865	263200	342445
Yeast00163	N-Term(TMT6plex); K7(TMT6plex)	441106	574474	615795	768461	281418	164995	178310	190846	148476	308156	372774	411677	456779	502394	274358	184566	183020	206226	209241	342940
Yeast00163	N-Term(TMT6plex); K4(TMT6plex); K12(TMT6plex)	537950	663349	819796	854703	308243	192090	181910	255203	210590	363285	454616	475366	608101	558777	300510	214875	186714	275769	296777	404293
Yeast00163	N-Term(TMT6plex); K7(TMT6plex)	450853	513672	538168	626030	373131	341586	288421	308764	297987	367884	381011	368106	399198	409278	363770	382104	296039	333648	419943	409411
Yeast00163	N-Term(TMT6plex); K4(TMT6plex); K11(TMT6plex)	653454	626144	792009	810739	358869	253165	188636	211517	153246	399254	552227	448705	587489	530034	349866	283194	193618	228563	215964	444322
Yeast00163	N-Term(TMT6plex); K1(TMT6plex); K8(TMT6plex)	666699	786803	941357	1.06392e+06	359437	318944	232101	305515	227299	465177	563421	563835	698271	695557	350420	356776	238232	330136	320325	517686
Yeast00163	N-Term(TMT6plex); K11(TMT6plex)	736260	932876	967523	1.23226e+06	542305	399716	279710	335642	250442	471527	622206	668513	717680	805613	528700	447130	287098	362691	352939	524754
Yeast00163	N-Term(TMT6plex); K11(TMT6plex)	634831	879457	980764	1.00153e+06	437956	362742	263399	276150	234793	494486	536489	630233	727502	654769	426969	405769	270356	298405	330886	550304
Yeast00163	N-Term(TMT6plex); C6(Carbamidomethyl); C10(Carbamidomethyl); K12(TMT6plex)	788672	961467	1.06565e+06	1.17519e+06	427903	254515	287493	270110	232211	531236	666498	689002	790466	768297	417168	284705	295086	291878	327247	591202
Yeast00163	N-Term(TMT6plex); K6(TMT6plex)	847824	861801	993819	1.03076e+06	415100	317180	258971	357329	310444	545965	716487	617580	737186	673878	404686	354803	265812	386126	437497	607594
Yeast00163	N-Term(TMT6plex); K7(TMT6plex)	750524	928640	959053	1.1299e+06	488482	429526	389723	494401	382205	560383	634260	665478	711397	738694	476227	480476	400017	534244	538628	623640
Yeast00163	N-Term(TMT6plex); K4(TMT6plex); K12(TMT6plex)	1.16022e+06	1502938	1.29202e+06	1.64498e+06	364364	384375	413524	645520	504385	614550	980492	1.07703e+06	958380	1.07543e+06	355223	429969	424446	697543	710812	683920
Yeast00163	N-Term(TMT6plex); K1(TMT6plex)	712146	918469	1.13145e+06	1.25105e+06	732842	376944	176018	378315	119071	624617	601827	658190	839275	817895	714457	421656	180667	408803	167802	695124
Yeast00163	N-Term(TMT6plex); K7(TMT6plex)	1.00655e+06	1.22767e+06	1.46245e+06	1672509	530661	364599	299749	438485	326499	659005	850624	879769	1.0848e+06	1.09343e+06	517348	407846	307666	473823	460124	733393
Yeast00163	N-Term(TMT6plex); C6(Carbamidomethyl); C10(Carbamidomethyl); K12(TMT6plex)	1.02392e+06	1.08414e+06	1.37676e+06	1.38106e+06	545920	426528	360335	390706	254650	663243	865308	776912	1.02124e+06	902893	532224	477122	369852	422193	358869	738110
Yeast00163	N-Term(TMT6plex); K11(TMT6plex)	1.27317e+06	1.48241e+06	1879991	2.0162e+06	869020	624005	595317	579209	390511	853183	1.07595e+06	1.06232e+06	1.39452e+06	1.31812e+06	847218	698023	611041	625887	550334	949490
Yeast00163	N-Term(TMT6plex); C6(Carbamidomethyl); C10(Carbamidomethyl); K12(TMT6plex)	1.37382e+06	1.68972e+06	2.00366e+06	2.00332e+06	899636	719704	553362	530529	500191	913919	1.161e+06	1.21088e+06	1.48626e+06	1.3097e+06	877066	805074	567978	573284	704901	1.01708e+06
Yeast00163	N-Term(TMT6plex); K1(TMT6plex); K8(TMT6plex)	1.48575e+06	1924391	2.06481e+06	2.16896e+06	765362	535616	490314	649482	484451	956821	1.25559e+06	1.37905e+06	1.53162e+06	1.41799e+06	746161	599150	503265	701823	682720	1.06483e+06
Yeast00163	N-Term(TMT6plex); K7(TMT6plex)	1.49283e+06	1.71845e+06	2.04851e+06	2.26463e+06	1.06912e+06	931406	838290	1.0432e+06	778007	1.15719e+06	1.26157e+06	1.23147e+06	1.51953e+06	1.48054e+06	1.0423e+06	1.04189e+06	860431	1.12727e+06	1.09642e+06	1.28781e+06
Yeast00163	N-Term(TMT6plex); K14(TMT6plex)	1.55934e+06	1.89657e+06	1.80347e+06	2.26542e+06	1.07758e+06	913165	864973	868146	625123	1.16865e+06	1.31778e+06	1.35911e+06	1.33776e+06	1.48106e+06	1.05054e+06	1.02148e+06	887819	938110	880964	1.30057e+06
Yeast00163	N-Term(TMT6plex); K17(TMT6plex)	1.61326e+06	1.68497e+06	1.77777e+06	2105437	812703	814472	621345	669306	856514	1.21653e+06	1.36335e+06	1.20748e+06	1.3187e+06	1.37647e+06	792315	911082	637757	723245	1.20706e+06	1.35386e+06
Yeast00163	N-Term(TMT6plex)	1.67032e+06	2.12887e+06	2690607	2.43942e+06	1.20125e+06	903789	500317	1.02586e+06	889260	1381057	1.41157e+06	1.52558e+06	1.99581e+06	1.59481e+06	1.17112e+06	1.01099e+06	513532	1.10854e+06	1.2532e+06	1.53695e+06
Yeast00163	N-Term(TMT6plex); K12(TMT6plex); K16(TMT6plex)	2.27409e+06	2.58704e+06	3.23367e+06	3.47662e+06	1.36092e+06	841561	692009	861955	524983	1.49005e+06	1.92181e+06	1.85391e+06	2.39864e+06	2.2729e+06	1.32678e+06	941385	710287	931419	739840	1.65824e+06
Yeast00163	N-Term(TMT6plex); K14(TMT6plex)	2.19269e+06	2.58777e+06	3386907	3.41479e+06	1.37448e+06	949635	789239	991014	1.08778e+06	1.50968e+06	1.85302e+06	1.85444e+06	2.51231e+06	2.23248e+06	1.34e+06	1.06228e+06	810085	1.07088e+06	1.53297e+06	1.68009e+06
Yeast00163	N-Term(TMT6plex); K4(TMT6plex); K11(TMT6plex)	6414075	6502416	8.13406e+06	7847006	3.84181e+06	2.47208e+06	1.94868e+06	1.97612e+06	1.37952e+06	3822319	5.42047e+06	4.65973e+06	6.0336e+06	5.13011e+06	3.74542e+06	2.76532e+06	2.00015e+06	2.13537e+06	1.94411e+06	4.25378e+06
Yeast00163	N-Term(TMT6plex); K17(TMT6plex)	4573587	6.92293e+06	10439144	9420919	4.78738e+06	3.07385e+06	2.50305e+06	3926315	3.1798e+06	4.91194e+06	3.86509e+06	4.96108e+06	7.74345e+06	6.15909e+06	4.66728e+06	3.43846e+06	2.56917e+06	4.24274e+06	4.48119e+06	5.4664e+06
Yeast00163	N-Term(TMT6plex); K4(TMT6plex); K12(TMT6plex)	9792615	12953067	15391607	18949248	5.77122e+06	3.97455e+06	3.96675e+06	4630057	4385328	6.77165e+06	8.27564e+06	9.28237e+06	1.1417e+07	1.23884e+07	5.62644e+06	4.446e+06	4.07152e+06	5.00319e+06	6.18009e+06	7.53603e+06
Yeast00163 Total		5.50479e+07	6.74577e+07	8.05362e+07	8.73593e+07	3.56182e+07	2.59191e+07	2.20507e+07	2.71441e+07	2.26044e+07	3.94716e+07	4.65204e+07	4.83412e+07	5.97394e+07	5.71126e+07	3.47246e+07	2.89935e+07	2.26331e+07	2.93317e+07	3.18556e+07	4.39271e+07
Yeast00166	N-Term(TMT6plex); C10(Carbamidomethyl); K24(TMT6plex)	63183.5	69681.5	77562.9	83537.9	43173.8	44204.6	31413.1	46329.3	82995.8	38873.3	53395.7	49934.8	57533.8	54614.3	42090.7	49448.1	32242.8	50063	116963	43261.3
Yeast00166	N-Term(TMT6plex); K3(TMT6plex); K15(TMT6plex)	65421.7	70660.8	82385.5	77155.1	52608.7	38906.6	52447.6	98178.4	373424	56884.9	55287.2	50636.6	61111.2	50441.4	51288.9	43521.6	53832.9	106091	526253	63306.1
Yeast00166	N-Term(TMT6plex); C10(Carbamidomethyl)	78038.8	88514.1	79860	103644	45978.6	36974.8	64385.7	75351	76618	75839.9	65949.8	63430.6	59237.8	67759.1	44825.2	41360.6	66086.4	81423.5	107975	84400.7
Yeast00166 Total		206644	228856	239808	264337	141761	120086	148246	219859	533037	171598	174633	164002	177883	172815	138205	134330	152162	237577	751191	190968
Yeast00167	N-Term(TMT6plex); K15(TMT6plex); K26(TMT6plex)	14870.3	24990.3	28424.2	34993.4	16882.8	12573	11523.4	11434.7	6656.51	14196.6	12566.7	17908.4	21084.2	22877.6	16459.2	14064.4	11827.8	12356.2	9380.79	15799.1
Yeast00167	N-Term(TMT6plex); K15(TMT6plex); K26(TMT6plex)	18243.5	36990.8	34309.5	48138.5	26952.3	8407.04	18875.4	17211.3	13145.3	24771	15417.4	26508.2	25449.8	31471.4	26276.2	9404.26	19374	18598.3	18525.2	27567.2
Yeast00167	N-Term(TMT6plex); C3(Carbamidomethyl); K29(TMT6plex)	85095.4	115221	115814	124925	65431.5	58923.2	48396.8	39429.2	16420.5	47329.6	71913.2	82569	85907.8	81671.7	63790	65912.6	49675.1	42606.8	23140.8	52672.2
Yeast00167	N-Term(TMT6plex); K3(TMT6plex); K9(TMT6plex)	176027	179050	200707	236142	136556	109057	106584	110746	97327.5	127250	148758	128310	148878	154382	133130	121993	109399	119671	137160	141614
Yeast00167 Total		294236	356252	379255	444199	245823	188960	185380	178821	133550	213547	248656	255296	281320	290403	239656	211374	190276	193232	188207	237652
Yeast00168	N-Term(TMT6plex); C2(Carbamidomethyl); K9(TMT6plex)	24604.7	31515.6	34949.6	39280.1	5753.35	6851.47	5776.74	12054.5	5525.87	6309.58	20793.2	22584.5	25924.6	25680	5609.01	7664.17	5929.32	13026	7787.41	7021.81
Yeast00168	N-Term(TMT6plex)	22170.6	19504	25012.2	47250.8	12417.5	21005.4	7667.39	12433.4	13979.2	12874.2	18736.1	13976.9	18553.3	30891	12106	23497	7869.91	13435.4	19700.4	14327.5
Yeast00168	N-Term(TMT6plex)	37130.2	39138.3	48158.7	46042.3	23166.4	10862.3	13676.5	12251.1	9669.6	26269.8	31378.4	28047.1	35722.7	30100.9	22585.2	12150.7	14037.7	13238.4	13627	29235.1
Yeast00168	N-Term(TMT6plex)	57719.1	80483.3	114330	145211	43368.5	37049.8	29241.6	53548.2	41096.6	43093.3	48777.8	57675.6	84806.3	94934.1	42280.5	41444.5	30014	57863.6	57916.1	47957.7
Yeast00168	N-Term(TMT6plex)	126091	123387	100318	121949	52284.3	65079.6	34735.2	48377.5	35059.4	60897	106558	88421.3	74413	79725.9	50972.6	72799.2	35652.7	52276.2	49407.9	67771
Yeast00168	N-Term(TMT6plex); K12(TMT6plex)	107774	150204	143248	171989	82328.4	66182.7	41479.7	44548	29611.5	71438.9	91078.4	107639	106257	112441	80263	74033.1	42575.3	48138.1	41730.4	79503
Yeast00168	N-Term(TMT6plex)	113168	152336	152465	194415	73290.9	78375.8	65364.6	100166	68362.4	73577.1	95637	109166	113094	127102	71452.2	87672.6	67091.1	108238	96340.8	81882.5
Yeast00168	N-Term(TMT6plex)	99815.5	115195	158652	185976	68125.8	55148.8	51384.7	92191.3	68121.1	74860.8	84353.1	82550.4	117683	121585	66416.7	61690.4	52741.9	99621	96000.7	83311.1
Yeast00168	N-Term(TMT6plex); K6(TMT6plex)	152611	180387	176345	200192	96113.5	85948.7	75253.3	79238.6	71336.6	101102	128970	129268	130807	130879	93702.3	96143.7	77240.9	85624.4	100532	112514
Yeast00168	N-Term(TMT6plex)	186239	190690	193311	204481	88825.9	92242.9	83432.9	77432.4	69915.6	108516	157389	136651	143392	133683	86597.5	103185	85636.6	83672.7	98529.6	120766
Yeast00168	N-Term(TMT6plex)	250107	345598	391990	504725	117770	116874	118535	173735	115565	137110	211363	247661	290766	329973	114815	130737	121666	187736	162862	152587
Yeast00168	N-Term(TMT6plex); K2(TMT6plex); C6(Carbamidomethyl); K21(TMT6plex)	235327	320905	337965	422357	160709	91790.4	52316.1	114239	68979.6	137448	198873	229966	250693	276123	156678	102678	53698	123445	97210.5	152963
Yeast00168	N-Term(TMT6plex); C6(Carbamidomethyl); K7(TMT6plex)	171174	199265	195247	227569	137762	113338	103227	111773	108614	165989	144657	142796	144829	148777	134306	126782	105954	120781	153066	184726
Yeast00168	N-Term(TMT6plex); K11(TMT6plex)	233124	320830	402286	426776	163546	115827	83346.1	151398	75307.3	169191	197011	229912	298404	279012	159443	129567	85547.5	163599	106128	188289
Yeast00168	N-Term(TMT6plex)	271733	275688	352827	365132	125738	107354	72141.1	80994.9	48522.8	185129	229639	197562	261717	238711	122584	120088	74046.5	87522.3	68381.4	206026
Yeast00168	N-Term(TMT6plex); K6(TMT6plex)	235540	279572	306359	345613	154886	109472	93646.9	127879	84297.9	187692	199053	200345	227248	225950	151001	122458	96120.4	138184	118798	208878
Yeast00168	N-Term(TMT6plex); K12(TMT6plex); K21(TMT6plex)	326426	381438	488262	637658	241417	199391	152218	171892	73209.4	218097	275859	273344	362179	416880	235360	223043	156239	185744	103171	242716
Yeast00168	N-Term(TMT6plex)	325975	347481	385996	410381	172980	123321	108016	112799	64774.3	221316	275478	249010	286320	268294	168640	137949	110869	121890	91284.2	246299
Yeast00168	N-Term(TMT6plex); K12(TMT6plex)	329179	479879	480204	562894	257126	187717	142526	145490	102469	232856	278186	343889	356201	368001	250676	209983	146290	157215	144405	259141
Yeast00168	N-Term(TMT6plex)	340452	380067	447437	471676	192541	133688	97599.3	100410	51704.6	242574	287713	272362	331896	308366	187711	149545	100177	108502	72865.5	269956
Yeast00168	N-Term(TMT6plex); C4(Carbamidomethyl); K19(TMT6plex)	419760	489284	581359	666606	191289	229396	221618	203558	178080	247216	354735	350628	431235	435805	186490	256606	227472	219963	250962	275122
Yeast00168	N-Term(TMT6plex)	366553	438877	479816	543385	190446	150593	118451	135128	79297.6	254648	309770	314506	355914	355247	185668	168456	121580	146018	111751	283392
Yeast00168	N-Term(TMT6plex); K7(TMT6plex)	493862	572612	565606	617923	300962	299969	256779	311388	268974	330913	417358	410343	419550	403978	293412	335551	263562	336483	379056	368267
Yeast00168	N-Term(TMT6plex)	561179	692506	618388	814970	315044	217875	139039	212550	143320	385455	474247	496260	458702	532800	307140	243719	142712	229679	201976	428965
Yeast00168	N-Term(TMT6plex); K7(TMT6plex)	868079	939715	1047128	1.17304e+06	480406	369825	342646	432486	342493	539879	733605	673414	776729	766895	468354	413693	351696	467340	482663	600821
Yeast00168	N-Term(TMT6plex)	1.04689e+06	1201661	1.17394e+06	1.31188e+06	613332	418739	250501	337966	187408	615443	884717	861129	870796	857667	597945	468409	257118	365203	264107	684915
Yeast00168	N-Term(TMT6plex); K7(TMT6plex)	1.71527e+06	2.0805e+06	2.07635e+06	2.48533e+06	944325	731795	605559	888023	617599	1007811	1.44955e+06	1.49092e+06	1.54018e+06	1.62483e+06	920634	818599	621553	959588	870360	1.12157e+06
Yeast00168	N-Term(TMT6plex); K2(TMT6plex); C9(Carbamidomethyl)	9551913	10461106	13040048	14678496	5.18543e+06	3.16348e+06	2659345	3.69507e+06	2.66748e+06	6056069	8.07222e+06	7.49659e+06	9.67273e+06	9.59632e+06	5.05534e+06	3.53872e+06	2.72959e+06	3.99285e+06	3.75919e+06	6.73968e+06
Yeast00168 Total		1.86699e+07	2.12898e+07	2.4518e+07	2.80232e+07	1.04914e+07	7.39919e+06	6.02552e+06	8.03902e+06	5.69078e+06	1.19138e+07	1.57777e+07	1.52566e+07	1.81867e+07	1.83206e+07	1.02282e+07	8.27687e+06	6.18467e+06	8.68688e+06	8.01981e+06	1.32586e+07
Yeast00173	N-Term(TMT6plex); M13(Oxidation); K15(TMT6plex)	9861.4	7995.92	9791.85	13541.7	9026.94	8796.94	8414.76	12237.7	8493.7	10828.7	8333.77	5730	7263.3	8853.13	8800.47	9840.41	8637.02	13223.9	11969.9	12051
Yeast00173	N-Term(TMT6plex); M7(Oxidation); K15(TMT6plex)	9861.4	7995.92	9791.85	13541.7	9026.94	8796.94	8414.76	12237.7	8493.7	10828.7	8333.77	5730	7263.3	8853.13	8800.47	9840.41	8637.02	13223.9	11969.9	12051
Yeast00173	N-Term(TMT6plex); K15(TMT6plex)	17332.2	20164.6	24195.5	22934.8	13007	11251.2	10223.7	16376.4	16677.2	13386.3	14647.3	14450.3	17947.5	14994	12680.7	12585.8	10493.7	17696.1	23502.5	14897.3
Yeast00173	N-Term(TMT6plex); K15(TMT6plex)	16837.4	32283.5	27146.7	41817.5	15646.2	8681.3	16505.6	17079.7	21685.8	14245.2	14229.1	23134.9	20136.6	27338.9	15253.6	9711.06	16941.5	18456.2	30561.1	15853.2
Yeast00173	N-Term(TMT6plex); K15(TMT6plex)	27783	42087.6	36747.7	53014.7	21210.8	14428.8	14066	32860.2	41336.5	24615.9	23479.1	30160.7	27258.4	34659.3	20678.7	16140.3	14437.5	35508.5	58254.1	27394.5
Yeast00173	N-Term(TMT6plex)	75865.6	90826	64523.6	122648	53735.6	43226	48271.8	74124.2	92825.1	47747.1	64113.2	65087.3	47861.7	80183.4	52387.5	48353.3	49546.8	80097.9	130815	53136.8
Yeast00173	N-Term(TMT6plex); K2(TMT6plex); K15(TMT6plex)	90692.9	121439	89236.4	141226	64062.5	48871	45745.3	84790.5	95745.1	52810.9	76643.6	87024.9	66192.9	92328.9	62455.3	54668	46953.5	91623.7	134930	58772.2
Yeast00173	N-Term(TMT6plex); K15(TMT6plex)	89445.9	109011	85955.6	129708	51530.7	43535.4	41350.5	82598.4	83905.1	58146.6	75589.8	78119.3	63759.3	84798.6	50237.9	48699.4	42442.7	89255	118245	64710.2
Yeast00173	N-Term(TMT6plex)	109846	116682	104759	150375	62941.6	47845.8	58146.5	95414.6	135552	62539.5	92829.5	83616.4	77706.9	98310.4	61362.5	53521.1	59682.3	103104	191029	69599
Yeast00173	N-Term(TMT6plex); M13(Oxidation); K15(TMT6plex)	81956.8	124885	110408	130074	58278	42431.9	49816.2	85942.9	109105	70488.2	69260.9	89494.2	81897.4	85038	56815.9	47465.1	51132	92869	153758	78445
Yeast00173	N-Term(TMT6plex); M7(Oxidation); K15(TMT6plex)	81956.8	124885	110408	130074	58278	42431.9	49816.2	85942.9	109105	70488.2	69260.9	89494.2	81897.4	85038	56815.9	47465.1	51132	92869	153758	78445
Yeast00173	N-Term(TMT6plex); K15(TMT6plex)	78915.3	109690	135404	148789	86434	46404.3	58879.3	118459	92466.6	85880.4	66690.5	78605.4	100439	97273	84265.6	51908.7	60434.4	128005	130310	95574.6
Yeast00173	N-Term(TMT6plex); M7(Oxidation); K15(TMT6plex)	104569	144758	140833	194774	73729.3	74528.4	74758.2	159982	305636	105063	88370.5	103736	104466	127337	71879.6	83368.7	76732.8	172875	430723	116923
Yeast00173	N-Term(TMT6plex)	184179	273849	225428	326094	125518	95800.5	94696.2	224457	338091	126273	155648	196245	167216	213189	122369	107164	97197.4	242546	476459	140527
Yeast00173	N-Term(TMT6plex); K15(TMT6plex)	176805	279035	185567	323669	116269	85301.2	75132.8	158476	171467	145023	149416	199961	137648	211604	113352	95419.5	77117.3	171247	241642	161394
Yeast00173	N-Term(TMT6plex)	242164	293699	261010	384829	164955	114866	133805	250193	360239	149320	204650	210469	193610	251589	160817	128491	137339	270356	507672	166176
Yeast00173	N-Term(TMT6plex)	365165	563294	452411	620687	249880	227117	195399	417386	562285	260479	308597	403665	335586	405785	243611	254057	200560	451023	792408	289882
Yeast00173	N-Term(TMT6plex)	519789	718347	601140	873350	292940	232014	234400	695638	833964	332361	439269	514779	445908	570968	285591	259535	240591	751699	1.17528e+06	369878
Yeast00173	N-Term(TMT6plex); K15(TMT6plex)	936207	1.32431e+06	991978	1.57592e+06	509946	355930	316990	778570	635817	604931	791179	949022	735820	1.03029e+06	497153	398150	325363	841315	896035	673216
Yeast00173 Total		3.21923e+06	4.50524e+06	3.66674e+06	5.39707e+06	2.03642e+06	1.55226e+06	1.53483e+06	3.40277e+06	4.02289e+06	2.24546e+06	2.72054e+06	3.22852e+06	2.71988e+06	3.52843e+06	1.98533e+06	1.73638e+06	1.57537e+06	3.67699e+06	5.66932e+06	2.49893e+06
Yeast00175	N-Term(TMT6plex); K14(TMT6plex)	190448	164657	200860	179491	246052	215226	218087	92664.2	52013.7	194142	160945	117996	148992	117346	239879	240755	223848	100132	73301	216057
Yeast00175	N-Term(TMT6plex); K6(TMT6plex)	2065366	1.82525e+06	1.59463e+06	1.75464e+06	1.71264e+06	1.5563e+06	1.56743e+06	855767	523012	1.33177e+06	1.74542e+06	1.308e+06	1.18285e+06	1.14713e+06	1.66968e+06	1.74091e+06	1.60883e+06	924733	737063	1.4821e+06
Yeast00175 Total		2.25581e+06	1.98991e+06	1.79549e+06	1.93414e+06	1.95869e+06	1.77153e+06	1.78552e+06	948431	575026	1.52591e+06	1.90637e+06	1.426e+06	1.33184e+06	1.26447e+06	1.90955e+06	1.98166e+06	1.83268e+06	1.02487e+06	810364	1.69816e+06
Yeast00176	N-Term(TMT6plex); K18(TMT6plex); K21(TMT6plex)	8774.38	9674.34	6347.84	12696.2	5206.48	2953.41	3579.73	5331.61	4829.58	5663.86	7415.14	6932.79	4708.64	8300.39	5075.86	3303.74	3674.28	5761.29	6806.15	6303.2
Yeast00176	N-Term(TMT6plex); K16(TMT6plex)	11618.6	10189.7	11143.5	14015	8114.95	7008.43	9367.28	7096.62	4108.36	8769.56	9818.79	7302.13	8265.94	9162.52	7911.37	7839.75	9614.7	7668.54	5789.76	9759.47
Yeast00176	N-Term(TMT6plex); K16(TMT6plex)	25897.5	30126.8	32257.1	44750.2	16977.5	23421.2	14689.7	18064.1	16488.1	26516.6	21885.7	21589.4	23927.4	29256.2	16551.6	26199.4	15077.7	19519.8	23236.1	29509.8
Yeast00176	N-Term(TMT6plex); K16(TMT6plex)	35006.2	50287.9	40171.1	85517	32834.5	23126.6	15909.8	18819.7	19288.2	30077.2	29583.4	36037.1	29797.8	55908.2	32010.7	25869.9	16330	20336.4	27182.1	33472.3
Yeast00176	N-Term(TMT6plex); K16(TMT6plex)	66736.1	60229.6	54428	69564.8	37778.4	30362.5	33315.2	36552.6	29922.8	35741.5	56398	43161.4	40373.1	45479.2	36830.6	33964	34195.2	39498.3	42169.2	39776
Yeast00176	N-Term(TMT6plex); K16(TMT6plex)	83178.7	79399.8	98221.8	107244	42452.7	35837.6	37333.9	57447.2	37114.4	67698.5	70293.5	56899.1	72858	70112.5	41387.6	40088.6	38320	62076.8	52304	75340.4
Yeast00176	N-Term(TMT6plex)	100035	110618	125331	161010	91266	65160.3	70538	87978.1	89631.6	110790	84538.2	79270.4	92966.6	105263	88976.3	72889.4	72401.1	95068.2	126315	123296
Yeast00176	N-Term(TMT6plex); K8(TMT6plex)	395746	385003	413889	527299	232886	203780	201902	274056	252011	286536	334441	275899	307010	344731	227043	227951	207235	296142	355150	318880
Yeast00176	N-Term(TMT6plex); K8(TMT6plex)	1.4745e+06	1.35047e+06	1.59054e+06	1.83403e+06	669855	618258	557378	835525	785146	997493	1.24609e+06	967768	1.17982e+06	1.19903e+06	653050	691594	572100	902859	1.10648e+06	1.11009e+06
Yeast00176	N-Term(TMT6plex); K12(TMT6plex)	2.28125e+06	2.09149e+06	2.49573e+06	3.37848e+06	1.11053e+06	741146	753342	1.03876e+06	691271	1.44348e+06	1.92786e+06	1.49879e+06	1.85126e+06	2.20874e+06	1.08267e+06	829059	773240	1.12247e+06	974184	1.60642e+06
Yeast00176	N-Term(TMT6plex); K11(TMT6plex)	2.30223e+06	2.30618e+06	2.45911e+06	3.02973e+06	1270873	850917	589972	677685	394929	1.52304e+06	1.94559e+06	1.65264e+06	1.8241e+06	1.98074e+06	1.23899e+06	951850	605555	732300	556559	1.69496e+06
Yeast00176 Total		6.78497e+06	6.48367e+06	7.32718e+06	9.26434e+06	3.51877e+06	2.60197e+06	2.28733e+06	3.05731e+06	2.32474e+06	4.53581e+06	5.73391e+06	4.6463e+06	5.43509e+06	6.05672e+06	3.43049e+06	2.91061e+06	2.34774e+06	3.3037e+06	3.27617e+06	5.04781e+06
Yeast00178	N-Term(TMT6plex); K11(TMT6plex)	3640.86	3632.17	4155.12	4475.5	2903.11	3218.11	3144.15	3338.31	2642.65	3021.05	3076.85	2602.87	3082.15	2925.93	2830.28	3599.83	3227.19	3607.34	3724.19	3362.07
Yeast00178	N-Term(TMT6plex); K11(TMT6plex)	120544	81020.3	101689	77730.7	65408.2	61540.2	57759.6	32837.8	72812.8	63163.9	101870	58060.4	75429.6	50817.7	63767.3	68839.9	59285.2	35484.2	102613	70293.8
Yeast00178	N-Term(TMT6plex); K11(TMT6plex)	228376	221350	287554	293242	183169	172237	74480.3	228327	97851.3	124653	192998	158623	213299	191712	178574	192667	76447.5	246728	137898	138724
Yeast00178	N-Term(TMT6plex); K11(TMT6plex)	154384	178107	182931	211656	148070	99849.3	163888	139957	115370	126825	130468	127634	135693	138374	144355	111693	168217	151236	162587	141141
Yeast00178	N-Term(TMT6plex); K22(TMT6plex)	94878.8	134974	141373	155662	105750	88342.9	103459	93687	29095.2	128439	80181.1	96724.1	104866	101766	103097	98821.9	106192	101237	41002.9	142937
Yeast00178	K11(TMT6plex)	299167	284828	329684	352076	232008	240082	210404	167336	118688	207656	252823	204112	244550	230175	226188	268560	215962	180821	167262	231097
Yeast00178	C3(Carbamidomethyl); C6(Carbamidomethyl); K8(TMT6plex)	187258	239952	249791	273674	238833	245503	238989	168469	136262	225003	158249	171953	185288	178919	232842	274624	245302	182045	192029	250402
Yeast00178	N-Term(TMT6plex); K2(TMT6plex); K9(TMT6plex)	540504	594756	630197	688719	502923	315883	408788	301262	174032	483675	456775	426211	467462	450262	490306	353352	419586	325541	245256	538273
Yeast00178	N-Term(TMT6plex); K11(TMT6plex)	794889	904213	1.0218e+06	1.16713e+06	870040	649129	692743	715533	365978	855295	671752	647973	757939	763034	848213	726127	711040	773197	515760	951841
Yeast00178	N-Term(TMT6plex); K2(TMT6plex); K9(TMT6plex)	1.74038e+06	1.83958e+06	2.05374e+06	1.89079e+06	1.43673e+06	1.07993e+06	1.27564e+06	909512	466531	1402508	1.47078e+06	1.31827e+06	1.5234e+06	1.23614e+06	1.40069e+06	1.20803e+06	1.30933e+06	982809	657466	1.56082e+06
Yeast00178	N-Term(TMT6plex); K11(TMT6plex)	5080229	6975218	6820798	8169507	6424256	4.23168e+06	5773749	5.00095e+06	2.46894e+06	4.93425e+06	4.29325e+06	4.99855e+06	5.05947e+06	5.34095e+06	6.26309e+06	4.73363e+06	5.92625e+06	5.40398e+06	3.47939e+06	5.49123e+06
Yeast00178	N-Term(TMT6plex); K11(TMT6plex)	5468772	6.52729e+06	8990926	10032519	6588266	5.25857e+06	6795137	6563076	3718272	5.62665e+06	4.6216e+06	4.67756e+06	6.66921e+06	6.55893e+06	6.42298e+06	5.88233e+06	6.97462e+06	7.09199e+06	5.24003e+06	6.26179e+06
Yeast00178	N-Term(TMT6plex); K11(TMT6plex)	8389068	10792698	11030913	13400440	9854448	7.93754e+06	8140435	9566419	4.52172e+06	9074672	7.08952e+06	7.73422e+06	8.18241e+06	8.76076e+06	9.60722e+06	8.87907e+06	8.35545e+06	1.03374e+07	6.3723e+06	1.0099e+07
Yeast00178	N-Term(TMT6plex); K7(TMT6plex)	13893571	17775328	20391942	22242854	15608613	12551490	15697781	12685362	6.52725e+06	13441309	1.17413e+07	1.27381e+07	1.51261e+07	1.45416e+07	1.5217e+07	1.40403e+07	1.61124e+07	1.37077e+07	9.19862e+06	1.49586e+07
Yeast00178 Total		3.69957e+07	4.65529e+07	5.22375e+07	5.89605e+07	4.22614e+07	3.2935e+07	3.96364e+07	3.65761e+07	1.88154e+07	3.66971e+07	3.12647e+07	3.33606e+07	3.87482e+07	3.85464e+07	4.12012e+07	3.68417e+07	4.06833e+07	3.95237e+07	2.65159e+07	4.08395e+07
Yeast00181	N-Term(TMT6plex); K6(TMT6plex)	33797.6	26210.2	67681.3	61475.2	36509.2	35293.5	25263.9	44847.5	37353.3	29314.6	28562	18782.7	50204	40190.5	35593.3	39479.9	25931.2	48461.8	52640.7	32623.6
Yeast00181 Total		33797.6	26210.2	67681.3	61475.2	36509.2	35293.5	25263.9	44847.5	37353.3	29314.6	28562	18782.7	50204	40190.5	35593.3	39479.9	25931.2	48461.8	52640.7	32623.6
Yeast00183	N-Term(TMT6plex)	60097.5	112637	88388.7	95596.2	40277.1	24873.5	34366.7	38692.8	39322.7	23712.9	50787.8	80717.3	65564.2	62497.6	39266.6	27824	35274.5	41811.1	55416.1	26389.6
Yeast00183	N-Term(TMT6plex)	76755.1	105783	92367.7	102767	51498.3	31852.9	34465.6	43548.8	50277.9	40397.8	64864.9	75805.7	68515.7	67185.5	50206.4	35631.2	35376	47058.4	70854.9	44958
Yeast00183	N-Term(TMT6plex); K9(TMT6plex)	31969.2	38092.5	49358.5	42745.5	51335.3	45787.2	60576.7	32200.3	7868.28	44703.1	27016.9	27297.7	36612.7	27945.6	50047.4	51218.3	62176.7	34795.3	11088.5	49749.3
Yeast00183	N-Term(TMT6plex); K7(TMT6plex)	63876.4	79886.7	77712.7	104687	39066.4	53236.8	44146.2	37324.2	16002.1	49936.1	53981.3	57248	57645	68441.1	38086.3	59551.6	45312.2	40332.1	22551.3	55572.9
Yeast00183	N-Term(TMT6plex); K15(TMT6plex); K19(TMT6plex)	169851	312725	257179	331264	133024	63562.5	79567.2	83971.2	77844.3	91036.9	143539	224104	190768	216570	129687	71102.1	81668.8	90738.4	109703	101313
Yeast00183	N-Term(TMT6plex); K7(TMT6plex)	148028	228700	204351	239924	154778	145032	70290.2	94386.3	126791	143375	125097	163890	151582	156854	150895	162235	72146.8	101993	178682	159559
Yeast00183	N-Term(TMT6plex); K3(TMT6plex); K9(TMT6plex); K16(TMT6plex)	342448	448113	310838	331315	138662	86943.3	53255.8	71780.4	35490.4	144583	289399	321125	230570	216603	135184	97256.3	54662.4	77565.2	50015.3	160903
Yeast00183	N-Term(TMT6plex); K7(TMT6plex)	318195	403689	339136	432471	288296	262284	203369	184326	178049	256520	268903	289290	251561	282735	281064	293395	208740	199181	250918	285476
Yeast00183	N-Term(TMT6plex); K6(TMT6plex)	537370	688064	583846	731084	429679	312242	331557	348066	357257	367136	454126	493077	433080	477959	418900	349280	340314	376117	503469	408578
Yeast00183 Total		1.74859e+06	2.41769e+06	2.00318e+06	2.41185e+06	1.32662e+06	1.02581e+06	911594	934296	888902	1.1614e+06	1.47771e+06	1.73255e+06	1.4859e+06	1.57679e+06	1.29334e+06	1.14749e+06	935672	1.00959e+06	1.2527e+06	1.2925e+06
Yeast00187	N-Term(TMT6plex); K21(TMT6plex)	11964.2	23968.6	29806.4	53005.2	14330.9	7165.28	18194.1	25601.5	49751.7	11297.6	10110.8	17176.3	22109.5	34653.1	13971.4	8015.21	18674.7	27664.7	70113.3	12572.9
Yeast00187	N-Term(TMT6plex); K12(TMT6plex)	26573.8	25657.3	28580.7	38468.6	12478	23599.5	15286.1	20190.4	23528.6	14378.4	22457.2	18386.4	21200.3	25149.5	12165	26398.9	15689.8	21817.5	33158.1	16001.4
Yeast00187	N-Term(TMT6plex); K7(TMT6plex); K15(TMT6plex); K36(TMT6plex)	43689.6	36444.3	53686.8	45490.5	23186.9	15743.8	12481.7	8607.32	5140.39	39610.5	36921.6	26116.6	39823.3	29740.2	22605.2	17611.3	12811.4	9300.99	7244.17	44081.8
Yeast00187	N-Term(TMT6plex); K21(TMT6plex)	69438.6	79957	118625	118548	48520	25135	33114.7	61099.7	103444	61946.5	58681.9	57298.4	87992.3	77503.1	47302.7	28116.4	33989.3	66023.7	145780	68939.1
Yeast00187	N-Term(TMT6plex); K21(TMT6plex)	91704.3	98615.9	176641	296364	82459.5	50944.2	79387.2	140959	235678	87945.5	77498.4	70669.7	131027	193753	80390.8	56987.1	81484	152319	332132	97872.8
Yeast00187	N-Term(TMT6plex); K10(TMT6plex)	165446	234777	225539	383308	86238.9	47539.6	51080.8	73913.9	127777	98023	139817	168245	167298	250594	84075.4	53178.6	52430	79870.6	180072	109088
Yeast00187	N-Term(TMT6plex); K1(TMT6plex); K13(TMT6plex)	146863	175925	137841	202298	65303	100865	54843.6	85302.1	93847.9	98655.5	124112	126070	102246	132256	63664.7	112829	56292.2	92176.6	132256	109792
Yeast00187	K1(TMT6plex); K13(TMT6plex)	149293	148405	125178	189280	102001	96309.8	74205.2	98152	108239	114628	126166	106350	92853.1	123745	99441.6	107734	76165.2	106062	152538	127568
Yeast00187	N-Term(TMT6plex); K13(TMT6plex)	149293	148405	125178	189280	102001	96309.8	74205.2	98152	108239	114628	126166	106350	92853.1	123745	99441.6	107734	76165.2	106062	152538	127568
Yeast00187	N-Term(TMT6plex); K10(TMT6plex)	203792	250618	251164	410394	83618.8	145707	47354.2	72697.7	166319	162330	172222	179597	186306	268302	81521	162990	48604.9	78556.4	234387	180654
Yeast00187	N-Term(TMT6plex); K1(TMT6plex); K13(TMT6plex)	264808	260201	253155	328601	133804	92085.1	78174.7	130676	178821	179934	223786	186464	187783	214829	130447	103008	80239.6	141208	252006	200246
Yeast00187	N-Term(TMT6plex); K9(TMT6plex)	220460	251327	226530	316645	140502	103060	85939.6	114668	150682	196679	186308	180105	168033	207012	136977	115285	88209.5	123910	212351	218880
Yeast00187	N-Term(TMT6plex); K11(TMT6plex)	267312	301490	393100	464725	168868	153774	163854	224114	260062	200703	225902	216052	291590	303822	164632	172015	168181	242175	366497	223358
Yeast00187	N-Term(TMT6plex); K12(TMT6plex)	488939	550038	438218	636979	253766	164370	173033	263725	279880	213912	413197	394166	325057	416436	247400	183867	177603	284978	394426	238058
Yeast00187	N-Term(TMT6plex); K10(TMT6plex)	353328	382892	330910	468308	232831	173357	163302	158361	254594	231674	298594	274387	245459	306164	226989	193920	167615	171123	358790	257825
Yeast00187	N-Term(TMT6plex); K10(TMT6plex)	352035	378567	339249	365547	296503	267009	212563	234643	220241	254561	297501	271287	251645	238983	289065	298681	218178	253553	310378	283296
Yeast00187	K1(TMT6plex); K13(TMT6plex)	393314	433171	400819	558487	311879	358607	244997	301240	310408	397373	332385	310417	297316	365120	304055	401144	251468	325517	437447	442229
Yeast00187	N-Term(TMT6plex); K13(TMT6plex)	393314	433171	400819	558487	311879	358607	244997	301240	310408	397373	332385	310417	297316	365120	304055	401144	251468	325517	437447	442229
Yeast00187	N-Term(TMT6plex)	622062	715717	727058	789190	401910	362006	310483	422878	471987	467106	525698	512894	539311	515946	391827	404947	318683	456957	665155	519834
Yeast00187	N-Term(TMT6plex); K21(TMT6plex)	475077	658290	1.20649e+06	1628148	517221	289579	423230	912633	1.37302e+06	486534	401483	471741	894941	1.06443e+06	504245	323928	434409	986182	1.93495e+06	541454
Yeast00187	N-Term(TMT6plex)	514264	691569	714290	747622	541493	536321	508654	443884	392146	499007	434599	495589	529840	488770	527908	599938	522089	479656	552638	555335
Yeast00187	N-Term(TMT6plex)	828509	855900	855893	1015665	512761	408667	311960	655773	710895	535802	700164	613351	634877	664008	499897	457142	320200	708622	1.00184e+06	596284
Yeast00187	N-Term(TMT6plex); K12(TMT6plex)	1.753e+06	1.43978e+06	1451486	2.17171e+06	367853	426605	460467	733579	1.06962e+06	585052	1.48144e+06	1.03177e+06	1.07667e+06	1.4198e+06	358624	477208	472629	792698	1.50738e+06	651092
Yeast00187	N-Term(TMT6plex)	669410	771270	752046	912756	504310	441424	349842	402119	468039	613223	565711	552704	557845	596730	491658	493784	359083	434525	659591	682443
Yeast00187	N-Term(TMT6plex); K10(TMT6plex)	914792	1.17665e+06	882723	1.10793e+06	478231	366383	295259	437213	352708	649884	773082	843202	654778	724327	466234	409843	303058	472448	497059	723243
Yeast00187	N-Term(TMT6plex); K7(TMT6plex)	935794	1.11344e+06	939317	1.45883e+06	497549	426394	426808	669144	1.01636e+06	652351	790830	797909	696758	953732	485067	476972	438081	723070	1.43231e+06	725989
Yeast00187	N-Term(TMT6plex)	1.54682e+06	1.69897e+06	1.569e+06	2.10537e+06	992389	832855	761555	965621	1.30805e+06	1.1123e+06	1.30721e+06	1.21751e+06	1.16384e+06	1.37642e+06	967493	931646	781670	1.04344e+06	1.84339e+06	1.23785e+06
Yeast00187	N-Term(TMT6plex); K1(TMT6plex); K13(TMT6plex)	1.54017e+06	1520075	1.48087e+06	1.83244e+06	831520	660706	545962	842276	1.02254e+06	1.12561e+06	1.30158e+06	1.08931e+06	1.09847e+06	1.19799e+06	810659	739077	560383	910154	1.44103e+06	1.25267e+06
Yeast00187	N-Term(TMT6plex); K7(TMT6plex)	1.79399e+06	1.95777e+06	1.92888e+06	2.97759e+06	1.04335e+06	738412	843908	1.34147e+06	2140557	1.18206e+06	1.51609e+06	1.40297e+06	1.43079e+06	1.94665e+06	1.01718e+06	826000	866198	1.44958e+06	3.01661e+06	1.31549e+06
Yeast00187	N-Term(TMT6plex); K10(TMT6plex)	2208917	2.76544e+06	2.15995e+06	4.15721e+06	1.07817e+06	629955	638573	791485	1.55419e+06	1346486	1.86673e+06	1.98176e+06	1.60219e+06	2.71785e+06	1.05112e+06	704678	655440	855270	2.19027e+06	1.49848e+06
Yeast00187	K1(TMT6plex); K13(TMT6plex)	1392776	1.77747e+06	1.22706e+06	1.86286e+06	990504	1.09931e+06	1.13671e+06	864456	873747	1.45538e+06	1.17702e+06	1.27376e+06	910196	1.21788e+06	965654	1.2297e+06	1.16673e+06	934122	1.23134e+06	1.61967e+06
Yeast00187	N-Term(TMT6plex); K13(TMT6plex)	1392776	1.77747e+06	1.22706e+06	1.86286e+06	990504	1.09931e+06	1.13671e+06	864456	873747	1.45538e+06	1.17702e+06	1.27376e+06	910196	1.21788e+06	965654	1.2297e+06	1.16673e+06	934122	1.23134e+06	1.61967e+06
Yeast00187	N-Term(TMT6plex); K8(TMT6plex)	4277661	6023798	6.66198e+06	11592107	2745595	2578244	2.92436e+06	5.94698e+06	10783365	3.13225e+06	3.61501e+06	4.31675e+06	4.94166e+06	7.57854e+06	2.67671e+06	2.88407e+06	3.0016e+06	6.42624e+06	1.51966e+07	3.48582e+06
Yeast00187	N-Term(TMT6plex); K1(TMT6plex); K13(TMT6plex)	4710422	4348040	4.85753e+06	6035442	2.55062e+06	1.8035e+06	1.7094e+06	2.72724e+06	2.91721e+06	3.40635e+06	3.98073e+06	3.11587e+06	3.60317e+06	3.94577e+06	2.48663e+06	2.01742e+06	1.75455e+06	2.94703e+06	4.11113e+06	3.79086e+06
Yeast00187	N-Term(TMT6plex)	5135821	5.33924e+06	5504718	6.76965e+06	3.04985e+06	2.60132e+06	2.7026e+06	4587507	7.89341e+06	3.93555e+06	4.34023e+06	3.82619e+06	4.08324e+06	4.42578e+06	2.97334e+06	2.90988e+06	2.77398e+06	4.95721e+06	1.11239e+07	4.3798e+06
Yeast00187	N-Term(TMT6plex); K5(TMT6plex)	6.35028e+06	5.90677e+06	5920961	7.56475e+06	3244120	2.15619e+06	1682291	3.01699e+06	3.98839e+06	4396677	5.36656e+06	4.23288e+06	4.392e+06	4.94558e+06	3.16273e+06	2.41196e+06	1.72673e+06	3.26013e+06	5.62069e+06	4.89298e+06
Yeast00187	N-Term(TMT6plex); K5(TMT6plex)	6.35028e+06	5.90677e+06	5920961	7.56475e+06	3244120	2.15619e+06	1682291	3.01699e+06	3.98839e+06	4396677	5.36656e+06	4.23288e+06	4.392e+06	4.94558e+06	3.16273e+06	2.41196e+06	1.72673e+06	3.26013e+06	5.62069e+06	4.89298e+06
Yeast00187 Total		4.72044e+07	5.06581e+07	5.00433e+07	6.97811e+07	2.70522e+07	2.18936e+07	2.06781e+07	3.2056e+07	4.61854e+07	3.43093e+07	3.98919e+07	3.63024e+07	3.71207e+07	4.56206e+07	2.63736e+07	2.44905e+07	2.12242e+07	3.46394e+07	6.50875e+07	3.81822e+07
Yeast00190	N-Term(TMT6plex)	54640.3	50646	59382	50987.4	49402.3	36676.9	52898.1	39649.7	43190.5	36438	46176	36293.7	44047.8	33333.8	48162.9	41027.4	54295.3	42845.1	60866.9	40551.2
Yeast00190	N-Term(TMT6plex); K10(TMT6plex)	83975.4	92044.7	89510.1	79396.5	71581.5	65104.9	81554.3	70243.8	74822.3	59057.8	70966.8	65960.7	66396	51906.8	69785.7	72827.5	83708.4	75904.7	105444	65724.3
Yeast00190	N-Term(TMT6plex)	275268	296125	268358	296797	206951	192578	196323	174033	219825	171267	232626	212208	199060	194036	201759	215421	201509	188058	309791	190600
Yeast00190	K4(TMT6plex); K8(TMT6plex)	253847	265167	307863	298944	226833	224213	297605	248139	349794	236925	214524	190023	228364	195440	221142	250809	305466	268137	492952	263669
Yeast00190	N-Term(TMT6plex); K8(TMT6plex)	253847	265167	307863	298944	226833	224213	297605	248139	349794	236925	214524	190023	228364	195440	221142	250809	305466	268137	492952	263669
Yeast00190 Total		921578	969151	1.03298e+06	1.02507e+06	781601	742786	925986	780205	1.03742e+06	740612	778816	694508	766232	670156	761992	830893	950444	843081	1.46201e+06	824213
Yeast00196	N-Term(TMT6plex); K8(TMT6plex)	1425.49	1251.49	1540.05	1790.81	791.16	979.927	1592.54	4078.97	8212.06	1210.18	1204.66	896.835	1142.37	1170.77	771.312	1096.16	1634.61	4407.69	11573	1346.78
Yeast00196	N-Term(TMT6plex); M6(Oxidation); K8(TMT6plex)	2799.65	3308.1	3243.81	3670.59	2299.4	3131.63	2384.33	4705.92	8965.23	2609.96	2365.95	2370.64	2406.16	2399.71	2241.71	3503.09	2447.3	5085.17	12634.4	2904.57
Yeast00196	N-Term(TMT6plex); M6(Oxidation); K8(TMT6plex)	3446.36	3742.63	3741.89	4884.95	2602.49	3284.66	4665.15	10300.5	24962.7	2702.62	2912.48	2682.03	2775.62	3193.62	2537.2	3674.27	4788.37	11130.6	35179.1	3007.69
Yeast00196	N-Term(TMT6plex); K14(TMT6plex)	24296.6	18992.1	29373.1	34482.5	17618.9	27077.4	29872.7	70618.3	143240	21084.9	20532.8	13610	21788.1	22543.5	17176.9	30289.2	30661.7	76309.4	201862	23465
Yeast00196	N-Term(TMT6plex)	30396.6	31351.8	35233.2	47154.8	21737.6	23669.6	21142.5	21722.4	22513.3	23773.5	25687.9	22467.2	26135	30828.2	21192.2	26477.2	21700.9	23473	31727.2	26457
Yeast00196	K12(TMT6plex)	36403.5	27806.5	27653.5	38922.2	22098	40353.8	37512	48753.6	68138.8	23835.9	30764.2	19926.6	20512.5	25446	21543.7	45140.4	38502.8	52682.6	96025.6	26526.5
Yeast00196	N-Term(TMT6plex); K1(TMT6plex); K16(TMT6plex)	50975.8	93219.9	54451.8	52373.1	34728.6	31945	15707.4	38086.2	37276.3	27963.3	43079.1	66802.8	40390.7	34239.8	33857.3	35734.2	16122.3	41155.5	52532.1	31119.8
Yeast00196	N-Term(TMT6plex)	69990.4	55751.2	69629.5	72354.4	29850.9	28931.4	28720.1	34597.4	52747.9	34670.7	59148.2	39952.2	51649.1	47302.9	29102	32363.2	29478.7	37385.6	74335.8	38584.3
Yeast00196	N-Term(TMT6plex); K13(TMT6plex)	59901.2	70585.6	68959.4	90738	31149.2	22625.2	23176.3	35442.5	18130.7	38832.3	50621.9	50582.8	51152.1	59321.5	30367.8	25308.9	23788.5	38298.8	25550.9	43215.7
Yeast00196	N-Term(TMT6plex); K15(TMT6plex)	56181.6	72135.8	51742	66874.6	38675.3	29315.3	36673.2	30909	46523.2	38926.6	47478.5	51693.6	38380.7	43720.4	37705	32792.6	37641.8	33400	65563.4	43320.6
Yeast00196	N-Term(TMT6plex); K12(TMT6plex)	56012	65604.3	59420.2	81705.6	38117.2	39761.7	61987.8	200184	379753	43210.6	47335.2	47013.1	44076.2	53416.4	37160.9	44478.1	63625.1	216317	535173	48088.3
Yeast00196	N-Term(TMT6plex); K12(TMT6plex)	45431.7	59374	61405.2	97280.9	49552.7	41136.1	90233.2	197541	476584	45420.1	38393.9	42548.3	45548.6	63599	48309.6	46015.6	92616.6	213461	671633	50547.1
Yeast00196	N-Term(TMT6plex)	63664	89127.8	74459.1	110031	45052.5	67009.3	153150	271324	1.19914e+06	56885.7	53801.8	63870.4	55231.6	71934.7	43922.3	74957.8	157195	293190	1.6899e+06	63307
Yeast00196	N-Term(TMT6plex); K15(TMT6plex)	79884	72486.5	67872.1	108647	34991.7	35690.4	44538.1	58435.8	208250	60360.9	67509.2	51945	50345.5	71029.9	34113.8	39923.9	45714.5	63145.1	293480	67174.5
Yeast00196	N-Term(TMT6plex); K12(TMT6plex)	100508	133827	120561	171237	71993.1	72837	90074	194451	333072	61611.9	84938	95902.3	89429	111949	70187	81476.7	92453.1	210122	469386	68566.7
Yeast00196	N-Term(TMT6plex); K1(TMT6plex); K16(TMT6plex)	98587.8	70838.2	130091	102373	104948	47216.7	82042.8	106391	137895	68222.5	83315.5	50763.8	96498.1	66928.2	102316	52817.5	84209.8	114965	194330	75923.5
Yeast00196	N-Term(TMT6plex); K2(TMT6plex); K10(TMT6plex)	173992	155494	135700	141812	93983.2	73150.2	74695.4	74159.4	78909.6	74073.4	147038	111429	100658	92711.7	91625.4	81827.1	76668.3	80135.9	111204	82434.8
Yeast00196	N-Term(TMT6plex); K1(TMT6plex); K16(TMT6plex)	172152	221017	213803	232972	108832	71656.7	96386.7	138412	218037	77432.3	145484	158384	158593	152309	106101	80156.4	98932.5	149567	307272	86172.9
Yeast00196	N-Term(TMT6plex); K8(TMT6plex)	151564	211612	247558	235671	106365	83989.4	111591	217006	412366	85313.7	128085	151644	183631	154074	103697	93952	114539	234494	581133	94943.9
Yeast00196	N-Term(TMT6plex); K12(TMT6plex)	104731	141717	136663	188303	83878.4	81765.4	109419	419465	826818	86520.2	88507.4	101556	101372	123106	81774.1	91464.2	112309	453270	1.16521e+06	96286.7
Yeast00196	N-Term(TMT6plex); K12(TMT6plex)	145236	162247	142952	153344	105521	97874.4	147641	346493	571808	87958.3	122738	116269	106038	100251	102874	109484	151541	374417	805828	97887
Yeast00196	N-Term(TMT6plex); K8(TMT6plex); K20(TMT6plex)	196003	208665	163080	192935	82199.6	67368.3	79596.4	135612	148389	89393.3	165640	149532	120968	126135	80137.5	75359.3	81698.7	146541	209120	99484
Yeast00196	N-Term(TMT6plex); K15(TMT6plex)	224228	300437	322614	344521	168414	120993	117642	194923	342564	105410	189493	215298	239305	225236	164189	135345	120749	210632	482763	117308
Yeast00196	N-Term(TMT6plex); K2(TMT6plex); K10(TMT6plex)	261256	328132	274148	314567	157340	94713.6	129600	236784	338326	108457	220784	235144	203355	205653	153392	105948	133024	255867	476790	120699
Yeast00196	N-Term(TMT6plex); K12(TMT6plex)	192985	202400	198571	262145	119068	113202	211209	614022	1.19909e+06	109841	163090	145043	147294	171382	116081	126629	216787	663506	1.68983e+06	122240
Yeast00196	N-Term(TMT6plex); K14(TMT6plex)	216536	252634	195674	334509	66181.6	64451.6	91562.9	129146	142156	122492	182992	181041	145145	218691	64521.3	72096.7	93981.3	139554	200336	136319
Yeast00196	N-Term(TMT6plex); K14(TMT6plex)	221954	202521	310217	308205	179574	134657	170709	656245	1.37885e+06	153228	187571	145130	230110	201494	175069	150630	175218	709132	1.94316e+06	170524
Yeast00196	N-Term(TMT6plex); K1(TMT6plex); K16(TMT6plex)	345495	453241	358039	385346	162272	157526	186639	232379	396218	159790	291975	324799	265583	251926	158201	176211	191568	251106	558376	177827
Yeast00196	K2(TMT6plex); K10(TMT6plex)	206453	232502	236394	216439	189816	157490	164491	118333	134149	160671	174471	166615	175350	141500	185054	176171	168835	127869	189051	178808
Yeast00196	N-Term(TMT6plex); K10(TMT6plex)	206453	232502	236394	216439	189816	157490	164491	118333	134149	160671	174471	166615	175350	141500	185054	176171	168835	127869	189051	178808
Yeast00196	N-Term(TMT6plex); K9(TMT6plex)	235365	288343	256954	406456	120491	106585	152235	150238	165380	169942	198904	206631	190601	265727	117468	119228	156256	162346	233065	189125
Yeast00196	N-Term(TMT6plex); K12(TMT6plex)	260481	271999	284027	313748	155043	152213	270147	1.0054e+06	1.93027e+06	172823	220130	194919	210683	205118	151154	170269	277282	1.08642e+06	2.72026e+06	192331
Yeast00196	N-Term(TMT6plex); K2(TMT6plex); K6(TMT6plex)	234648	260284	220370	327743	136085	163782	160086	209741	420301	178943	198299	186524	163464	214267	132671	183209	164315	226644	592316	199142
Yeast00196	N-Term(TMT6plex); K9(TMT6plex); K10(TMT6plex)	365206	417529	423694	584863	169082	131286	133911	207854	214406	235153	308632	299208	314284	382364	164841	146858	137448	224605	302155	261698
Yeast00196	N-Term(TMT6plex); K7(TMT6plex)	336228	386955	390842	593917	197392	174687	169644	287894	348916	236204	284143	277298	289915	388283	192440	195408	174125	311095	491715	262866
Yeast00196	N-Term(TMT6plex); K12(TMT6plex)	377224	468232	419090	537633	238404	237469	412070	1.46511e+06	2.84401e+06	258019	318788	335542	310868	351486	232423	265637	422954	1.58318e+06	4.00796e+06	287144
Yeast00196	N-Term(TMT6plex)	309153	309721	335110	544124	195612	180231	165716	216657	214934	269746	261262	221951	248574	355731	190704	201609	170094	234117	302899	300195
Yeast00196	N-Term(TMT6plex); K8(TMT6plex)	478272	529416	493989	524234	411074	450855	468932	332831	445873	332472	404183	379388	366427	342727	400761	504334	481317	359653	628352	370002
Yeast00196	N-Term(TMT6plex)	403724	382661	445658	597739	257920	167412	210415	234930	279800	341751	341183	274221	330576	390782	251449	187270	215973	253863	394312	380327
Yeast00196	N-Term(TMT6plex); K15(TMT6plex)	338620	361271	479435	573757	299332	204605	195662	289482	1.04077e+06	347172	286164	258892	355630	375103	291822	228875	200830	312811	1.46673e+06	386361
Yeast00196	N-Term(TMT6plex); K14(TMT6plex)	706144	865913	908177	960890	508961	452952	685537	1.83308e+06	3.75724e+06	362151	596755	620527	673659	628198	496193	506680	703644	1.9808e+06	5.29494e+06	403030
Yeast00196	N-Term(TMT6plex); K8(TMT6plex)	356728	389393	408639	537506	324704	303417	471426	979793	1.90745e+06	363121	301467	279045	303117	351404	316558	339408	483878	1.05875e+06	2.6881e+06	404110
Yeast00196	N-Term(TMT6plex); K15(TMT6plex)	737375	821383	865369	943386	417622	222095	322959	680290	932677	373629	623148	588616	641906	616755	407145	248440	331489	735114	1.31439e+06	415805
Yeast00196	N-Term(TMT6plex); K15(TMT6plex)	538720	391488	425213	695949	360596	293493	277679	325796	810747	422909	455267	280546	315411	454989	351549	328306	285013	352052	1.14256e+06	470647
Yeast00196	N-Term(TMT6plex)	577760	509517	666128	959567	346858	301845	217443	362351	402009	452612	488259	365128	494114	627333	338156	337649	223187	391553	566537	503703
Yeast00196	N-Term(TMT6plex); K9(TMT6plex); K10(TMT6plex)	930272	1140338	903280	1.31311e+06	451307	321591	305494	491263	545266	545485	786163	817184	670027	858470	439985	359737	313563	530854	768424	607059
Yeast00196	N-Term(TMT6plex); K1(TMT6plex); K16(TMT6plex)	1307566	1.8249e+06	1.32264e+06	1.66764e+06	602323	535370	605983	850370	1.37706e+06	550594	1.10501e+06	1.30775e+06	981095	1.09025e+06	587212	598875	621988	918901	1.94064e+06	612745
Yeast00196	N-Term(TMT6plex); K7(TMT6plex)	1.03009e+06	1034570	1.31503e+06	1956416	694926	510963	473719	862571	1.07568e+06	562796	870516	741389	975451	1.27904e+06	677492	571572	486231	932086	1.51592e+06	626325
Yeast00196	N-Term(TMT6plex); K8(TMT6plex)	1.52104e+06	1.70951e+06	1.63507e+06	1.51966e+06	918939	658353	844707	817698	1.28962e+06	747709	1.28541e+06	1.22506e+06	1.21284e+06	993506	895885	736446	867018	883597	1.81742e+06	832111
Yeast00196	N-Term(TMT6plex); K15(TMT6plex)	2.24902e+06	2.81375e+06	2.84432e+06	2919098	1.17731e+06	906173	1.31504e+06	1.97856e+06	3074614	824302	1.90063e+06	2.01637e+06	2.10983e+06	1.90841e+06	1.14777e+06	1.01366e+06	1.34978e+06	2.13801e+06	4.33295e+06	917349
Yeast00196	N-Term(TMT6plex); K9(TMT6plex)	1084566	1.55216e+06	1.57271e+06	2.16562e+06	766468	524554	570587	662663	593655	898491	916556	1.1123e+06	1.16659e+06	1.41581e+06	747239	586776	585658	716067	836617	999913
Yeast00196	N-Term(TMT6plex); K14(TMT6plex)	1.18446e+06	1.38218e+06	1.41442e+06	2.0747e+06	694445	482436	444248	791680	905473	950701	1.00098e+06	990495	1.04918e+06	1.35637e+06	677023	539661	455981	855481	1.27605e+06	1.05802e+06
Yeast00196	N-Term(TMT6plex); K7(TMT6plex)	1448493	1.36956e+06	1.43567e+06	2299524	751013	488278	714021	843951	903341	1242428	1.22411e+06	981451	1.06494e+06	1.50335e+06	732172	546197	732880	911965	1.27305e+06	1.38267e+06
Yeast00196	N-Term(TMT6plex)	1.90236e+06	1.62059e+06	2.00137e+06	3.05394e+06	1.04967e+06	851167	849355	1.17462e+06	1.01162e+06	1.47899e+06	1.60766e+06	1.16134e+06	1.48455e+06	1.99657e+06	1.02334e+06	952130	871789	1.26928e+06	1.42565e+06	1.64594e+06
Yeast00196	N-Term(TMT6plex); K14(TMT6plex)	2206549	2357148	2.2072e+06	2.73993e+06	604746	1.19782e+06	1845877	6281156	12486078	1.51433e+06	1.86473e+06	1.68917e+06	1.63724e+06	1.79128e+06	589575	1.3399e+06	1.89463e+06	6.78735e+06	1.75962e+07	1.68527e+06
Yeast00196	N-Term(TMT6plex); K2(TMT6plex); K10(TMT6plex)	3.93176e+06	4.99219e+06	4.94852e+06	5.10396e+06	2.51954e+06	1842806	2.39026e+06	3.55615e+06	6.04588e+06	2.04645e+06	3.32269e+06	3.57748e+06	3.67067e+06	3.3368e+06	2.45633e+06	2.06139e+06	2.4534e+06	3.84274e+06	8.52024e+06	2.27746e+06
Yeast00196	N-Term(TMT6plex); K12(TMT6plex)	3.74198e+06	4457529	4.33288e+06	5947390	2455230	2.3166e+06	3.31397e+06	9973297	18409972	2.48315e+06	3.16231e+06	3.19433e+06	3.214e+06	3.88821e+06	2.39363e+06	2.59139e+06	3.4015e+06	1.0777e+07	2.59445e+07	2.76345e+06
Yeast00196	N-Term(TMT6plex); K12(TMT6plex)	4579002	6.34604e+06	5.85251e+06	8654568	2892942	2.96391e+06	4523969	15426227	28346256	3215476	3.86967e+06	4.54767e+06	4.34122e+06	5.65807e+06	2.82037e+06	3.31548e+06	4.64346e+06	1.66694e+07	3.99474e+07	3.57844e+06
Yeast00196 Total		3.69717e+07	4.34291e+07	4.28395e+07	5.51288e+07	2.20775e+07	1.91342e+07	2.50902e+07	5.72505e+07	1.01267e+08	2.37101e+07	3.12444e+07	3.1122e+07	3.17771e+07	3.60414e+07	2.15236e+07	2.14039e+07	2.57529e+07	6.18643e+07	1.42711e+08	2.63865e+07
Yeast00197	N-Term(TMT6plex); K11(TMT6plex)	122991	148200	143670	173800	180085	261574	260802	185281	130315	98484.7	103938	106203	106570	113625	175567	292601	267691	200212	183649	109602
Yeast00197	N-Term(TMT6plex)	161452	143169	164085	208591	150516	140723	140472	129568	151159	125787	136441	102597	121714	136370	146740	157415	144182	140010	213023	139985
Yeast00197 Total		284443	291369	307755	382391	330601	402297	401274	314849	281474	224271	240380	208800	228284	249995	322307	450017	411873	340223	396671	249587
Yeast00202	N-Term(TMT6plex); K5(TMT6plex); K21(TMT6plex)	95079.7	76893.1	96386.3	92118.6	54978.1	55787.1	47111.3	45790.3	37194.9	75320.6	80350.9	55102.8	71496.6	60224.1	53598.8	62404.4	48355.6	49480.5	52417.4	83822.9
Yeast00202 Total		95079.7	76893.1	96386.3	92118.6	54978.1	55787.1	47111.3	45790.3	37194.9	75320.6	80350.9	55102.8	71496.6	60224.1	53598.8	62404.4	48355.6	49480.5	52417.4	83822.9
Yeast00207	N-Term(TMT6plex); K10(TMT6plex)	22599.3	16132.5	23469.1	30260.2	16836.6	16463.4	16839.2	10642.1	18121.5	10950.5	19098.4	11560.8	17408.7	19783.1	16414.2	18416.3	17284	11499.7	25538	12186.6
Yeast00207	N-Term(TMT6plex)	35241.2	43830.3	41978.7	44343.9	27338.4	26432	25484.1	27032.3	24611.3	28304.6	29782	31409.4	31138.5	28990.6	26652.5	29567.3	26157.2	29210.8	34683.9	31499.7
Yeast00207 Total		57840.5	59962.7	65447.7	74604.1	44174.9	42895.4	42323.2	37674.4	42732.8	39255.2	48880.4	42970.2	48547.2	48773.7	43066.7	47983.6	43441.1	40710.5	60221.9	43686.3
Yeast00209	N-Term(TMT6plex); C20(Carbamidomethyl)	60842.9	88254.4	79101.9	98406.2	29639.2	18525.3	13246.4	26855.3	14829.7	29796.3	51417.7	63244.5	58675.5	64334.7	28895.6	20722.8	13596.3	29019.6	20899	33159.7
Yeast00209	N-Term(TMT6plex); C1(Carbamidomethyl); K17(TMT6plex); C19(Carbamidomethyl)	164877	209265	173858	199677	81212	50323.9	29868	30585.5	33699.7	98086.8	139336	149963	128963	130542	79174.5	56293.2	30656.9	33050.3	47491.8	109159
Yeast00209 Total		225720	297520	252960	298083	110851	68849.3	43114.4	57440.8	48529.4	127883	190754	213207	187639	194877	108070	77016	44253.2	62069.9	68390.7	142319
Yeast00210	N-Term(TMT6plex); K9(TMT6plex)	29197.5	29579.1	32038.3	42806.9	19948.1	24250.9	20785.2	22197.5	12950.6	27776.6	24674.5	21196.9	23765.1	27985.7	19447.6	27127.5	21334.2	23986.4	18250.9	30912
Yeast00210	N-Term(TMT6plex)	127128	127723	135323	158385	80261.6	51233.2	40922.3	65340.5	31885.4	83320.3	107435	91528.2	100378	103547	78248	57310.3	42003.2	70606.3	44935	92725.6
Yeast00210	N-Term(TMT6plex); M2(Oxidation)	107102	107523	88932.1	126311	53553.2	64982.7	53129.6	51590.1	78752.4	89861.8	90510.4	77052.4	65967.2	82577.7	52209.6	72690.8	54532.9	55747.8	110983	100005
Yeast00210	N-Term(TMT6plex); K3(TMT6plex); K8(TMT6plex)	183083	187345	207141	228803	83949	84885.6	80509.8	108753	72813	102210	154721	134255	153651	149584	81843	94954.5	82636.3	117518	102613	113748
Yeast00210	N-Term(TMT6plex)	150576	127858	175441	159464	75227.3	83127.2	60139.2	76941.8	78047.5	108706	127250	91625.2	130137	104252	73340	92987.5	61727.6	83142.5	109990	120976
Yeast00210	N-Term(TMT6plex); K16(TMT6plex)	171768	194237	205365	217429	118879	122487	130108	120920	64861.9	123237	145159	139193	152334	142148	115896	137016	133545	130665	91407.6	137148
Yeast00210	N-Term(TMT6plex); K9(TMT6plex)	400603	431432	389424	532100	239803	234393	260059	217721	266392	293992	338545	309171	288863	347869	233787	262196	266928	235267	375417	327177
Yeast00210	N-Term(TMT6plex); K9(TMT6plex)	366056	389067	463683	535194	206023	152908	163270	282250	297559	327538	309350	278812	343946	349892	200854	171046	167583	304997	419340	364511
Yeast00210	N-Term(TMT6plex); K12(TMT6plex)	353267	455803	529050	616373	288813	418862	334343	310641	310597	355486	298543	326636	392434	402964	281568	468547	343173	335676	437714	395613
Yeast00210	N-Term(TMT6plex)	850666	1.01467e+06	1.40915e+06	1334039	814312	897229	965517	635632	947547	753627	718889	727126	1.04526e+06	872151	793883	1.00366e+06	991019	686858	1.33534e+06	838697
Yeast00210 Total		2.73945e+06	3.06523e+06	3.63554e+06	3.9509e+06	1.98077e+06	2.13436e+06	2.10878e+06	1.89199e+06	2.16141e+06	2.26575e+06	2.31508e+06	2.19659e+06	2.69674e+06	2.58297e+06	1.93108e+06	2.38753e+06	2.16448e+06	2.04446e+06	3.04599e+06	2.52151e+06
Yeast00211	N-Term(TMT6plex)	890.896	872.036	765.032	1362.3	1217.84	1007.54	2275.49	3190.41	2004.96	1566.91	752.887	624.915	567.478	890.627	1187.28	1127.05	2335.6	3447.53	2825.53	1743.78
Yeast00211	N-Term(TMT6plex)	2682.31	3569.09	3455.68	4343.35	2393.03	2744.66	4768.76	2781.66	3040.56	3099.15	2266.8	2557.67	2563.32	2839.54	2332.99	3070.22	4894.72	3005.83	4284.95	3448.98
Yeast00211	N-Term(TMT6plex); C5(Carbamidomethyl)	12853.2	23632.6	22979.8	30961.3	14929	13606.3	19326.5	27333.6	27252.8	11552.5	10862.1	16935.5	17045.8	20241.5	14554.5	15220.3	19836.9	29536.4	38406.4	12856.5
Yeast00211	N-Term(TMT6plex); C5(Carbamidomethyl)	51028.6	81714.2	89451.8	110062	52432.8	48180.8	65238.1	97036.2	101690	33537.1	43123.8	58557.7	66352.7	71954.8	51117.4	53895.8	66961.2	104856	143308	37322.8
Yeast00211	K13(TMT6plex)	325444	405095	340557	497684	367813	547345	806852	494902	476669	349285	275029	290297	252615	325370	358585	612270	828163	534787	671752	388713
Yeast00211 Total		392899	514883	457209	644413	438785	612884	898461	625244	610657	399041	332035	368973	339144	421296	427777	685583	922192	675633	860578	444085
Yeast00212	K32(TMT6plex)	9950.93	7627.12	5905.55	115299	29097.3	30778.8	113365	71433.2	60251.1	61858.4	8409.43	5465.71	4380.57	75378.7	28367.3	34429.6	116359	77189.9	84909.8	68841
Yeast00212 Total		9950.93	7627.12	5905.55	115299	29097.3	30778.8	113365	71433.2	60251.1	61858.4	8409.43	5465.71	4380.57	75378.7	28367.3	34429.6	116359	77189.9	84909.8	68841
Yeast00213	N-Term(TMT6plex)	7175	8709.65	9342.99	10274.1	10541.6	9408.55	9288.53	8793.68	12054.4	7482.01	6063.51	6241.47	6930.36	6716.84	10277.2	10524.6	9533.87	9502.36	16987.8	8326.58
Yeast00213	N-Term(TMT6plex); K13(TMT6plex)	48006.6	35570.3	47630.1	49641.4	36268.7	38490.1	24720.4	24565.5	21897.4	54339.8	40569.9	25490.2	35330.6	32453.9	35358.8	43055.7	25373.3	26545.2	30859.3	60473.7
Yeast00213	N-Term(TMT6plex); K13(TMT6plex)	227781	205795	230489	339626	159296	116944	117032	175418	137372	198637	192495	147476	170970	222037	155299	130816	120123	189555	193593	221060
Yeast00213 Total		282962	250075	287462	399542	206106	164843	151041	208777	171323	260459	239128	179207	213231	261207	200935	184396	155030	225602	241440	289860
Yeast00214	N-Term(TMT6plex)	27812.4	38057.7	41782.3	45065.2	25484.4	22555	21957	29388.5	38104.1	25594.4	23504	27272.8	30992.9	29462.1	24845	25230.4	22537	31756.9	53698.8	28483.5
Yeast00214	K10(TMT6plex)	146964	201583	164386	214343	169385	151541	150377	112941	75335.7	134920	124198	144458	121937	140130	165136	169516	154349	122043	106168	150150
Yeast00214	K5(TMT6plex)	395201	516594	448825	576522	266218	165842	185215	246100	337579	224040	333980	370200	332925	376911	259540	185514	190107	265933	475738	249329
Yeast00214 Total		569977	756235	654994	835930	461088	339938	357550	388429	451019	384554	481682	541930	485855	546504	449521	380261	366994	419733	635605	427963
Yeast00215	N-Term(TMT6plex); K21(TMT6plex)	231408	243415	216307	282646	153270	166557	145241	137668	176625	115126	195561	174435	160450	184784	149425	186313	149077	148763	248911	128121
Yeast00215 Total		231408	243415	216307	282646	153270	166557	145241	137668	176625	115126	195561	174435	160450	184784	149425	186313	149077	148763	248911	128121
Yeast00220	N-Term(TMT6plex); C8(Carbamidomethyl); C15(Carbamidomethyl); K23(TMT6plex)	928.654	1352.15	2548.66	1719.94	1489.87	1018.85	859.032	795.899	538.984	1120.22	784.796	968.973	1890.52	1124.44	1452.5	1139.71	881.721	860.04	759.572	1246.68
Yeast00220	N-Term(TMT6plex); K25(TMT6plex); K26(TMT6plex)	42897.2	68479	64888.7	65698.8	41257.8	19068	12856.7	29916.9	17480.3	21849.3	36252	49073.1	48132.5	42951.7	40222.8	21329.7	13196.3	32327.9	24634.3	24315.7
Yeast00220	N-Term(TMT6plex); K13(TMT6plex)	57681.2	48683.8	51573.6	68497.1	33688.2	31349.6	24885.8	20725.4	29343.5	32325.5	48745.8	34887.5	38255.8	44781.2	32843	35068.2	25543.1	22395.7	41352.8	35974.4
Yeast00220	N-Term(TMT6plex); K12(TMT6plex)	73620.9	93043.5	94652.2	105094	47859.9	34042.1	29812.8	32155.6	26360.3	39919	62216.3	66676.4	70210.2	68706.7	46659.3	38080	30600.2	34747	37148.6	44425.1
Yeast00220	N-Term(TMT6plex); K20(TMT6plex)	52960.7	64751.2	58291.4	73018.2	26096.5	33737.4	22340.5	36463.7	27225	49689.3	44756.5	46401.7	43238.9	47736.9	25441.8	37739.3	22930.6	39402.3	38367.2	55298.2
Yeast00220	N-Term(TMT6plex)	76320.2	117266	109926	125313	66118.6	48080.8	50768.3	51025.2	36956.8	50048	64497.4	84034.9	81539.7	81925.7	64459.9	53784	52109.3	55137.4	52081.9	55697.4
Yeast00220	N-Term(TMT6plex); K20(TMT6plex)	80942.6	141318	101197	150518	43964.2	41492.9	41198	50646.6	50971	51022.1	68403.8	101271	75065.3	98403.4	42861.2	46414.7	42286.2	54728.1	71831.7	56781.5
Yeast00220	N-Term(TMT6plex); K20(TMT6plex)	73897.1	100939	106297	127802	49569.1	38580	32842.9	42436.8	32465.3	53245.7	62449.7	72334.5	78847.6	83552.4	48325.5	43156.2	33710.4	45856.8	45752.3	59256.1
Yeast00220	N-Term(TMT6plex); K9(TMT6plex)	119643	176765	126406	149749	111458	83139.2	36101.6	53093	73402.6	86354.9	101109	126672	93764.2	97900.8	108661	93000.9	37055.1	57371.8	103444	96102.6
Yeast00220	N-Term(TMT6plex); K3(TMT6plex); K15(TMT6plex)	185717	274328	232087	297140	120146	97710.7	67986.5	89279.9	62033	103407	156948	196588	172155	194260	117131	109301	69782.3	96475	87420.9	115080
Yeast00220	N-Term(TMT6plex); K11(TMT6plex); K25(TMT6plex)	206282	281244	235932	273590	103457	81149.1	69585.9	80935.8	46952.6	105519	174327	201544	175008	178864	100861	90774.8	71423.9	87458.4	66168.7	117430
Yeast00220	N-Term(TMT6plex); K13(TMT6plex)	228977	327026	255444	316516	146768	104458	109055	127045	86557.2	135427	193506	234352	189481	206927	143086	116848	111935	137283	121982	150714
Yeast00220	N-Term(TMT6plex); K13(TMT6plex)	261660	346013	316250	329336	169798	122861	123933	109144	74175.5	154662	221126	247958	234585	215309	165538	137435	127207	117939	104533	172120
Yeast00220	N-Term(TMT6plex); K8(TMT6plex)	214414	333314	325220	334033	195362	130612	119774	182593	116573	169210	181199	238858	241238	218380	190461	146104	122938	197309	164282	188310
Yeast00220	N-Term(TMT6plex); K13(TMT6plex)	405749	491400	414991	425763	173325	159779	197120	219279	132689	198787	342894	352145	307828	278350	168976	178732	202326	236951	186994	221226
Yeast00220	N-Term(TMT6plex); K7(TMT6plex); K11(TMT6plex)	654080	853922	785460	854976	412748	312639	256987	300540	161217	289230	552757	611933	582631	558955	402393	349724	263774	324760	227198	321879
Yeast00220	N-Term(TMT6plex); K13(TMT6plex)	680112	934767	782352	847622	380200	275489	225474	270950	166349	341870	574756	669869	580325	554148	370662	308167	231429	292786	234429	380461
Yeast00220	N-Term(TMT6plex); K13(TMT6plex)	554929	820578	744170	896686	406422	362688	314119	371959	263945	370699	468965	588039	552004	586223	396225	405709	322416	401935	371969	412544
Yeast00220	N-Term(TMT6plex); K6(TMT6plex)	483860	578050	530038	614095	404127	345093	358709	352000	292502	378537	408905	414240	393167	401475	393988	386027	368183	380368	412213	421266
Yeast00220	N-Term(TMT6plex); K6(TMT6plex)	612018	903270	761476	975775	446926	398815	300215	403330	293544	406178	517210	647297	564841	637929	435714	446122	308144	435834	413681	452027
Yeast00220	N-Term(TMT6plex); K7(TMT6plex); K11(TMT6plex)	756547	1.00551e+06	836333	922767	438945	375246	317147	332832	207034	446220	639350	720564	620367	603275	427933	419757	325523	359655	291765	496589
Yeast00220	N-Term(TMT6plex); K1(TMT6plex); K9(TMT6plex)	1.32447e+06	2.02617e+06	1.57667e+06	1.82855e+06	902343	819174	654286	768316	612995	799216	1.11929e+06	1.45199e+06	1.16953e+06	1.19544e+06	879706	916343	671567	830234	863872	889432
Yeast00220	N-Term(TMT6plex); K6(TMT6plex)	2.82917e+06	3.91267e+06	3.41494e+06	3834365	1.84832e+06	1.61277e+06	1.28161e+06	1513959	1.22646e+06	1.60306e+06	2.3909e+06	2.80388e+06	2.5331e+06	2.50678e+06	1.80195e+06	1.80407e+06	1.31546e+06	1.63597e+06	1.7284e+06	1.78401e+06
Yeast00220	N-Term(TMT6plex); K4(TMT6plex); K12(TMT6plex)	3861654	4.77421e+06	4.13092e+06	4807791	2151949	1.59455e+06	1.1393e+06	1.28287e+06	487519	1.66939e+06	3.26344e+06	3.42128e+06	3.0642e+06	3.14317e+06	2.09796e+06	1.78369e+06	1.16939e+06	1.38625e+06	687044	1.85784e+06
Yeast00220	N-Term(TMT6plex); K13(TMT6plex)	2.97474e+06	4688179	5519817	5321143	2.88726e+06	1.91995e+06	1.43524e+06	1.50054e+06	1.04866e+06	2.20002e+06	2.51393e+06	3.35962e+06	4.09444e+06	3.47879e+06	2.81483e+06	2.14769e+06	1.47315e+06	1.62147e+06	1.47784e+06	2.44835e+06
Yeast00220	N-Term(TMT6plex); K13(TMT6plex)	3.36023e+06	4.98359e+06	4.77146e+06	5066009	2536015	1.93266e+06	1.38797e+06	1696823	730907	2.23147e+06	2.83969e+06	3.57132e+06	3.53933e+06	3.31199e+06	2.47239e+06	2.16191e+06	1.42463e+06	1.83357e+06	1.03004e+06	2.48336e+06
Yeast00220	N-Term(TMT6plex); K1(TMT6plex); K9(TMT6plex)	15601254	24377642	21028690	22348544	10305208	8.0457e+06	6330193	8.38816e+06	5412957	8816412	1.31845e+07	1.74694e+07	1.55985e+07	1.46107e+07	1.00467e+07	9.00006e+06	6.49739e+06	9.06416e+06	7.62829e+06	9.81161e+06
Yeast00220	N-Term(TMT6plex); K9(TMT6plex)	34759468	48636048	43618004	47382172	23148276	17997728	10392533	14505466	9050559	18642894	2.93749e+07	3.48533e+07	3.23546e+07	3.09769e+07	2.25675e+07	2.01326e+07	1.0667e+07	1.56745e+07	1.27546e+07	2.07473e+07
Yeast00220 Total		7.05342e+07	1.01361e+08	9.0996e+07	9.85443e+07	4.75991e+07	3.70196e+07	2.53329e+07	3.28133e+07	2.07684e+07	3.94478e+07	5.96077e+07	7.26365e+07	6.74982e+07	6.4425e+07	4.6405e+07	4.14108e+07	2.6002e+07	3.54577e+07	2.92681e+07	4.39007e+07
Yeast00221	N-Term(TMT6plex); K9(TMT6plex); K12(TMT6plex)	22018.4	59900.8	38780.6	93903	27110.3	16670.9	12777.7	14865.6	13681.8	20301.7	18607.5	42925.8	28766.3	61390.7	26430.2	18648.4	13115.2	16063.6	19281.3	22593.3
Yeast00221	N-Term(TMT6plex)	58409.4	77818.1	66810.5	88257.8	53141.1	41877.3	39087.4	48555.2	49407.4	40577.3	49361.2	55765.7	49558	57700	51808	46844.7	40119.9	52468.3	69628.1	45157.7
Yeast00221 Total		80427.8	137719	105591	182161	80251.5	58548.2	51865.1	63420.8	63089.2	60879	67968.7	98691.5	78324.3	119091	78238.2	65493.1	53235.1	68531.9	88909.4	67751
Yeast00225	N-Term(TMT6plex); C4(Carbamidomethyl)	14661.7	22758.4	12474.9	18652.1	8039.59	12553.6	6838.46	12087.6	8327	6455.72	12390.4	16309	9253.51	12194.1	7837.9	14042.6	7019.08	13061.8	11734.9	7184.44
Yeast00225	N-Term(TMT6plex); K16(TMT6plex)	9618.08	10164	10331	13472	5416.45	7110.47	8631.33	7808.07	7640.15	11769.6	8128.14	7283.67	7663.26	8807.54	5280.57	7953.9	8859.3	8437.32	10767	13098.1
Yeast00225 Total		24279.7	32922.3	22805.9	32124.1	13456	19664	15469.8	19895.7	15967.1	18225.3	20518.6	23592.7	16916.8	21001.7	13118.5	21996.5	15878.4	21499.1	22501.9	20282.6
Yeast00228	N-Term(TMT6plex); K11(TMT6plex)	104104	109852	174333	156949	126261	113788	137120	161123	184354	122554	87977.4	78721.5	129315	102608	123093	127285	140742	174108	259804	136388
Yeast00228 Total		104104	109852	174333	156949	126261	113788	137120	161123	184354	122554	87977.4	78721.5	129315	102608	123093	127285	140742	174108	259804	136388
Yeast00238	N-Term(TMT6plex); K6(TMT6plex)	85162	76843.4	77484.9	108573	46240.2	26353.2	25829.1	37922.1	28697.6	47041.9	71969.5	55067.2	57476.1	70981.1	45080.1	29479.2	26511.3	40978.3	40442.5	52352
Yeast00238 Total		85162	76843.4	77484.9	108573	46240.2	26353.2	25829.1	37922.1	28697.6	47041.9	71969.5	55067.2	57476.1	70981.1	45080.1	29479.2	26511.3	40978.3	40442.5	52352
Yeast00241	N-Term(TMT6plex)	157488	162280	172606	194862	189254	178190	168852	139751	134830	112808	133091	116293	128034	127394	184506	199326	173312	151014	190011	125542
Yeast00241 Total		157488	162280	172606	194862	189254	178190	168852	139751	134830	112808	133091	116293	128034	127394	184506	199326	173312	151014	190011	125542
Yeast00245	N-Term(TMT6plex)	35527.7	49857.9	50289.9	53611.7	30713.8	18001.3	14015.7	27110.6	20934	33379.8	30024.1	35729	37303.6	35049.6	29943.2	20136.5	14385.9	29295.5	29501.5	37147.8
Yeast00245	N-Term(TMT6plex)	45809	53600.4	57114.1	72074	27419.9	21646.1	21323.6	26803.3	33813.9	36233.9	38712.7	38410.9	42365.6	47119.6	26732	24213.7	21886.8	28963.3	47652.7	40324
Yeast00245	N-Term(TMT6plex)	74191.7	79859.6	79346	95862.9	34568.8	30988.9	24947.2	38026	39632.9	41695.2	62698.7	57228.6	58856.5	62672	33701.5	34664.7	25606.1	41090.5	55853.3	46401.8
Yeast00245	N-Term(TMT6plex); K13(TMT6plex)	1.01619e+06	1.10204e+06	1.2358e+06	1.47965e+06	583841	444471	285923	396958	256552	614725	858770	789742	916682	967347	569194	497193	293475	428949	361549	684115
Yeast00245 Total		1.17172e+06	1.28536e+06	1.42255e+06	1.7012e+06	676544	515107	346210	488898	350933	726034	990206	921111	1.05521e+06	1.11219e+06	659571	576207	355354	528298	494557	807989
Yeast00246	N-Term(TMT6plex)	50500	49306.5	48270.5	49915	35797	33334.4	44066.8	31781.4	40587.6	39955.5	42677.1	35333.8	35805.7	32632.8	34898.9	37288.4	45230.8	34342.7	57198.6	44465.7
Yeast00246	N-Term(TMT6plex); K17(TMT6plex); K18(TMT6plex)	94876.5	110320	114606	172871	69072.4	49306.4	59266.3	79592.3	88247.6	80688.4	80179.2	79056.8	85011.3	113017	67339.6	55155	60831.7	86006.6	124364	89796.5
Yeast00246	N-Term(TMT6plex)	147367	123520	134384	160421	99603.8	106493	102927	116994	102724	120834	124538	88516.1	99681.8	104878	97105	119125	105646	126423	144765	134474
Yeast00246	N-Term(TMT6plex); K14(TMT6plex); K15(TMT6plex)	293869	308831	312969	424002	225060	154985	189942	306947	445761	226378	248346	221313	232151	277199	219414	173369	194959	331684	628196	251931
Yeast00246 Total		586612	591977	610229	807209	429533	344119	396202	535315	677321	467856	495740	424220	452650	527727	418757	384937	406667	578456	954524	520667
Yeast00252	N-Term(TMT6plex); K11(TMT6plex)	37358.9	44232.8	48646.1	60825.4	25572.4	27823.6	28895	49410.8	42388.9	39361	31571.6	31697.9	36084.2	39765.6	24930.8	31123.9	29658.2	53392.8	59737.2	43804.1
Yeast00252 Total		37358.9	44232.8	48646.1	60825.4	25572.4	27823.6	28895	49410.8	42388.9	39361	31571.6	31697.9	36084.2	39765.6	24930.8	31123.9	29658.2	53392.8	59737.2	43804.1
Yeast00260	N-Term(TMT6plex); M4(Oxidation)	935.423	1558.39	1116.92	1800.2	702.398	487.628	461.422	784.777	688.853	791.903	790.517	1116.77	828.502	1176.91	684.777	545.469	473.609	848.023	970.776	881.293
Yeast00260	N-Term(TMT6plex); M4(Oxidation)	1022.68	878.182	905.768	972.415	1013.2	1006.19	718.265	849.102	935.177	804.661	864.256	629.319	671.872	635.733	987.778	1125.55	737.237	917.531	1317.91	895.492
Yeast00260	N-Term(TMT6plex); M4(Oxidation)	5508.76	9145.13	6086.82	7768.74	3083.07	1987.67	1736.86	4121.09	2455.64	3505.49	4655.4	6553.54	4515.02	5078.95	3005.73	2223.44	1782.73	4453.2	3460.65	3901.19
Yeast00260	N-Term(TMT6plex); K13(TMT6plex)	7485.14	10414.6	8425.94	10366.7	4791.64	3501.28	3548.83	5478.74	4049.02	4347.12	6325.61	7463.24	6250.11	6777.43	4671.43	3916.6	3642.56	5920.27	5706.14	4837.83
Yeast00260	N-Term(TMT6plex)	68818.5	105424	74107.6	100895	33948.8	22959.8	20279.5	43785.7	25249.1	36862.2	58157.8	75548.8	54970.9	65961.9	33097.1	25683.2	20815.1	47314.4	35582.7	41023.2
Yeast00260	N-Term(TMT6plex); K5(TMT6plex); C11(Carbamidomethyl); K19(TMT6plex)	70477.8	102725	63114.9	86607.7	50044	50335.1	51166.3	39052.3	24955.7	49329.9	59560.1	73614.3	46816.8	56621.3	48788.5	56305.7	52517.7	42199.5	35169.2	54898.3
Yeast00260	N-Term(TMT6plex); K5(TMT6plex); C11(Carbamidomethyl); K19(TMT6plex)	82766	115456	112100	91184.4	71668.3	59190.3	32994.8	22004.7	29479.1	53934.3	69944.7	82737.4	83152.9	59613.3	69870.3	66211.3	33866.3	23778	41543.8	60022.5
Yeast00260	N-Term(TMT6plex)	129260	174857	133176	180767	89326.5	67292.2	50553.9	97545.6	68752.3	88365.1	109236	125305	98786.3	118179	87085.5	75274.3	51889.1	105407	96890.2	98339.8
Yeast00260	K13(TMT6plex)	152123	156712	131831	210529	92061.2	65396.5	81276.4	176696	163238	93334.5	128558	112302	97788	137637	89751.6	73153.6	83423.2	190936	230046	103870
Yeast00260	N-Term(TMT6plex); K13(TMT6plex)	251264	364200	266922	296663	50927.6	40944.9	107816	166871	62655.2	103548	212341	260992	197995	193949	49650	45801.6	110664	180319	88297.7	115237
Yeast00260	N-Term(TMT6plex); K13(TMT6plex)	382353	590316	478961	610344	129721	154788	126942	294091	220065	112741	323123	423030	355280	399023	126466	173149	130295	317792	310130	125468
Yeast00260	N-Term(TMT6plex); K7(TMT6plex)	270417	349985	241014	320750	171453	76366.7	63943.5	106784	46655.2	152180	228527	250805	178777	209695	167152	85425.1	65632.5	115390	65749.6	169358
Yeast00260	N-Term(TMT6plex); K5(TMT6plex); C11(Carbamidomethyl); K19(TMT6plex)	353381	491827	318636	501946	84972	107939	69529.8	121800	103099	170522	298638	352451	236355	328156	82840.3	120743	71366.3	131616	145293	189771
Yeast00260	N-Term(TMT6plex); K13(TMT6plex)	251898	334254	329194	464534	172756	139067	98738.7	263861	112648	188230	212876	239532	244187	303697	168422	155563	101347	285126	158750	209477
Yeast00260	N-Term(TMT6plex); K14(TMT6plex)	230245	398919	252915	375450	102317	132949	108469	200773	117458	232825	194578	285872	187605	245457	99749.9	148719	111334	216953	165530	259107
Yeast00260	N-Term(TMT6plex)	338793	469009	344749	463888	246304	171210	180214	290873	270049	245056	286310	336099	255725	303274	240125	191519	184974	314314	380571	272718
Yeast00260	N-Term(TMT6plex); K13(TMT6plex)	667499	914042	723681	908136	351264	228406	209449	416213	320429	340688	564097	655017	536806	593709	342452	255498	214981	449756	451569	379145
Yeast00260	N-Term(TMT6plex)	706882	953693	641500	1.0381e+06	358846	246758	225386	412455	364788	353663	597379	683432	475846	678672	349844	276027	231339	445694	514083	393584
Yeast00260	N-Term(TMT6plex)	616483	819179	720262	961587	411900	258308	249511	516527	450800	355255	520984	587036	534269	628654	401567	288948	256101	558154	635297	395357
Yeast00260	N-Term(TMT6plex); K14(TMT6plex)	686110	992461	898524	1.01761e+06	378337	267887	348897	417792	212027	436465	579825	711213	666499	665282	368846	299663	358112	451461	298802	485733
Yeast00260	N-Term(TMT6plex)	905069	1.38503e+06	1.06106e+06	1.43428e+06	575231	369142	315352	664040	459845	490100	764865	992535	787063	937686	560800	412929	323682	717555	648043	545423
Yeast00260	N-Term(TMT6plex); K13(TMT6plex)	821505	1.37866e+06	1.12841e+06	1.34929e+06	442365	390563	314233	726281	485964	504203	694245	987966	837021	882121	431267	436890	322533	784812	684852	561118
Yeast00260	N-Term(TMT6plex); K7(TMT6plex)	894656	1.40077e+06	1.07213e+06	1.46153e+06	626700	363126	346137	806451	458819	513766	756064	1.00381e+06	795277	955497	610978	406199	355279	871442	646597	571760
Yeast00260	N-Term(TMT6plex); K14(TMT6plex)	1.37848e+06	2.07371e+06	1.73186e+06	2.18019e+06	921188	773730	1.03232e+06	963611	623496	986583	1.16494e+06	1.48605e+06	1.28465e+06	1.42534e+06	898078	865507	1.05959e+06	1.04127e+06	878671	1.09795e+06
Yeast00260	N-Term(TMT6plex); K4(TMT6plex); C9(Carbamidomethyl)	2.84976e+06	4.45396e+06	3.26931e+06	4.23118e+06	1.71998e+06	1.316e+06	1.15841e+06	1899734	1278481	1.93239e+06	2.4083e+06	3.19178e+06	2.42508e+06	2.76621e+06	1.67683e+06	1.4721e+06	1.18901e+06	2.05283e+06	1.80172e+06	2.15052e+06
Yeast00260	N-Term(TMT6plex); K7(TMT6plex)	4.18796e+06	5.23518e+06	3.82313e+06	4.82803e+06	2.30274e+06	985083	976109	1.28323e+06	732900	2.03996e+06	3.5392e+06	3.75161e+06	2.83589e+06	3.15641e+06	2.24497e+06	1.10193e+06	1.00189e+06	1.38665e+06	1.03285e+06	2.27023e+06
Yeast00260	N-Term(TMT6plex); K1(TMT6plex)	7449426	11826008	7937305	11461308	4934978	3.03415e+06	2.53661e+06	5207774	3.38899e+06	4252295	6.29543e+06	8.4747e+06	5.88766e+06	7.49302e+06	4.81117e+06	3.39405e+06	2.60361e+06	5.62747e+06	4.77599e+06	4.7323e+06
Yeast00260	N-Term(TMT6plex); K1(TMT6plex)	14336106	19895434	14392829	19615156	7347654	4.65029e+06	4554227	8825670	4522069	6.2996e+06	1.21153e+07	1.42574e+07	1.06762e+07	1.28237e+07	7.16332e+06	5.2019e+06	4.67452e+06	9.53693e+06	6.37279e+06	7.0107e+06
Yeast00260	N-Term(TMT6plex); K13(TMT6plex)	23622748	39488400	26629662	36669776	11863755	7.57387e+06	8030766	18261276	11351407	11472189	1.99633e+07	2.8298e+07	1.97531e+07	2.39735e+07	1.15661e+07	8.47226e+06	8.24288e+06	1.97329e+07	1.59971e+07	1.27672e+07
Yeast00260	N-Term(TMT6plex); K13(TMT6plex)	27649332	45763628	28609446	39405476	13118969	8790090	7.27764e+06	17612268	14305379	13449646	2.33662e+07	3.27949e+07	2.12216e+07	2.5762e+07	1.27898e+07	9.83275e+06	7.46986e+06	1.90316e+07	2.01601e+07	1.49678e+07
Yeast00260	N-Term(TMT6plex); K13(TMT6plex)	38837352	58964136	44864472	59527996	21151176	12131773	12738249	26318346	18549818	19366386	3.2821e+07	4.22546e+07	3.32791e+07	3.89174e+07	2.06205e+07	1.35708e+07	1.30747e+07	2.84393e+07	2.61416e+07	2.15525e+07
Yeast00260 Total		1.28206e+08	1.9922e+08	1.40267e+08	1.89814e+08	6.78102e+07	4.24746e+07	4.13117e+07	8.6167e+07	5.87576e+07	6.43296e+07	1.08346e+08	1.42764e+08	1.04046e+08	1.24094e+08	6.6109e+07	4.75128e+07	4.24028e+07	9.31112e+07	8.28051e+07	7.15911e+07
Yeast00262	K6(TMT6plex)	2259.02	2552.8	2323.13	2916.07	2351.54	1502.61	1687.58	2728.6	1629.58	1912.86	1909.07	1829.38	1723.23	1906.43	2292.55	1680.85	1732.15	2948.5	2296.51	2128.79
Yeast00262	N-Term(TMT6plex); K18(TMT6plex); K19(TMT6plex)	4538.78	7155.36	6535.16	8699.49	4567.76	4509.87	4756.58	4429.61	6682.17	4518.04	3835.68	5127.64	4847.59	5687.44	4453.16	5044.82	4882.22	4786.59	9416.94	5028.04
Yeast00262	N-Term(TMT6plex)	134229	160492	159750	154324	115466	119485	81165.6	120535	103150	96727.8	113436	115011	118498	100892	112569	133658	83309.4	130249	145366	107646
Yeast00262	N-Term(TMT6plex); K16(TMT6plex); K17(TMT6plex)	241149	283767	277335	335188	159274	153853	220187	161856	162620	164699	203793	203352	205719	219135	155278	172102	226002	174900	229174	183290
Yeast00262 Total		382176	453967	445943	501128	281659	279350	307796	289549	274081	267857	322973	325320	330788	327621	274593	312486	315926	312883	386253	298093
Yeast00264	N-Term(TMT6plex)	4620.33	5112.29	3410.77	6023.06	2510	3479.47	2998.35	4272.33	3329.19	3261.15	3904.59	3663.54	2530.01	3937.68	2447.03	3892.19	3077.54	4616.64	4691.7	3629.27
Yeast00264	N-Term(TMT6plex)	4931.35	7395.7	5236.77	10522.2	4569.06	4273.54	2886.07	3532.91	4586.16	4205.77	4167.43	5299.88	3884.48	6879.07	4454.44	4780.45	2962.3	3817.63	6463.12	4680.52
Yeast00264	N-Term(TMT6plex)	4285.45	8888.49	7814.85	11922	3911.03	3023.75	2249.63	4572.34	2355.46	4465.65	3621.59	6369.63	5796.82	7794.2	3812.91	3382.42	2309.05	4940.83	3319.46	4969.74
Yeast00264	N-Term(TMT6plex); K18(TMT6plex)	9169.54	8336.06	7292.99	8189.82	2583.84	2326.46	2317.34	3778.91	3130.83	4876.32	7749.09	5973.75	5409.73	5354.24	2519.02	2602.42	2378.55	4083.45	4412.17	5426.76
Yeast00264	N-Term(TMT6plex)	12784	25947.8	14067.5	32885.5	20718.3	8510.16	8921.74	14589.6	23136.9	10758.4	10803.6	18594.6	10434.8	21499.4	20198.5	9519.62	9157.39	15765.3	32606	11972.8
Yeast00264	N-Term(TMT6plex); K1(TMT6plex)	20620.1	31086.8	20164.7	23445.4	20203.6	12906.9	9650.73	17592	10882.2	13131.5	17425.8	22277.3	14957.6	15327.8	19696.7	14437.9	9905.63	19009.8	15336	14613.8
Yeast00264	N-Term(TMT6plex)	19071.6	39926.3	34217.7	70977.3	18581.1	16850.4	22628.6	30400	26119.7	14070	16117.2	28611.8	25381.7	46402.6	18115	18849.1	23226.3	32849.9	36809.6	15658.2
Yeast00264	N-Term(TMT6plex); M11(Oxidation); K19(TMT6plex)	20249.8	28393.1	21227.6	26796.5	15560.9	11469	10925.9	31243.8	32269.8	14857.6	17112.9	20346.9	15746	17518.7	15170.5	12829.4	11214.5	33761.7	45476.7	16534.7
Yeast00264	N-Term(TMT6plex); K19(TMT6plex)	35506.3	36314.2	46647.6	40167.3	15943.3	8582.67	12264.6	21680.6	14709.2	15039.2	30006	26023.3	34601.9	26260	15543.4	9600.73	12588.5	23427.9	20729.1	16736.9
Yeast00264	N-Term(TMT6plex); K1(TMT6plex)	20889.2	26107.1	36084.6	31022.9	24913.3	16165.1	15463.5	8176.95	14143.8	17245.6	17653.2	18708.7	26766.5	20281.7	24288.3	18082.5	15872	8835.93	19932.3	19192.3
Yeast00264	N-Term(TMT6plex); K1(TMT6plex)	11889.3	14821.4	25400.4	25719.9	11940.7	8895.32	12253.3	13130.3	8755.95	18737.2	10047.5	10621.2	18841.3	16814.8	11641.1	9950.45	12576.9	14188.5	12339.5	20852.2
Yeast00264	N-Term(TMT6plex)	24792.4	33308.6	28146.1	31149.2	20665.2	19157.9	15202.7	20253	19263.7	20935.5	20951.8	23869.5	20877.9	20364.3	20146.8	21430.4	15604.3	21885.2	27147.6	23298.7
Yeast00264	N-Term(TMT6plex); K1(TMT6plex)	21148.4	28684.4	34789	36614.6	28377.5	11181.7	14782.8	19839.4	13493.2	23133.2	17872.3	20555.7	25805.5	23937.4	27665.6	12508.1	15173.3	21438.3	19015.5	25744.4
Yeast00264	N-Term(TMT6plex); K1(TMT6plex)	36202.8	48573.7	34634.5	47871.4	17409.2	29351.9	42579.6	79122	62726.2	25510.3	30594.6	34808.7	25690.8	31296.8	16972.4	32833.6	43704.2	85498.4	88397.9	28389.9
Yeast00264	N-Term(TMT6plex); K18(TMT6plex)	55196.3	47474.5	36523.1	53197.8	10843.8	13573.7	14547.2	22661.7	17702.6	26861	46645.8	34021	27091.8	34779	10571.7	15183.8	14931.4	24488	24947.7	29893
Yeast00264	N-Term(TMT6plex)	39522.3	33212.7	34423.8	58915.8	35097.8	28881.5	28812.1	33850	29393.8	26896.6	33399.9	23800.7	25534.6	38517.2	34217.3	32307.3	29573.1	36578	41423.7	29932.7
Yeast00264	N-Term(TMT6plex)	35890.8	32749.9	32667	53761	23660.4	22416.9	22700.8	18513.1	18219.2	26942.5	30330.9	23469.1	24231.4	35147.1	23066.8	25076	23300.4	20005	25675.7	29983.8
Yeast00264	N-Term(TMT6plex); K1(TMT6plex)	32182.1	38356.5	40931.5	44665.1	23472.2	19907.5	26607.8	15348.9	11989.4	28426.9	27196.8	27486.9	30361.8	29200.6	22883.4	22268.9	27310.6	16585.8	16896.2	31635.7
Yeast00264	N-Term(TMT6plex)	25891.9	32283.7	29760.9	38454.6	27490.2	15622.6	18988.7	21346.9	32475.3	28581.7	21881	23135	22075.7	25140.3	26800.6	17475.8	19490.2	23067.3	45766.3	31808
Yeast00264	N-Term(TMT6plex)	28373.7	32201.9	31377.9	27252.9	16371.9	13238.4	19270.1	19935.6	14931.5	31497.8	23978.4	23076.4	23275.2	17817	15961.2	14808.7	19779.1	21542.2	21042.5	35053.3
Yeast00264	N-Term(TMT6plex)	56661.7	108027	66423.1	195538	28048.6	31358.3	38315.8	74620.2	106005	32858.9	47884.3	77413.9	49270.7	127837	27345	35077.9	39327.9	80633.8	149389	36568.1
Yeast00264	N-Term(TMT6plex)	67439.6	74303.1	71149.8	143030	37885.1	32489.8	40590.3	46215.8	30762.5	34047.5	56992.5	53246.8	52776.8	93508.1	36934.7	36343.7	41662.4	49940.3	43352.5	37890.8
Yeast00264	N-Term(TMT6plex)	60640.7	128971	96461.6	229211	55993.1	35396	41141.2	113155	117059	38907	51246.9	92422.4	71552.4	149851	54588.4	39594.6	42227.8	122274	164968	43298.9
Yeast00264	N-Term(TMT6plex)	55866.5	68052.4	72234.3	65522.9	73927	31510.7	45007.3	39965	35180.1	48807.5	47212.2	48767.4	53581.3	42836.7	72072.4	35248.4	46196.1	43185.8	49578.1	54316.9
Yeast00264	K18(TMT6plex)	49540.2	63115.4	53263.9	72671.9	41294.1	38923	20747.2	36823	39008.6	49992.2	41865.9	45229.5	39509.6	47510.5	40258.1	43539.9	21295.1	39790.6	54973.4	55635.3
Yeast00264	N-Term(TMT6plex)	79194.9	149115	94872.5	216598	39592.5	39424.5	52665.9	98163.1	127901	50905.6	66926.8	106858	70373.6	141605	38599.2	44100.9	54057	106074	180247	56651.8
Yeast00264	N-Term(TMT6plex)	100610	112544	118883	128528	61342.2	46545.3	44938.5	64443.5	55069.8	56335.2	85024.2	80650.7	88184.1	84027.4	59803.3	52066.4	46125.4	69637	77608	62694.4
Yeast00264	N-Term(TMT6plex)	81224.2	79529.8	52186	94977.8	49391.1	42148.9	47525.3	58365.5	55481.8	57198	68641.7	56992.3	38710	62093.4	48152	47148.5	48780.5	63069.1	78188.5	63654.5
Yeast00264	N-Term(TMT6plex)	94125.7	73170.8	93486.2	127215	86500.6	61246.7	55540.8	47898.3	41603.8	61472.8	79544.6	52435.4	69345.3	83168.9	84330.5	68511.6	57007.8	51758.4	58630.7	68411.8
Yeast00264	N-Term(TMT6plex)	124734	148502	139493	144033	93592.1	85858.7	75489.8	72528.4	120909	80110.3	105411	106419	103472	94164	91244.1	96043.1	77483.7	78373.4	170393	89153.2
Yeast00264	N-Term(TMT6plex); K19(TMT6plex)	133524	124718	111865	171936	34455.1	44228.1	37842.4	67408.4	39097.8	81980.7	112840	89375.2	82978.3	112406	33590.7	49474.3	38841.9	72840.8	55099.1	91234.7
Yeast00264	N-Term(TMT6plex); K18(TMT6plex)	106182	117252	129326	173586	57596.4	44738.3	31699.1	60584.5	43707	91174.5	89733.2	84024.8	95930.3	113485	56151.5	50045	32536.4	65467	61594.8	101466
Yeast00264	N-Term(TMT6plex)	134523	158466	142826	163917	33021.2	41775.3	38364.6	64176.9	57961	92524.6	113684	113559	105944	107164	32192.8	46730.6	39378	69348.9	81682.4	102969
Yeast00264	N-Term(TMT6plex)	161772	220361	171595	329384	74824	59955.9	65645.2	130411	101997	92890.5	136712	157914	127284	215340	72946.8	67067.7	67379.1	140921	143741	103376
Yeast00264	N-Term(TMT6plex)	133611	278439	203825	486104	104680	81622.9	93523.7	251306	270803	94864.1	112913	199534	151191	317799	102054	91304.8	95994	271558	381633	105572
Yeast00264	N-Term(TMT6plex); K19(TMT6plex)	211589	228152	219196	282105	80240.5	55404.6	40214.8	92679.3	63734.6	99686.6	178812	163497	162593	184431	78227.4	61976.6	41277	100148	89819	110939
Yeast00264	N-Term(TMT6plex)	138471	133800	138887	147726	73905.1	69750.6	50138.8	51298.9	32365.6	103710	117020	95883.4	103022	96578.3	72051	78024.3	51463.1	55433.1	45611.7	115417
Yeast00264	N-Term(TMT6plex); K18(TMT6plex)	143395	158262	141808	177851	63701.4	42618.1	38261.1	78428.1	54147.6	104221	121182	113413	105189	116273	62103.3	47673.3	39271.7	84748.6	76308.3	115986
Yeast00264	N-Term(TMT6plex); K17(TMT6plex)	143689	159943	188108	193715	147652	101108	126921	121214	93034.4	121515	121430	114618	139533	126645	143947	113101	130273	130983	131110	135232
Yeast00264	N-Term(TMT6plex)	201494	329487	264638	516707	107245	78359.9	73322.1	179296	172979	121696	170280	236115	196301	337806	104554	87654.7	75258.8	193746	243773	135434
Yeast00264	N-Term(TMT6plex)	196977	183854	158902	206957	92511	98044	71063.7	91427.2	78874.2	132516	166463	131752	117869	135302	90190.1	109674	72940.7	98795.3	111155	147474
Yeast00264	N-Term(TMT6plex)	200558	324298	256055	527198	103682	85744.5	90749.2	203426	190776	142936	169490	232397	189934	344665	101081	95915.3	93146.1	219820	268854	159070
Yeast00264	N-Term(TMT6plex)	246571	349265	243002	436589	144101	123156	119621	160238	151985	146156	208375	250288	180252	285427	140486	137765	122780	173152	214187	162655
Yeast00264	N-Term(TMT6plex)	253499	267732	222100	302213	43564	83377.1	72316.7	103218	86545.1	149544	214230	191861	164747	197577	42471.1	93267	74226.8	111537	121965	166425
Yeast00264	N-Term(TMT6plex); K19(TMT6plex)	246447	228038	235474	317606	106842	70904.3	61839.4	113352	86879	149750	208270	163415	174668	207640	104162	79314.8	63472.7	122487	122435	166654
Yeast00264	N-Term(TMT6plex); K18(TMT6plex)	221402	246237	215300	261018	94644.1	69005.6	63077.1	109185	100865	155454	187105	176458	159703	170645	92269.7	77190.8	64743.2	117984	142146	173002
Yeast00264	N-Term(TMT6plex)	190982	191541	190208	292121	147890	112811	91311.9	154178	149773	157228	161397	137262	141091	190979	144179	126192	93723.7	166603	211070	174976
Yeast00264	N-Term(TMT6plex)	302704	364955	309059	468988	149030	120809	115893	237218	200065	162302	255812	261532	229251	306609	145291	135139	118955	256335	281944	180623
Yeast00264	N-Term(TMT6plex)	422321	757923	573515	770794	222348	187894	114266	167968	98886.2	195740	356899	543140	425416	503920	216770	210181	117284	181504	139357	217835
Yeast00264	N-Term(TMT6plex)	329260	396077	344655	402087	157147	110391	99237	140254	105579	218012	278254	283835	255655	262871	153205	123486	101858	151557	148788	242622
Yeast00264	N-Term(TMT6plex)	372248	644928	484332	925824	205495	148698	152151	369645	325469	221903	314583	462165	359263	605273	200340	166337	156170	399435	458673	246952
Yeast00264	N-Term(TMT6plex)	334105	725129	546973	1.34774e+06	302208	181358	277776	601450	693574	233271	282348	519639	405729	881111	294626	202871	285113	649920	977429	259603
Yeast00264	N-Term(TMT6plex); K5(TMT6plex)	338421	440135	449567	547368	170169	156555	138538	267078	236909	239592	285996	315408	333476	357851	165900	175125	142197	288601	333867	266637
Yeast00264	N-Term(TMT6plex); K6(TMT6plex); K25(TMT6plex)	429696	321135	269436	204397	127512	86709.7	54111	39714.3	9081.74	253261	363132	230130	199860	133628	124313	96995	55540.2	42914.9	12798.6	281849
Yeast00264	N-Term(TMT6plex)	360745	309958	293870	359491	137332	121890	103939	138197	72019.2	255184	304862	222121	217984	235024	133887	136348	106685	149334	101494	283989
Yeast00264	N-Term(TMT6plex); M2(Oxidation); K18(TMT6plex)	396524	389572	417408	489739	185264	122884	91214.6	228735	206882	296993	335098	279173	309621	320175	180616	137460	93623.8	247169	291552	330518
Yeast00264	N-Term(TMT6plex)	395382	447967	458303	472901	225584	187885	218730	283302	260414	323210	334134	321020	339956	309167	219925	210171	224507	306133	366993	359694
Yeast00264	N-Term(TMT6plex); K6(TMT6plex)	840750	772874	734576	740981	183350	230266	250087	313497	269537	335596	710509	553854	544887	484429	178750	257579	256693	338762	379849	373478
Yeast00264	N-Term(TMT6plex)	455463	585914	512967	571534	248481	187203	140616	221224	175348	352598	384907	419875	380504	373650	242247	209409	144331	239053	247111	392399
Yeast00264	N-Term(TMT6plex)	565645	621439	583626	710204	266944	217185	186223	280481	225838	411564	478020	445333	432916	464308	260248	242947	191141	303085	318266	458022
Yeast00264	N-Term(TMT6plex); K17(TMT6plex)	818887	830836	585677	743121	162368	200934	157173	352555	246889	444297	692033	595390	434438	485828	158295	224768	161324	380967	347932	494450
Yeast00264	N-Term(TMT6plex)	679654	713254	639648	701870	360657	248528	217951	329017	270444	454023	574369	511129	474472	458860	351609	278008	223707	355532	381128	505274
Yeast00264	N-Term(TMT6plex)	909998	799249	786920	802588	335441	245079	160154	294062	201516	540732	769030	572754	583714	524706	327025	274150	164384	317760	283989	601770
Yeast00264	N-Term(TMT6plex); K6(TMT6plex)	924055	968060	859107	1.06938e+06	389497	348169	280205	458460	360530	558149	780909	693727	637260	699126	379726	389467	287606	495407	508082	621153
Yeast00264	N-Term(TMT6plex)	1.12763e+06	1.01464e+06	998340	1.21798e+06	379228	539178	403224	528689	441084	710529	952946	727108	740539	796273	369715	603134	413874	571296	621604	790733
Yeast00264	N-Term(TMT6plex); K17(TMT6plex)	977162	1.10449e+06	1140955	1.41237e+06	568404	356545	291940	569415	437920	821140	825789	791496	846327	923364	554144	398837	299651	615304	617145	913831
Yeast00264	N-Term(TMT6plex)	1327356	1521530	1.3809e+06	1.73533e+06	641687	452538	342280	598950	447915	917243	1.12173e+06	1.09035e+06	1.02431e+06	1.1345e+06	625589	506217	351321	647220	631230	1.02078e+06
Yeast00264	N-Term(TMT6plex); K6(TMT6plex)	1.58113e+06	1.68764e+06	1.31832e+06	1751101	617024	536541	465215	814990	697856	1.01816e+06	1.33619e+06	1.20939e+06	977892	1.14481e+06	601544	600184	477503	880670	983464	1.13309e+06
Yeast00264	N-Term(TMT6plex)	1.52535e+06	2.71996e+06	1.95683e+06	4.1026e+06	971950	1.87159e+06	771201	1.76083e+06	1.40528e+06	1.28862e+06	1.28906e+06	1.94916e+06	1.45152e+06	2.68214e+06	947566	2.09359e+06	791570	1.90273e+06	1.98041e+06	1.43408e+06
Yeast00264	N-Term(TMT6plex); K17(TMT6plex)	1.83396e+06	1.9207e+06	1832480	2.20984e+06	909939	472999	451583	853245	584384	1.34882e+06	1.54986e+06	1.37641e+06	1.35928e+06	1.44472e+06	887111	529105	463510	922007	823552	1.50108e+06
Yeast00264	N-Term(TMT6plex); K18(TMT6plex)	2.46008e+06	2.63828e+06	2.75994e+06	3.09065e+06	1.18397e+06	777223	629157	1465439	953992	1.64048e+06	2.07898e+06	1.89063e+06	2.04724e+06	2.02057e+06	1.15427e+06	869415	645775	1.58354e+06	1.34443e+06	1.82566e+06
Yeast00264	N-Term(TMT6plex); K6(TMT6plex)	3137053	3.48687e+06	2823023	3707621	1.30061e+06	1.0381e+06	904492	1.69784e+06	1380590	1.89979e+06	2.65109e+06	2.49875e+06	2.09404e+06	2.42392e+06	1.26798e+06	1.16124e+06	928382	1.83467e+06	1.94562e+06	2.11424e+06
Yeast00264	N-Term(TMT6plex); K6(TMT6plex)	13337887	14628912	13454542	17154736	6039817	4.10999e+06	3.75721e+06	7270130	5951278	8880141	1.12717e+07	1.04833e+07	9.98018e+06	1.12152e+07	5.88829e+06	4.5975e+06	3.85645e+06	7.85603e+06	8.38693e+06	9.88253e+06
Yeast00264	N-Term(TMT6plex); K5(TMT6plex)	14776854	17300622	14400063	18084406	6.5466e+06	4783515	2.98935e+06	5.30647e+06	4.31008e+06	9652572	1.24878e+07	1.23979e+07	1.06815e+07	1.1823e+07	6.38236e+06	5.35092e+06	3.0683e+06	5.73411e+06	6.07404e+06	1.07422e+07
Yeast00264	N-Term(TMT6plex); K6(TMT6plex)	18129512	20826114	18603590	22876992	8960278	5458731	4.92715e+06	9731661	7.81307e+06	11928608	1.53211e+07	1.49243e+07	1.37996e+07	1.49562e+07	8.73549e+06	6.10623e+06	5.05729e+06	1.05159e+07	1.10107e+07	1.32751e+07
Yeast00264	N-Term(TMT6plex); K6(TMT6plex)	20845062	23243674	23258850	27822522	10155191	7003057	5383175	10625500	9201478	15069269	1.76159e+07	1.66568e+07	1.72527e+07	1.81894e+07	9.90042e+06	7.83374e+06	5.52536e+06	1.14818e+07	1.29673e+07	1.67703e+07
Yeast00264 Total		9.42328e+07	1.07447e+08	9.73939e+07	1.23579e+08	4.45265e+07	3.24798e+07	2.60082e+07	4.90339e+07	4.0452e+07	6.35797e+07	7.96352e+07	7.69983e+07	7.22439e+07	8.07917e+07	4.34094e+07	3.63324e+07	2.66951e+07	5.29855e+07	5.70076e+07	7.07566e+07
Yeast00265	M5(Oxidation); K29(TMT6plex)	35765.1	50439.9	40658.3	58200.8	18792.4	22423.6	12659.2	59637.2	57522.6	30867.9	30224.7	36146	30159.1	38049.7	18320.9	25083.5	12993.5	64443.3	81064.5	34352.3
Yeast00265	N-Term(TMT6plex); M3(Oxidation); K27(TMT6plex)	35765.1	50439.9	40658.3	58200.8	18792.4	22423.6	12659.2	59637.2	57522.6	30867.9	30224.7	36146	30159.1	38049.7	18320.9	25083.5	12993.5	64443.3	81064.5	34352.3
Yeast00265	N-Term(TMT6plex); K11(TMT6plex)	79662.4	68727.3	74724.1	93408.7	47982.1	36900.9	35210.2	39511.3	36878.4	48898.3	67321.9	49251.1	55428.1	61067.5	46778.3	41278	36140.2	42695.5	51971.4	54417.9
Yeast00265	K2(TMT6plex); K29(TMT6plex)	75599.2	78452.1	50272.8	60573.9	40374.9	36214.3	13783.6	25764.6	9454.21	50480.2	63888.1	56220	37290.9	39601.2	39362	40509.9	14147.7	27841	13323.5	56178.4
Yeast00265	N-Term(TMT6plex); K29(TMT6plex)	75599.2	78452.1	50272.8	60573.9	40374.9	36214.3	13783.6	25764.6	9454.21	50480.2	63888.1	56220	37290.9	39601.2	39362	40509.9	14147.7	27841	13323.5	56178.4
Yeast00265	N-Term(TMT6plex); K11(TMT6plex)	139839	162342	139778	173879	64095.5	53410.9	44010.9	72292.3	72814.2	89997.4	118176	116337	103683	113676	62487.5	59746.3	45173.4	78118.3	102615	100156
Yeast00265	N-Term(TMT6plex); K11(TMT6plex)	157670	193476	179237	225479	83181.1	75030.5	66896.5	94289.8	106326	114135	133246	138648	132953	147411	81094.3	83930.4	68663.5	101889	149842	127019
Yeast00265	N-Term(TMT6plex)	270059	284235	216900	300165	102666	97640.6	83488.2	126833	95251.4	144805	228224	203687	160890	196238	100090	109222	85693.4	137054	134234	161151
Yeast00265	N-Term(TMT6plex)	187358	211392	191000	232739	96163.5	97211.3	54194.6	90522.2	69118.9	151823	158334	151487	141678	152157	93751	108742	55626.1	97817.4	97406.8	168960
Yeast00265	N-Term(TMT6plex)	284343	288625	240307	324131	84366.5	75199.4	68357.3	121344	90489.3	170643	240296	206833	178252	211906	82250	84119.3	70162.8	131123	127523	189905
Yeast00265	N-Term(TMT6plex)	374305	414087	311867	443094	144348	119070	94570.6	190612	177458	227892	316321	296741	231334	289680	140726	133193	97068.5	205974	250086	253617
Yeast00265	N-Term(TMT6plex)	349099	364240	346567	431471	170268	109810	114096	205446	347994	240272	295020	261020	257073	282082	165996	122835	117110	222002	490416	267394
Yeast00265	N-Term(TMT6plex)	649780	699527	681615	828269	350909	221500	178922	247951	250515	406865	549123	501292	505602	541495	342106	247773	183647	267934	353042	452792
Yeast00265	N-Term(TMT6plex)	521336	620731	729019	756750	411333	376111	241724	379887	354165	430606	440576	444826	540765	494738	401014	420725	248109	410502	499113	479213
Yeast00265	N-Term(TMT6plex); K16(TMT6plex)	521336	620731	729019	756750	411333	376111	241724	379887	354165	430606	440576	444826	540765	494738	401014	420725	248109	410502	499113	479213
Yeast00265	N-Term(TMT6plex)	682520	687183	695006	804695	374390	252217	166815	322982	212076	459626	576790	492446	515535	526083	364997	282135	171221	349011	298871	511508
Yeast00265	N-Term(TMT6plex)	655307	803493	761316	890118	366117	275348	283511	370189	391385	536525	553793	575796	564722	581930	356932	308009	290999	400023	551565	597088
Yeast00265	N-Term(TMT6plex); K16(TMT6plex)	655307	803493	761316	890118	366117	275348	283511	370189	391385	536525	553793	575796	564722	581930	356932	308009	290999	400023	551565	597088
Yeast00265	N-Term(TMT6plex)	907008	1.02292e+06	940517	1.09638e+06	331027	308683	256728	439490	494916	593718	766503	733042	697648	716780	322723	345298	263509	474909	697467	660737
Yeast00265	N-Term(TMT6plex); K16(TMT6plex)	907008	1.02292e+06	940517	1.09638e+06	331027	308683	256728	439490	494916	593718	766503	733042	697648	716780	322723	345298	263509	474909	697467	660737
Yeast00265	N-Term(TMT6plex)	1.09677e+06	1.18059e+06	1.06182e+06	1.20718e+06	435244	282275	188796	459619	386146	665467	926871	846032	787629	789212	424325	315758	193782	496660	544182	740585
Yeast00265	N-Term(TMT6plex)	1.8164e+06	1.85316e+06	1.51432e+06	2.16141e+06	287212	423939	309453	689869	555597	783770	1.53502e+06	1.32801e+06	1.12328e+06	1.41306e+06	280007	474226	317627	745465	782983	872243
Yeast00265	N-Term(TMT6plex)	2199828	2.49838e+06	2193632	2.72975e+06	1.12241e+06	713369	577813	1.09255e+06	1.07628e+06	1.42743e+06	1.85905e+06	1.79038e+06	1.62717e+06	1.78462e+06	1.09425e+06	797987	593075	1.1806e+06	1.51676e+06	1.58856e+06
Yeast00265	N-Term(TMT6plex)	2.27119e+06	2160903	2.2757e+06	2.63045e+06	746929	573473	423965	870146	774034	1.48552e+06	1.91936e+06	1.54854e+06	1.68805e+06	1.7197e+06	728191	641497	435163	940271	1.09082e+06	1.65321e+06
Yeast00265	N-Term(TMT6plex); K11(TMT6plex)	2.66644e+06	2.86467e+06	2.63614e+06	3125947	940571	488722	515666	947461	738685	1494860	2.25338e+06	2.05286e+06	1.95541e+06	2.04364e+06	916974	546693	529286	1.02382e+06	1.041e+06	1.6636e+06
Yeast00265	N-Term(TMT6plex)	5.44224e+06	6512290	5625171	6.81694e+06	2.35768e+06	1.50998e+06	1.01379e+06	2.51062e+06	1988423	3.86594e+06	4.59918e+06	4.66681e+06	4.17259e+06	4.45669e+06	2.29853e+06	1.68909e+06	1.04057e+06	2.71295e+06	2.80221e+06	4.30233e+06
Yeast00265	N-Term(TMT6plex); K11(TMT6plex)	5654432	6412625	5755902	7.4133e+06	2.27314e+06	1.15257e+06	1.25409e+06	2.53133e+06	2.09624e+06	3.93419e+06	4.7785e+06	4.59539e+06	4.26956e+06	4.84657e+06	2.21611e+06	1.28928e+06	1.28721e+06	2.73533e+06	2.95415e+06	4.37828e+06
Yeast00265	N-Term(TMT6plex)	7292723	7949404	7698892	8799115	3.30558e+06	1.98078e+06	1.73983e+06	3.2579e+06	2.69804e+06	4.67705e+06	6.16301e+06	5.69667e+06	5.71081e+06	5.75257e+06	3.22265e+06	2.21573e+06	1.78579e+06	3.52045e+06	3.80225e+06	5.205e+06
Yeast00265 Total		3.60047e+07	3.99579e+07	3.68821e+07	4.44655e+07	1.53224e+07	1.03007e+07	8.54678e+06	1.64212e+07	1.43872e+07	2.36736e+07	3.04272e+07	2.86345e+07	2.73581e+07	2.90701e+07	1.4938e+07	1.15225e+07	8.77252e+06	1.77446e+07	2.02754e+07	2.63459e+07
Yeast00276	N-Term(TMT6plex)	16026.6	20793.9	16782.5	19567.6	11550.6	10194.3	9934.22	9650.13	8682.5	11041.2	13543.9	14901.3	12448.7	12792.6	11260.9	11403.5	10196.6	10427.8	12235.9	12287.5
Yeast00276	N-Term(TMT6plex)	110836	157036	157274	165554	64981.1	46362.3	65502.5	71975.8	77302.4	59725.2	93666.6	112535	116661	108234	63350.9	51861.7	67232.6	77776.3	108940	66467
Yeast00276	N-Term(TMT6plex)	97588.8	167091	130739	164877	64724.7	44103.5	50600.2	85699	84271.2	66437	82471.3	119740	96978.2	107791	63100.9	49334.9	51936.6	92605.5	118760	73936.4
Yeast00276	N-Term(TMT6plex)	111318	150590	128726	160209	71623.1	52945.1	49272.5	72325.2	53799.3	79321.9	94074.1	107915	95484.9	104740	69826.2	59225.3	50573.9	78153.8	75817.5	88275.7
Yeast00276	N-Term(TMT6plex); K7(TMT6plex)	198477	288790	259872	296606	99993.3	72337.6	85518	155508	121210	115394	167731	206952	192766	193911	97484.7	80918.1	87776.8	168040	170817	128420
Yeast00276	N-Term(TMT6plex); K7(TMT6plex)	386631	534484	441270	540108	245459	234581	209332	285323	211858	240371	326738	383019	327322	353105	239301	262407	214861	308317	298564	267504
Yeast00276	N-Term(TMT6plex); K9(TMT6plex)	1.46301e+06	1.86274e+06	1.38011e+06	1.56107e+06	731886	368826	346106	528986	447725	713063	1.23637e+06	1.33487e+06	1.02373e+06	1.02057e+06	713524	412576	355248	571617	630963	793554
Yeast00276	N-Term(TMT6plex); K7(TMT6plex)	1.6993e+06	2.54323e+06	2.06532e+06	2477249	1.02341e+06	682996	758503	1.06869e+06	980622	951959	1.43606e+06	1.82251e+06	1.532e+06	1.61954e+06	997732	764011	778538	1.15482e+06	1.38196e+06	1.05942e+06
Yeast00276 Total		4.08319e+06	5.72475e+06	4.5801e+06	5.38524e+06	2.31362e+06	1.51235e+06	1.57477e+06	2.27816e+06	1.98547e+06	2.23731e+06	3.45066e+06	4.10244e+06	3.39739e+06	3.52069e+06	2.25558e+06	1.69174e+06	1.61636e+06	2.46175e+06	2.79805e+06	2.48986e+06
Yeast00281	K10(TMT6plex)	27754.9	22728.7	23264	28604.7	27538.1	26374.6	22879.8	14081.8	20913.7	19432.8	23455.4	16287.7	17256.6	18700.8	26847.2	29503.1	23484.1	15216.6	29473	21626.4
Yeast00281	N-Term(TMT6plex); K20(TMT6plex); K21(TMT6plex)	248991	404496	115562	123719	121758	29592.2	48016.7	115245	43212.8	137196	210420	289868	85720.8	80883.7	118704	33102.3	49285	124532	60898.3	152683
Yeast00281 Total		276746	427225	138826	152324	149296	55966.8	70896.5	129326	64126.5	156629	233875	306156	102977	99584.5	145551	62605.4	72769.1	139749	90371.3	174309
Yeast00286	N-Term(TMT6plex); K8(TMT6plex)	72954.8	62075.1	96053.9	131694	56034	58100.6	63539.1	66661.1	91221.9	56165.3	61653.4	44484	71250	86097.1	54628.2	64992.3	65217.4	72033.3	128556	62505.3
Yeast00286	N-Term(TMT6plex); K11(TMT6plex)	46984.6	42008.3	77301.9	91686.9	47379.2	49760.8	77916.3	63587.5	112750	56568.2	39706.2	30103.8	57340.3	59941.9	46190.6	55663.3	79974.3	68712	158895	62953.7
Yeast00286	N-Term(TMT6plex); K6(TMT6plex); K14(TMT6plex); K17(TMT6plex)	161520	135947	149612	259385	148870	112855	111878	93291.2	149386	152303	136499	97421.9	110978	169577	145135	126241	114833	100809	210525	169495
Yeast00286	N-Term(TMT6plex); K4(TMT6plex); K12(TMT6plex)	216051	217652	258113	278296	175885	136575	141594	157890	203015	183203	182583	155973	191460	181941	171472	152775	145334	170615	286102	203883
Yeast00286	K14(TMT6plex)	167655	153601	220213	184964	136139	147687	140585	191144	111690	196067	141684	110073	163347	120923	132724	165206	144298	206548	157401	218199
Yeast00286	N-Term(TMT6plex); K4(TMT6plex); K12(TMT6plex); K18(TMT6plex)	266836	247733	235171	409750	169661	170812	159426	105263	53142.2	253696	225500	177529	174443	267881	165405	191074	163637	113746	74891.4	282333
Yeast00286	N-Term(TMT6plex)	316544	343640	313257	384842	347260	263287	259697	237870	253279	263618	267508	246258	232365	251597	338548	294517	266557	257040	356937	293375
Yeast00286	N-Term(TMT6plex)	349715	339325	333782	397644	328527	256622	235893	263318	311440	269079	295540	243166	247589	259966	320285	287062	242123	284538	438901	299453
Yeast00286	N-Term(TMT6plex); K8(TMT6plex); K14(TMT6plex)	270450	264153	340765	404653	230658	216321	141096	160602	153744	281096	228555	189296	252769	264549	224872	241981	144822	173544	216665	312827
Yeast00286	N-Term(TMT6plex); K8(TMT6plex)	514016	458320	603605	859629	426509	336710	381368	500711	633979	416880	434390	328439	447737	561997	415809	376650	391441	541063	893444	463938
Yeast00286	N-Term(TMT6plex); K1(TMT6plex); K4(TMT6plex); K15(TMT6plex)	1106996	1.07353e+06	983400	1.08294e+06	964288	863142	757457	557396	843802	832350	935511	769310	729457	707987	940097	965525	777463	602316	1.18914e+06	926306
Yeast00286	N-Term(TMT6plex); K8(TMT6plex)	1.4773e+06	1.125e+06	1221661	1.99295e+06	881744	847716	813874	901669	514735	1.08351e+06	1.24845e+06	806194	906192	1.30292e+06	859624	948270	835370	974335	725398	1.20582e+06
Yeast00286	N-Term(TMT6plex)	1542013	1.6519e+06	1636572	1.78804e+06	1.3486e+06	1.22934e+06	1.01317e+06	907149	1.52552e+06	1161068	1.30314e+06	1.18378e+06	1.21396e+06	1.16896e+06	1.31477e+06	1.37516e+06	1.03993e+06	980256	2.14986e+06	1.29213e+06
Yeast00286	N-Term(TMT6plex)	1.50772e+06	1.64942e+06	1.53734e+06	1.94517e+06	1.50589e+06	1.49127e+06	1.36981e+06	1.14488e+06	1.81099e+06	1.17026e+06	1.27416e+06	1.182e+06	1.14036e+06	1.27169e+06	1.46811e+06	1.66816e+06	1.40599e+06	1.23714e+06	2.55216e+06	1.30236e+06
Yeast00286	N-Term(TMT6plex)	1.5851e+06	1.85512e+06	1.60558e+06	1.90826e+06	1.61672e+06	1.60816e+06	1.27886e+06	1.28447e+06	1471501	1.26349e+06	1.33955e+06	1.32941e+06	1.19097e+06	1.24756e+06	1.57616e+06	1.79892e+06	1.31264e+06	1.38799e+06	2.07373e+06	1.40612e+06
Yeast00286	N-Term(TMT6plex); K10(TMT6plex)	6.65875e+06	5521584	6.49733e+06	10594536	5.28017e+06	4995388	5.0524e+06	5117923	3.3669e+06	6640886	5.62724e+06	3.95685e+06	4.81953e+06	6.92636e+06	5.1477e+06	5.58793e+06	5.18585e+06	5.53038e+06	4.74486e+06	7.39051e+06
Yeast00286 Total		1.62606e+07	1.5141e+07	1.61098e+07	2.27144e+07	1.36643e+07	1.27838e+07	1.19986e+07	1.17538e+07	1.16071e+07	1.42802e+07	1.37417e+07	1.08503e+07	1.19498e+07	1.48499e+07	1.33215e+07	1.43001e+07	1.23155e+07	1.27011e+07	1.63575e+07	1.58922e+07
Yeast00291	N-Term(TMT6plex)	5354.3	5026.47	5602.02	7763.63	3073.31	1856.63	1819.11	4685.46	5101.98	4484.77	4524.86	3602.04	4155.41	5075.6	2996.21	2076.86	1867.16	5063.06	7190.05	4991.01
Yeast00291	N-Term(TMT6plex)	4697.75	4616.7	4591.64	5221.28	4519.57	4942.94	5568.86	3514.95	2058.08	4711.7	3970.02	3308.4	3405.94	3413.5	4406.19	5529.25	5715.95	3798.22	2900.38	5243.56
Yeast00291	N-Term(TMT6plex)	7312.94	3620.34	6321.68	9123.52	4853.75	4306.52	7116.34	4130.78	5155.46	5728.59	6180.09	2594.39	4689.24	5964.65	4731.98	4817.35	7304.31	4463.68	7265.4	6375.23
Yeast00291	N-Term(TMT6plex); K3(TMT6plex); C11(Carbamidomethyl)	107759	127250	97425.2	140984	79218.4	67523.6	92512.4	83419.1	82167.4	97098	91065.8	91189.3	72267.2	92170.7	77231	75533.1	94955.9	90141.8	115796	108058
Yeast00291	N-Term(TMT6plex); K1(TMT6plex); K6(TMT6plex)	9134985	11533071	11929572	11315974	5638075	2.16404e+06	2.4246e+06	2.77422e+06	1.17244e+06	4982580	7.71988e+06	8.26478e+06	8.84901e+06	7.39801e+06	5.49663e+06	2.42073e+06	2.48864e+06	2.9978e+06	1.65227e+06	5.54502e+06
Yeast00291 Total		9.26011e+06	1.16736e+07	1.20435e+07	1.14791e+07	5.72974e+06	2.24267e+06	2.53161e+06	2.86997e+06	1.26692e+06	5.0946e+06	7.82562e+06	8.36547e+06	8.93352e+06	7.50463e+06	5.58599e+06	2.50869e+06	2.59848e+06	3.10126e+06	1.78542e+06	5.66968e+06
Yeast00296	N-Term(TMT6plex); K2(TMT6plex); K11(TMT6plex)	154194	215706	160808	219969	87144.8	57575.2	52529.5	107529	90340.2	84983.3	130308	154578	119283	143808	84958.5	64404.6	53917	116194	127313	94576.3
Yeast00296	N-Term(TMT6plex); K2(TMT6plex); K11(TMT6plex)	175484	308444	233451	276656	109116	83057.7	69022.7	148565	120109	118887	148300	221036	173167	180868	106379	92909.8	70845.8	160538	169265	132306
Yeast00296	N-Term(TMT6plex)	243230	278496	185736	270434	202717	245557	183434	152831	172781	196074	205551	199574	137774	176801	197631	274684	188279	165147	243494	218207
Yeast00296	N-Term(TMT6plex)	439751	536482	432158	399040	304299	361231	236363	200515	166913	253454	371629	384451	320562	260879	296665	404079	242606	216675	235225	282064
Yeast00296	N-Term(TMT6plex)	303697	486539	478333	475878	267180	268387	305595	322940	452481	345671	256651	348661	354814	311113	260477	300223	313667	348965	637665	384691
Yeast00296	N-Term(TMT6plex)	965213	1.36641e+06	1.19077e+06	1.32981e+06	686603	351571	322199	443830	317201	536947	815692	979192	883279	869387	669378	393273	330709	479598	447021	597558
Yeast00296	N-Term(TMT6plex); K2(TMT6plex); K11(TMT6plex)	1.17846e+06	1.66078e+06	1282623	1582591	634564	345432	378949	703830	632044	538810	995908	1.19014e+06	951412	1.03465e+06	618645	386406	388958	760552	890718	599631
Yeast00296	N-Term(TMT6plex); K2(TMT6plex); K11(TMT6plex)	5635169	8.18817e+06	6.3141e+06	7706512	3.57289e+06	1.93992e+06	1.83995e+06	4.2022e+06	2.92502e+06	2.76466e+06	4.76222e+06	5.86777e+06	4.68361e+06	5.03826e+06	3.48326e+06	2.17003e+06	1.88855e+06	4.54085e+06	4.12213e+06	3.07674e+06
Yeast00296 Total		9.0952e+06	1.3041e+07	1.0278e+07	1.22609e+07	5.86452e+06	3.65273e+06	3.38805e+06	6.28224e+06	4.87689e+06	4.83949e+06	7.68626e+06	9.3454e+06	7.6239e+06	8.01576e+06	5.71739e+06	4.08601e+06	3.47753e+06	6.78852e+06	6.87283e+06	5.38577e+06
Yeast00300	N-Term(TMT6plex); K14(TMT6plex)	1449.65	1783.6	1558.38	1757.21	1801.55	2055.95	1770.96	800.429	763.644	1613.24	1225.08	1278.15	1155.96	1148.81	1756.35	2299.82	1817.74	864.935	1076.18	1795.35
Yeast00300	N-Term(TMT6plex); K13(TMT6plex)	4945.39	3339.34	3429.48	2827.75	5015.7	5085.14	1971.68	842.582	570.209	4701	4179.3	2393.02	2543.89	1848.69	4889.86	5688.33	2023.76	910.485	803.575	5231.65
Yeast00300	N-Term(TMT6plex); K7(TMT6plex)	11347.2	9929.7	12200	10681.1	15474.1	13077.8	9031.38	3780.58	2951.44	13792.2	9589.43	7115.78	9049.59	6982.95	15085.9	14629.1	9269.93	4085.25	4159.36	15349.1
Yeast00300	N-Term(TMT6plex); K13(TMT6plex)	95720.6	76331.2	72958.1	59197.3	98512.5	85429.7	42043.8	17765.1	11124.5	99570.8	80892.5	54700.1	54118.2	38701.2	96041	95563.2	43154.3	19196.8	15677.4	110810
Yeast00300	N-Term(TMT6plex)	103890	96464.5	115628	113047	121199	107554	85531	47693.1	40744.8	113500	87796.8	69128	85769.4	73906.1	118159	120311	87790.1	51536.6	57420.1	126312
Yeast00300	K1(TMT6plex); K11(TMT6plex)	128636	111553	123657	108912	185229	209287	134922	89191.1	87051.4	190558	108709	79940.5	91725	71203.2	180582	234112	138486	96379	122678	212068
Yeast00300	N-Term(TMT6plex); K11(TMT6plex)	128636	111553	123657	108912	185229	209287	134922	89191.1	87051.4	190558	108709	79940.5	91725	71203.2	180582	234112	138486	96379	122678	212068
Yeast00300	N-Term(TMT6plex); C10(Carbamidomethyl); K12(TMT6plex)	365981	325761	379364	296714	422304	306761	235702	77149.2	68550.5	375679	309287	233445	281401	193982	411710	343149	241927	83366.7	96605.8	418086
Yeast00300	K1(TMT6plex); K11(TMT6plex)	582533	342944	484265	586462	834482	850117	477760	263509	270985	559649	492293	245759	359214	383409	813547	950956	490379	284746	381889	622822
Yeast00300	N-Term(TMT6plex); K11(TMT6plex)	582533	342944	484265	586462	834482	850117	477760	263509	270985	559649	492293	245759	359214	383409	813547	950956	490379	284746	381889	622822
Yeast00300	N-Term(TMT6plex); K7(TMT6plex)	730403	617689	865058	799410	788564	628212	602873	336265	227388	708598	617256	442645	641675	522628	768780	702729	618797	363364	320449	788584
Yeast00300	K7(TMT6plex)	1.04519e+06	1.00033e+06	939906	1.17717e+06	1.30142e+06	1.0559e+06	907064	428468	422507	1.12512e+06	883283	716855	697195	769593	1.26877e+06	1.18115e+06	931022	462998	595424	1.25212e+06
Yeast00300	N-Term(TMT6plex); K5(TMT6plex)	1254417	1056684	1.35491e+06	1.15383e+06	1.40999e+06	1.16842e+06	1.02028e+06	453992	354642	1.4062e+06	1.06009e+06	757236	1.00503e+06	754339	1.37462e+06	1.30702e+06	1.04722e+06	490579	499784	1.56493e+06
Yeast00300 Total		5.03569e+06	4.09731e+06	4.96086e+06	5.00538e+06	6.20371e+06	5.49131e+06	4.13163e+06	2.07216e+06	1.84531e+06	5.34918e+06	4.25561e+06	2.9362e+06	3.67982e+06	3.27235e+06	6.04807e+06	6.14267e+06	4.24075e+06	2.23915e+06	2.60054e+06	5.953e+06
Yeast00303	N-Term(TMT6plex)	70486	120862	89365.5	106853	82049	58690.2	81496.9	61910	66894	79550.2	59567	86611.9	66288.7	69856.8	79990.6	65651.9	83649.4	66899.3	94271.4	88529.9
Yeast00303	N-Term(TMT6plex)	138027	171319	150677	169314	121278	122428	131848	121871	199570	96074.6	116645	122770	111768	110692	118235	136950	135330	131692	281247	106920
Yeast00303 Total		208513	292181	240043	276167	203327	181118	213345	183781	266464	175625	176212	209382	178057	180549	198226	202602	218980	198592	375518	195449
Yeast00305	N-Term(TMT6plex)	27400.4	37527.3	32072	53295.2	22331	18148	23545.2	17377.3	38558.9	23446.7	23155.8	26892.7	23790.1	34842.6	21770.8	20300.7	24167.1	18777.8	54339.7	26093.4
Yeast00305	N-Term(TMT6plex); K1(TMT6plex)	51623.3	61456.1	51292.2	59271.1	30667	20790.3	16497.3	21343.5	15352.3	28839.4	43626.3	44040.4	38047.1	38749.5	29897.7	23256.4	16933	23063.6	21635.5	32094.8
Yeast00305	N-Term(TMT6plex)	95140.3	136163	96952.9	142543	63236.4	37961.1	29914	73078.8	67114.9	74126	80402.1	97576.8	71916.8	93190	61649.9	42464	30704.1	78968.2	94582.6	82493.3
Yeast00305	N-Term(TMT6plex)	144292	219937	139575	230739	80796.4	46369.1	42809.6	86014.6	109877	94077.1	121940	157610	103533	150849	78769.4	51869.3	43940.3	92946.5	154846	104697
Yeast00305	N-Term(TMT6plex); K2(TMT6plex)	142969	181659	143928	191260	89981.9	82414.1	57355.2	102169	55966	104142	120822	130180	106762	125039	87724.5	92189.8	58870.1	110403	78870.9	115897
Yeast00305	N-Term(TMT6plex)	198964	276991	227255	334194	107398	55853.4	59395.8	148368	157863	108490	168143	198496	168571	218485	104704	62478.6	60964.6	160325	222471	120737
Yeast00305	N-Term(TMT6plex)	175837	216226	179468	243659	90965.1	48946	41675.9	110472	116556	110359	148598	154951	133124	159296	88683	54751.8	42776.7	119375	164259	122816
Yeast00305	N-Term(TMT6plex)	199398	230671	173784	250037	124946	74206.4	69478	103515	168184	116910	168510	165302	128908	163466	121811	83008.6	71313.1	111857	237016	130107
Yeast00305	K8(TMT6plex)	142512	208370	153456	202751	90661	78149.4	62418.6	75832.4	81569.3	130026	120436	149321	113829	132552	88386.6	87419.3	64067.3	81943.7	114953	144703
Yeast00305	N-Term(TMT6plex)	386105	473654	328873	542356	204443	140326	124904	252399	269664	171410	326294	339428	243948	354574	199314	156971	128203	272740	380028	190759
Yeast00305	N-Term(TMT6plex)	391182	466288	319269	488444	165497	105177	84514.6	196264	252766	171506	330584	334149	236825	319329	161345	117653	86746.9	212081	356215	190866
Yeast00305	N-Term(TMT6plex); K1(TMT6plex)	257002	350579	244542	374907	146673	108837	106609	169151	214379	174168	217190	251230	181394	245102	142993	121747	109425	182783	302116	193828
Yeast00305	N-Term(TMT6plex); K1(TMT6plex)	403378	472723	317224	430221	230912	155622	98173.5	154339	137605	219420	340891	338761	235307	281264	225119	174081	100767	166777	193922	244189
Yeast00305	N-Term(TMT6plex)	407644	542767	372367	567570	177839	185658	137660	254940	352491	254742	344496	388955	276211	371058	173377	207680	141296	275486	496753	283498
Yeast00305	N-Term(TMT6plex); K1(TMT6plex); K9(TMT6plex)	588199	850155	585448	913749	256575	164785	139931	295286	282687	349087	497081	609234	434268	597379	250138	184331	143626	319083	398381	388492
Yeast00305	N-Term(TMT6plex); K1(TMT6plex)	592246	786467	580494	774800	311897	240463	174083	355258	467260	355882	500501	563595	430594	506538	304073	268986	178681	383889	658494	396054
Yeast00305	N-Term(TMT6plex); K1(TMT6plex); K9(TMT6plex)	768624	1.0847e+06	671702	1.13723e+06	389613	185111	221076	380156	279420	399877	649556	777310	498249	743484	379838	207068	226916	410793	393777	445015
Yeast00305	N-Term(TMT6plex)	709063	885789	610844	857497	336610	331136	314736	376007	531930	406884	599222	634770	453107	560603	328166	370414	323049	406310	749630	452813
Yeast00305	N-Term(TMT6plex)	738596	948225	639607	1.07842e+06	313568	215552	188457	456106	540229	418015	624180	679512	474442	705038	305702	241120	193434	492863	761326	465200
Yeast00305	N-Term(TMT6plex)	1.04647e+06	1.39882e+06	979492	1.56456e+06	530551	340815	262922	606636	735591	531966	884363	1.00241e+06	726559	1.02286e+06	517241	381241	269867	655525	1.03664e+06	592014
Yeast00305	N-Term(TMT6plex)	747216	696447	688403	948771	628361	516388	456223	724640	1.76863e+06	558944	631464	499085	510637	620275	612597	577640	468273	783039	2.49246e+06	622038
Yeast00305	N-Term(TMT6plex)	989872	1.26468e+06	1.05948e+06	1.43503e+06	634426	427062	317648	551012	705234	576834	836531	906290	785891	938172	618509	477719	326038	595418	993861	641947
Yeast00305	N-Term(TMT6plex); K4(TMT6plex)	1.36961e+06	1288263	875829	1.16854e+06	626289	434070	221817	326284	444787	588827	1.15745e+06	923189	649664	763952	610577	485559	227676	352580	626822	655294
Yeast00305	N-Term(TMT6plex); K1(TMT6plex)	1.4063e+06	1.5336e+06	1.14154e+06	1.67014e+06	692306	501001	361936	444101	539275	636390	1.18845e+06	1.09901e+06	846758	1.09189e+06	674937	560428	371496	479891	759981	708226
Yeast00305	N-Term(TMT6plex); K2(TMT6plex)	847945	1.20394e+06	989653	1.46713e+06	623368	376020	480665	663480	780441	659371	716590	862764	734096	959163	607729	420623	493360	716950	1.09985e+06	733801
Yeast00305	N-Term(TMT6plex)	1.00664e+06	1.25562e+06	972682	1.41772e+06	542985	336518	345987	528247	758096	679189	850701	899800	721507	926861	529363	376435	355125	570818	1.06836e+06	755856
Yeast00305	N-Term(TMT6plex); K1(TMT6plex)	1.15999e+06	1.5245e+06	944170	1384296	500723	361261	276732	426814	397246	681486	980292	1.09248e+06	700358	905007	488161	404113	284041	461211	559825	758412
Yeast00305	N-Term(TMT6plex); K1(TMT6plex); K9(TMT6plex)	1340718	1825089	1.50709e+06	1.97258e+06	825586	314534	209428	583841	538912	755384	1.13303e+06	1.30789e+06	1.11792e+06	1.28961e+06	804875	351843	214960	630892	759469	840652
Yeast00305	N-Term(TMT6plex)	1.6802e+06	2.37696e+06	1.3775e+06	2.5037e+06	503179	467612	414719	891218	1.43482e+06	804732	1.41992e+06	1.70336e+06	1.02179e+06	1.63684e+06	490555	523079	425673	963042	2.02205e+06	895570
Yeast00305	N-Term(TMT6plex); K4(TMT6plex)	2.06343e+06	2.18888e+06	1.31021e+06	1.70289e+06	924612	621611	366239	472701	467519	885413	1.74378e+06	1.56858e+06	971873	1.1133e+06	901415	695345	375912	510796	658859	985359
Yeast00305	N-Term(TMT6plex); K1(TMT6plex); K9(TMT6plex)	1.72699e+06	2353945	1.46822e+06	2493666	717062	524146	385026	839661	483221	921991	1.45947e+06	1.68687e+06	1.08908e+06	1.63028e+06	699073	586319	395196	907329	680986	1.02607e+06
Yeast00305	N-Term(TMT6plex); K2(TMT6plex)	1.4827e+06	1.9101e+06	1.36468e+06	2.11865e+06	938495	558501	479400	1.11585e+06	1.17795e+06	942519	1.25302e+06	1.36881e+06	1.01228e+06	1.3851e+06	914950	624749	492062	1.20577e+06	1.66005e+06	1.04891e+06
Yeast00305	N-Term(TMT6plex)	1.85677e+06	2.43301e+06	1.63468e+06	2809881	846498	515875	505013	1.16683e+06	1.3616e+06	968039	1.56914e+06	1.74354e+06	1.21256e+06	1.83701e+06	825261	577067	518352	1.26087e+06	1.91885e+06	1.07731e+06
Yeast00305	N-Term(TMT6plex); K1(TMT6plex); K9(TMT6plex)	2.17161e+06	2.7475e+06	2.09375e+06	3.12322e+06	1.17237e+06	616891	678568	1.11724e+06	711645	1.16902e+06	1.8352e+06	1.9689e+06	1.55308e+06	2.04186e+06	1.14295e+06	690065	696491	1.20728e+06	1.0029e+06	1.30098e+06
Yeast00305	N-Term(TMT6plex); K1(TMT6plex)	1.92049e+06	2.0304e+06	1.48988e+06	2.48666e+06	929597	598071	315058	631608	638617	1.19091e+06	1.62299e+06	1.45502e+06	1.10515e+06	1.6257e+06	906276	669013	323379	682509	899980	1.32534e+06
Yeast00305	N-Term(TMT6plex); K5(TMT6plex)	2.22698e+06	2.80823e+06	1.96281e+06	3.12076e+06	1.12166e+06	637767	737433	1244427	1.82355e+06	1.26184e+06	1.882e+06	2.01242e+06	1.45595e+06	2.04025e+06	1.09352e+06	713418	756910	1.34472e+06	2.56986e+06	1.40427e+06
Yeast00305	N-Term(TMT6plex); K1(TMT6plex)	2.6823e+06	3334184	2396107	3.29451e+06	1.37106e+06	828440	628133	644685	554390	1.31429e+06	2.26679e+06	2.38933e+06	1.77736e+06	2.15384e+06	1.33666e+06	926707	644723	696640	781283	1.46265e+06
Yeast00305	N-Term(TMT6plex); K8(TMT6plex)	3.56242e+06	4.9359e+06	3364476	5.51401e+06	2.18923e+06	1.4575e+06	1.32094e+06	3.28449e+06	3899236	2.02522e+06	3.01056e+06	3.53714e+06	2.49567e+06	3.60488e+06	2.13431e+06	1.63038e+06	1.35583e+06	3.54918e+06	5.49506e+06	2.25383e+06
Yeast00305	N-Term(TMT6plex); K1(TMT6plex); K9(TMT6plex)	7.02236e+06	9726815	7539803	10813409	3.72282e+06	2.48442e+06	1.2587e+06	2.9679e+06	2.68885e+06	3.98527e+06	5.93453e+06	6.97039e+06	5.5928e+06	7.06945e+06	3.62943e+06	2.77911e+06	1.29195e+06	3.20709e+06	3.78929e+06	4.43513e+06
Yeast00305	N-Term(TMT6plex); K8(TMT6plex)	34618524	46711864	30982902	45231440	18066282	10775421	9002916	16675391	12569362	16895516	2.92558e+07	3.34744e+07	2.29822e+07	2.95708e+07	1.7613e+07	1.20536e+07	9.24071e+06	1.80193e+07	1.77136e+07	1.88027e+07
Yeast00305 Total		7.93497e+07	1.03979e+08	7.20115e+07	1.07115e+08	4.13421e+07	2.59894e+07	2.10187e+07	3.95351e+07	3.86184e+07	4.17446e+07	6.70576e+07	7.45131e+07	5.3416e+07	7.00279e+07	4.03049e+07	2.90722e+07	2.15739e+07	4.27213e+07	5.44236e+07	4.64567e+07
Yeast00306	N-Term(TMT6plex); K14(TMT6plex)	210825	226963	284471	339487	184943	153731	149819	263574	186196	216180	178166	162645	211012	221946	180303	171966	153776	284815	262400	240583
Yeast00306 Total		210825	226963	284471	339487	184943	153731	149819	263574	186196	216180	178166	162645	211012	221946	180303	171966	153776	284815	262400	240583
Yeast00310	N-Term(TMT6plex); K2(TMT6plex)	2029.17	5383.5	4460.03	5770.14	1967.44	1672.6	1317.09	3135.58	2630.45	1572.84	1714.83	3857.9	3308.32	3772.33	1918.08	1871	1351.87	3388.27	3707	1750.39
Yeast00310	N-Term(TMT6plex)	9479.14	14546.6	11024.9	16829.7	6493.62	4947.06	4455.34	8550.29	12246.2	6747.5	8010.72	10424.3	8177.91	11002.7	6330.71	5533.87	4573.02	9239.35	17258.1	7509.16
Yeast00310	N-Term(TMT6plex); K5(TMT6plex)	27244.6	33843.1	31933.8	37241.8	17668	13465.4	13563.2	21098.9	30807.6	15289.6	23024.2	24252.5	23687.5	24347.4	17224.7	15062.7	13921.4	22799.2	43416.1	17015.5
Yeast00310	N-Term(TMT6plex); C11(Carbamidomethyl)	66103.4	57032.8	50636.5	52823.6	20779.1	20639.9	15917.3	16558.3	10496.6	31488.4	55863.3	40870.6	37560.6	34534.3	20257.8	23088.1	16337.7	17892.7	14792.4	35042.8
Yeast00310	N-Term(TMT6plex)	61214.4	59902.8	53088.6	83707.2	33659.3	31384.4	29944.6	22981.1	33939.8	38113.3	51731.7	42927.3	39379.6	54725	32814.8	35107.2	30735.5	24833.2	47830.2	42415.6
Yeast00310	N-Term(TMT6plex)	65919	99374.1	56160.9	70875.1	32688.6	32988.4	18610.9	25595.9	42551.5	38222.4	55707.5	71213	41658.5	46335.8	31868.5	36901.4	19102.5	27658.7	59966.3	42537
Yeast00310	N-Term(TMT6plex); K21(TMT6plex)	73264.1	98321.7	76314	81669.7	72154	41379.9	47567.3	30653	63146.9	44791.7	61914.8	70458.9	56607.5	53392.9	70343.8	46288.3	48823.7	33123.3	88990.6	49847.8
Yeast00310	N-Term(TMT6plex); K1(TMT6plex); K17(TMT6plex); K19(TMT6plex)	109736	139814	149802	188107	72989	45437.5	54884.3	37376.6	73554	82225.4	92736.9	100193	111119	122978	71157.9	50827.2	56334	40388.8	103657	91507.1
Yeast00310	N-Term(TMT6plex); K18(TMT6plex)	215941	256221	242717	276238	86577.4	62637.6	25850.8	45587.7	64639.8	141603	182490	183612	180041	180595	84405.4	70067.5	26533.6	49261.6	91094.6	157588
Yeast00310	N-Term(TMT6plex)	240814	300171	241017	335626	116210	77489.9	88647.1	138410	147705	154320	203510	215107	178779	219421	113294	86681.5	90988.5	149564	208155	171739
Yeast00310	N-Term(TMT6plex); K13(TMT6plex)	237003	289992	290513	340157	233204	185191	144287	196886	212750	165209	200289	207812	215494	222384	227353	207158	148098	212753	299821	183858
Yeast00310	N-Term(TMT6plex); K10(TMT6plex)	317470	296082	264808	279601	252591	210553	205272	153552	264722	194110	268291	212177	196427	182794	246254	235529	210694	165927	373063	216021
Yeast00310	N-Term(TMT6plex)	553086	633711	498920	634711	256927	195986	166619	213721	218901	290534	467407	454127	370084	414953	250481	219233	171020	230945	308490	323329
Yeast00310	N-Term(TMT6plex); K6(TMT6plex); K8(TMT6plex)	909313	948728	754551	998515	500707	437303	389391	431970	514003	472453	768451	679874	559704	652796	488145	489174	399675	466783	724366	525783
Yeast00310	N-Term(TMT6plex)	791635	1.00042e+06	821162	819858	489024	438720	345048	293769	233207	498586	669003	716917	609114	535996	476756	490760	354162	317444	328651	554866
Yeast00310 Total		3.68025e+06	4.23354e+06	3.54711e+06	4.22173e+06	2.19364e+06	1.7998e+06	1.55138e+06	1.63985e+06	1.9253e+06	2.17527e+06	3.11014e+06	3.03382e+06	2.63114e+06	2.76003e+06	2.1386e+06	2.01328e+06	1.59235e+06	1.772e+06	2.71326e+06	2.42081e+06
Yeast00313	N-Term(TMT6plex)	7181.78	11220.9	11498.5	13425	14105.3	13309.1	10966.7	10521.9	8444.56	9053.15	6069.25	8041.04	8529.21	8776.81	13751.4	14887.8	11256.3	11369.9	11900.6	10075.1
Yeast00313	N-Term(TMT6plex); K13(TMT6plex)	21073.6	25270.8	20426.1	17743.8	13690.9	11777.8	10609	12569.9	12759.9	10378.8	17809	18109.5	15151.5	11600.3	13347.4	13174.9	10889.2	13582.9	17982.1	11550.3
Yeast00313	N-Term(TMT6plex); K19(TMT6plex)	24759.6	32518.3	37734.8	39793.1	39136.8	26850.6	35996.4	52063.9	50603.9	13753.6	20924.1	23303.1	27990.5	26015.4	38154.9	30035.5	36947.2	56259.7	71314.4	15306.1
Yeast00313	N-Term(TMT6plex)	50453	37391.7	46478.1	56578.3	44344.8	31641.4	28390.5	37024.1	49786.4	16051.8	42637.4	26795.5	34476.1	36989	43232.3	35394.6	29140.4	40007.9	70162.2	17863.8
Yeast00313	N-Term(TMT6plex); K1(TMT6plex)	105637	125939	101040	151466	90405.8	77116.4	65065	88022.7	108002	99444.5	89272.9	90249.5	74948.4	99023.2	88137.7	86263.8	66783.6	95116.4	152203	110670
Yeast00313	N-Term(TMT6plex); K5(TMT6plex)	185838	165542	189017	259761	136541	108844	112155	129451	109518	110621	157049	118630	140207	169823	133115	121754	115118	139884	154339	123107
Yeast00313	N-Term(TMT6plex)	220081	208032	248361	293667	150354	168180	170300	180528	229743	162467	185988	149079	184227	191990	146582	188129	174798	195077	323768	180806
Yeast00313	N-Term(TMT6plex); K13(TMT6plex)	360724	458185	482872	620948	312526	212671	358092	645421	716925	209881	304844	328342	358181	405956	304685	237898	367550	697435	1.01034e+06	233572
Yeast00313	N-Term(TMT6plex); K8(TMT6plex)	675488	964040	855954	1.13046e+06	633664	521394	844480	1.014e+06	1373618	498940	570848	690846	634922	739054	617767	583241	866785	1.09572e+06	1.93579e+06	555261
Yeast00313	N-Term(TMT6plex); K8(TMT6plex)	1.09111e+06	1.41243e+06	1.53543e+06	1.70936e+06	1.07169e+06	796377	1.17622e+06	1.3798e+06	1.74418e+06	749604	922087	1.01217e+06	1.13893e+06	1.11752e+06	1.04481e+06	890842	1.20729e+06	1.491e+06	2.458e+06	834219
Yeast00313	N-Term(TMT6plex); K13(TMT6plex)	1.65091e+06	2128463	1.76599e+06	2.24986e+06	1.13545e+06	912245	1.40139e+06	2.15137e+06	2566555	955025	1.39517e+06	1.52529e+06	1.30996e+06	1.47089e+06	1.10696e+06	1.02045e+06	1.4384e+06	2.32475e+06	3.61696e+06	1.06283e+06
Yeast00313	N-Term(TMT6plex); K8(TMT6plex)	2.86774e+06	3.14641e+06	3696335	3.70278e+06	2.63124e+06	1.59947e+06	3.14197e+06	3.96024e+06	4.85019e+06	1.60979e+06	2.4235e+06	2.25476e+06	2.74183e+06	2.42075e+06	2.56523e+06	1.7892e+06	3.22496e+06	4.2794e+06	6.8352e+06	1.7915e+06
Yeast00313	N-Term(TMT6plex); K1(TMT6plex)	2.71664e+06	3.49653e+06	3.10977e+06	4.26991e+06	1.57818e+06	1.36699e+06	1.6298e+06	1.50914e+06	1.38965e+06	2.7255e+06	2.2958e+06	2.50567e+06	2.30673e+06	2.79153e+06	1.53858e+06	1.52914e+06	1.67285e+06	1.63076e+06	1.95839e+06	3.03315e+06
Yeast00313 Total		9.97764e+06	1.2212e+07	1.21009e+07	1.45158e+07	7.85132e+06	5.84687e+06	8.98544e+06	1.11702e+07	1.321e+07	7.17051e+06	8.432e+06	8.75129e+06	8.97609e+06	9.48992e+06	7.65435e+06	6.54041e+06	9.22277e+06	1.20704e+07	1.86163e+07	7.97992e+06
Yeast00314	N-Term(TMT6plex); M2(Oxidation); C11(Carbamidomethyl)	18736.5	14467.7	17994.8	19640.4	14417.9	18396.4	12747.4	23535.3	27480.9	15194	15834	10367.8	13348	12840.3	14056.2	20578.5	13084.1	25432	38727.8	16909.1
Yeast00314	N-Term(TMT6plex); C11(Carbamidomethyl)	17790.1	14911.1	19960.8	23551.5	15191.9	17224.5	17854.3	20295.7	20578.4	17946.8	15034.2	10685.5	14806.4	15397.2	14810.8	19267.7	18325.9	21931.3	29000.4	19972.6
Yeast00314	N-Term(TMT6plex); C5(Carbamidomethyl)	30757.8	18019.3	35800.5	35935.2	19063.1	20720.5	13123.2	12823.9	10030.6	28319	25993.1	12912.9	26555.8	23493.3	18584.8	23178.3	13469.8	13857.3	14135.7	31515.7
Yeast00314	N-Term(TMT6plex); C10(Carbamidomethyl)	90039.3	68917.2	88186	121888	34045.4	56989	24251.4	31007.4	35710.7	70866.2	76091.3	49387.1	65413.8	79686.4	33191.2	63748.9	24892	33506.3	50325.9	78865.6
Yeast00314	N-Term(TMT6plex); K7(TMT6plex)	225977	210501	266414	374699	219116	257126	354239	542108	940449	258725	190971	150848	197618	244966	213618	287625	363596	585796	1.32534e+06	287930
Yeast00314	N-Term(TMT6plex); K2(TMT6plex); K5(TMT6plex); K15(TMT6plex)	564962	395502	440918	538173	256048	228731	171612	155615	91173.5	368043	477443	283423	327060	351840	249624	255863	176145	168156	128488	409588
Yeast00314	N-Term(TMT6plex); K7(TMT6plex)	391952	339412	553063	625715	360230	387768	558467	922160	1.51931e+06	407343	331234	243228	410246	409072	351193	433764	573218	996477	2.1411e+06	453324
Yeast00314	N-Term(TMT6plex); K7(TMT6plex)	511044	389525	538217	665713	424176	389679	577566	867681	1.51829e+06	411687	431878	279139	399233	435221	413535	435902	592822	937607	2.13967e+06	458158
Yeast00314	N-Term(TMT6plex); K8(TMT6plex)	858571	844204	917071	1.12623e+06	716963	809222	858515	1.21713e+06	2078279	713959	725569	604969	680256	736292	698976	905209	881191	1.31522e+06	2.92885e+06	794551
Yeast00314	N-Term(TMT6plex); K1(TMT6plex); K9(TMT6plex)	1.58238e+06	1.18838e+06	1864772	2493240	1.0757e+06	951245	1.17555e+06	1.41179e+06	1.1342e+06	1.61999e+06	1.33726e+06	851613	1.38323e+06	1.63e+06	1.04871e+06	1.06408e+06	1.2066e+06	1.52557e+06	1.59839e+06	1.80285e+06
Yeast00314 Total		4.29221e+06	3.48384e+06	4.7424e+06	6.02479e+06	3.13495e+06	3.1371e+06	3.76393e+06	5.20415e+06	7.37549e+06	3.91207e+06	3.62731e+06	2.49657e+06	3.51777e+06	3.93881e+06	3.0563e+06	3.50922e+06	3.86334e+06	5.62355e+06	1.0394e+07	4.35367e+06
Yeast00318	N-Term(TMT6plex)	1017.17	1280.48	1386.78	1753.25	1350.57	1084.9	1145.47	1727.2	1612.05	1165.9	859.599	917.612	1028.67	1146.22	1316.68	1213.59	1175.72	1866.4	2271.81	1297.51
Yeast00318	N-Term(TMT6plex); K7(TMT6plex); K24(TMT6plex)	7338.67	8758.59	7836.41	12066.7	2982.2	2364.93	3159.7	4388.39	3540.82	3837.55	6201.84	6276.54	5812.82	7888.79	2907.38	2645.46	3243.16	4742.05	4989.95	4270.73
Yeast00318	N-Term(TMT6plex); K21(TMT6plex)	6577.21	4799.84	8077.38	10210.3	6477.16	6938.62	4093.91	5142.92	3663.1	6241.46	5558.33	3439.64	5991.56	6675.14	6314.67	7761.66	4202.04	5557.38	5162.28	6946
Yeast00318	N-Term(TMT6plex); M1(Oxidation); C7(Carbamidomethyl); K10(TMT6plex)	7993.66	9358.02	9986.25	10154.9	7522.97	6691.94	6456.01	8198.42	9099.38	7629.72	6755.36	6706.1	7407.51	6638.95	7334.24	7485.72	6626.53	8859.13	12823.4	8490.97
Yeast00318	N-Term(TMT6plex); K21(TMT6plex)	12549	13586	14371	14052.3	8098.53	8199.03	11504.3	7742.06	3704.47	7650.36	10605	9735.95	10660	9186.94	7895.36	9171.58	11808.2	8365.99	5220.58	8513.93
Yeast00318	N-Term(TMT6plex); K21(TMT6plex)	13941.8	15041.5	20179.4	23773.8	8603.48	7696.82	6544.96	8348.88	4698.44	10629.9	11782.1	10779	14968.5	15542.5	8387.64	8609.79	6717.83	9021.72	6621.34	11829.8
Yeast00318	N-Term(TMT6plex)	11306.4	14082.3	16099.6	18027.4	12602.1	9299.94	11176.8	17606.2	14999.9	12007.4	9554.94	10091.6	11942.2	11785.7	12286	10403.1	11472	19025.1	21138.9	13362.8
Yeast00318	N-Term(TMT6plex); K21(TMT6plex)	19677.3	18795.5	23703.6	28808.2	9974.16	7466.87	7167.94	8020.64	6226.46	13698.8	16629.1	13469.2	17582.6	18833.8	9723.93	8352.57	7357.26	8667.03	8774.72	15245.1
Yeast00318	N-Term(TMT6plex); K21(TMT6plex)	20703.6	22242.6	20981.7	25541.7	13003	12391.3	18642.4	18459.5	14554.7	14697.9	17496.4	15939.4	15563.6	16698.3	12676.8	13861.1	19134.8	19947.2	20511.4	16357
Yeast00318	N-Term(TMT6plex); K12(TMT6plex)	21373.5	20609.6	18338.3	25562.4	13916.1	12922.9	13073.5	13868	9755.53	17284.8	18062.5	14769.2	13602.8	16711.9	13566.9	14455.8	13418.8	14985.6	13748.1	19235.9
Yeast00318	N-Term(TMT6plex); K7(TMT6plex); K24(TMT6plex)	31421.2	39782.2	48662.1	61346.9	18151.9	9188.21	14055.6	22634.3	16257.2	17674.4	26553.8	28508.5	36096.1	40106.6	17696.5	10278.1	14426.9	24458.4	22910.6	19669.5
Yeast00318	N-Term(TMT6plex); K21(TMT6plex)	39805.4	27569.8	34484.9	45439.9	11879.1	15376.3	12405.2	12948.6	16961.1	21836.2	33639.2	19756.9	25579.9	29707.1	11581.1	17200.2	12732.9	13992.1	23902.7	24301.1
Yeast00318	N-Term(TMT6plex); K21(TMT6plex)	29635.4	46288.1	46639.9	52686.6	21782.2	20156.7	13957.9	10798	15889.7	22279.3	25044.6	33170.8	34596.1	34444.7	21235.7	22547.6	14326.5	11668.2	22392.8	24794.2
Yeast00318	N-Term(TMT6plex); K26(TMT6plex)	28473	29808.8	30858.7	49498.7	34695.8	20287.6	33226.4	21070.8	13745.6	26713.6	24062.2	21361.4	22890.1	32360.6	33825.4	22694.1	34104	22768.9	19371.2	29729
Yeast00318	N-Term(TMT6plex); K30(TMT6plex)	37934.2	41645.9	34174.1	56566.7	21687.1	15514.6	20298.1	24400.7	14600.5	29275.2	32057.8	29844.1	25349.3	36981.5	21143.1	17354.9	20834.2	26367.2	20576	32579.8
Yeast00318	N-Term(TMT6plex); K13(TMT6plex)	37547.7	36913.1	56964.6	54715.4	25525.5	19059.3	13298.5	19988	21750.8	30158.6	31731.2	26452.5	42254.6	35771.1	24885.1	21320	13649.8	21598.8	30652.7	33562.9
Yeast00318	N-Term(TMT6plex)	34718.6	42369.5	65983.6	59764.9	27628.9	21191.1	13987.4	27272	15837.6	36583.7	29340.3	30362.6	48944.7	39072.3	26935.7	23704.8	14356.8	29469.9	22319.4	40713.2
Yeast00318	N-Term(TMT6plex); K18(TMT6plex)	40860.6	50025.4	53592.8	62288.8	13405.6	30995.6	24189.3	23416.1	14012.1	37149.5	34530.9	35849	39753.6	40722.4	13069.3	34672.2	24828.2	25303.2	19746.8	41342.9
Yeast00318	N-Term(TMT6plex); K21(TMT6plex)	70665.4	68433.7	76001.9	100145	17792.9	28789.3	28855.3	30591.6	25876.3	37186.1	59718.6	49040.7	56376	65471.7	17346.5	32204.2	29617.5	33057	36466.6	41383.6
Yeast00318	N-Term(TMT6plex); K3(TMT6plex); K30(TMT6plex); K31(TMT6plex)	61437.9	72067.4	70151	98243	33646.5	27049.1	30791.9	22871.8	12889.8	48586.2	51920.5	51644.6	52035.9	64228	32802.3	30257.6	31605.2	24715	18165.1	54070.6
Yeast00318	N-Term(TMT6plex); K12(TMT6plex)	96388.8	95209.2	94277	145000	61648.8	33716.3	54401.6	64852.1	72463.6	54920.8	81457.2	68228.4	69931.9	94796	60102.2	37715.7	55838.5	70078.5	102120	61120.3
Yeast00318	N-Term(TMT6plex); K6(TMT6plex)	81073.8	93933	109875	129836	57746.3	56910.5	84214	154701	115601	64114.6	68514.6	67313.9	81502.2	84882.4	56297.6	63661.1	86438.3	167168	162912	71351.9
Yeast00318	K9(TMT6plex)	91782.6	110180	105678	141362	86538.6	63330.6	64441.7	89318.8	57012.2	65791.2	77564.5	78956.6	78388.8	92418	84367.6	70842.7	66143.8	96517	80345.2	73217.8
Yeast00318	N-Term(TMT6plex); K4(TMT6plex); K16(TMT6plex)	144460	121482	132869	161294	59260.7	45666.4	26570.2	32449.5	12196.5	84857.1	122081	87055.9	98558.1	105448	57774	51083.2	27272	35064.6	17188.1	94435.8
Yeast00318	N-Term(TMT6plex)	103748	156753	144754	154245	71217.5	86309.8	106551	156668	165153	89091.7	87676.5	112331	107374	100840	69430.9	96547.6	109365	169294	232745	99148.4
Yeast00318	N-Term(TMT6plex); K21(TMT6plex)	147487	163164	152798	218800	39595.6	45842.1	54848.4	79369	52954.1	91953	124640	116926	113341	143044	38602.2	51279.8	56297.1	85765.3	74626.3	102333
Yeast00318	N-Term(TMT6plex); K21(TMT6plex)	80390.7	100765	100955	138759	47662.5	41891.8	51890.3	67133.2	50699.4	94848.9	67937.4	72210.1	74885.5	90715.8	46466.8	46860.9	53260.9	72543.5	71448.9	105555
Yeast00318	N-Term(TMT6plex); C7(Carbamidomethyl); K9(TMT6plex); K22(TMT6plex)	135593	122921	147580	200112	61690.3	49884.7	46736.6	42027.7	24160.5	97208.6	114588	88087.3	109471	130827	60142.6	55801.9	47971.1	45414.7	34048.6	108182
Yeast00318	N-Term(TMT6plex); K13(TMT6plex)	144414	161082	178441	201467	109315	87785.3	72103	69974.4	61667.4	101876	122043	115434	132362	131713	106572	98198.2	74007.5	75613.6	86905.7	113376
Yeast00318	N-Term(TMT6plex); K14(TMT6plex)	115996	180070	169086	229029	92745.4	58479.5	50534.9	111905	74901.1	102055	98027.1	129041	125423	149731	90418.6	65416.1	51869.7	120923	105556	113575
Yeast00318	N-Term(TMT6plex)	125996	135026	141029	160988	71830.7	94342.9	71370.9	139383	110322	110239	106478	96761.6	104612	105248	70028.6	105534	73256	150615	155472	122682
Yeast00318	N-Term(TMT6plex); K12(TMT6plex)	138744	176542	199754	221620	87375.5	81700.7	60118.6	59468.8	65720.1	110997	117251	126513	148172	144888	85183.4	91391.8	61706.6	64261.4	92617	123527
Yeast00318	N-Term(TMT6plex); K30(TMT6plex)	179189	168879	178402	218788	112643	123623	108205	69360.5	53232	122777	151431	121021	132333	143036	109817	138287	111063	74950.2	75018	136636
Yeast00318	N-Term(TMT6plex)	94947.5	119440	128330	148344	58972.7	41499.5	44259.2	108242	82303.9	123923	80239.1	85592.6	95191.5	96982.7	57493.2	46422.1	45428.2	116965	115988	137912
Yeast00318	N-Term(TMT6plex); K21(TMT6plex)	182840	202579	226928	280406	96911.2	74982.7	72413.1	84732	40348.2	125771	154516	145171	168328	183320	94479.9	83877	74325.7	91560.6	56861.3	139968
Yeast00318	N-Term(TMT6plex); K9(TMT6plex)	175776	182156	237864	273019	94931.1	66400.5	68145.4	89255.6	88334.9	128680	148547	130536	176441	178491	92549.5	74276.8	69945.3	96448.7	124487	143205
Yeast00318	N-Term(TMT6plex)	160652	212442	206732	228017	121604	89189.2	73721.1	129329	65133.4	128774	135766	152239	153348	149070	118553	99768.6	75668.2	139752	91790.2	143310
Yeast00318	N-Term(TMT6plex); K21(TMT6plex)	178068	182153	255319	256651	91240.5	85081	77947.4	117957	88515.5	135458	150483	130534	189388	167790	88951.5	95173	80006.2	127463	124742	150748
Yeast00318	N-Term(TMT6plex); K21(TMT6plex)	141505	179406	224259	252898	106059	64325.5	68634.4	90883	56443.1	137513	119584	128565	166349	165336	103398	71955.6	70447.2	98207.3	79543.3	153035
Yeast00318	N-Term(TMT6plex)	174995	177931	192459	194917	98914.9	75692.1	79563	174236	132828	139615	147886	127508	142760	127430	96433.3	84670.5	81664.5	188277	187190	155374
Yeast00318	N-Term(TMT6plex); K3(TMT6plex); K6(TMT6plex)	235853	175217	213290	216750	82783.8	79920.1	42266.4	40593.5	25958.6	144160	199317	125563	158212	141704	80706.9	89400.1	43382.7	43864.9	36582.5	160433
Yeast00318	N-Term(TMT6plex); K4(TMT6plex); K16(TMT6plex)	262329	204210	182955	246619	113222	75062.1	50865.6	52629.1	32561.1	144657	221692	146340	135710	161231	110381	83965.7	52209.1	56870.5	45887.2	160985
Yeast00318	N-Term(TMT6plex)	204336	302997	217274	343490	180119	155491	185561	227226	257245	152125	172682	217133	161168	224563	175600	173935	190462	245538	362526	169297
Yeast00318	N-Term(TMT6plex); K21(TMT6plex)	196792	182541	218629	284103	109525	123170	146239	93281.8	53811.4	152743	166307	130812	162172	185737	106778	137780	150102	100799	75834.5	169985
Yeast00318	N-Term(TMT6plex); K21(TMT6plex)	182112	192714	235451	256390	101388	127293	168729	106641	46847.5	161167	153901	138102	174651	167619	98844.9	142392	173185	115235	66020.6	179360
Yeast00318	N-Term(TMT6plex); K27(TMT6plex); K28(TMT6plex)	209513	197612	267929	307987	80531.2	80475.3	77111.5	85874.3	145553	185995	177057	141612	198742	201352	78510.9	90021.1	79148.2	92794.9	205122	206990
Yeast00318	N-Term(TMT6plex)	334518	372476	237074	353948	186321	89526	106827	132173	54728.8	186061	282698	266922	175855	231399	181647	100145	109649	142825	77127.4	207064
Yeast00318	N-Term(TMT6plex); K21(TMT6plex)	267451	265657	333797	413415	116978	111468	115307	132783	95495.6	189879	226020	190374	247601	270277	114043	124690	118353	143484	134579	211312
Yeast00318	N-Term(TMT6plex); C7(Carbamidomethyl); K9(TMT6plex); K22(TMT6plex)	238630	274500	347026	421567	140090	135149	90592.6	99807.2	103459	190931	201664	196711	257414	275607	136575	151180	92985.4	107851	145801	212484
Yeast00318	N-Term(TMT6plex)	227653	285075	258216	323305	165648	202434	208632	239693	252494	199093	192388	204289	191537	211366	161493	226446	214142	259010	355830	221566
Yeast00318	N-Term(TMT6plex); K21(TMT6plex)	300790	276575	392961	468597	142959	90295.3	92636.5	123350	90591	206028	254194	198198	291487	306353	139373	101006	95083.3	133291	127667	229285
Yeast00318	N-Term(TMT6plex); K21(TMT6plex)	217218	248320	429261	459369	237828	160157	113128	193785	120522	228541	183569	177950	318413	300320	231861	179155	116116	209402	169848	254339
Yeast00318	N-Term(TMT6plex); C11(Carbamidomethyl); K15(TMT6plex); K17(TMT6plex)	358029	243602	280215	315152	128435	113535	60677.9	56418.6	25898.6	245062	302567	174569	207856	206036	125213	127002	62280.6	60965.4	36497.9	272725
Yeast00318	N-Term(TMT6plex); C7(Carbamidomethyl); K10(TMT6plex)	272987	315715	301854	336586	187246	168284	175395	247095	164580	265258	230698	226246	223906	220049	182548	188245	180028	267008	231937	295201
Yeast00318	N-Term(TMT6plex); K27(TMT6plex); K28(TMT6plex)	367580	398093	620438	762527	212500	177747	169638	220311	199762	270273	310638	285280	460223	498515	207169	198831	174118	238066	281518	300781
Yeast00318	N-Term(TMT6plex); K9(TMT6plex)	381972	449737	499530	614752	194941	129979	128887	186367	182158	271443	322801	322289	370537	401904	190050	145397	132291	201387	256709	302084
Yeast00318	N-Term(TMT6plex); K18(TMT6plex)	362641	381016	426595	571444	188594	134369	103583	191708	160166	278232	306465	273042	316435	373591	183862	150308	106319	207158	225716	309639
Yeast00318	N-Term(TMT6plex); K9(TMT6plex)	456645	516387	538386	711051	238068	197512	172722	214390	217976	289851	385906	370051	399359	464862	232095	220940	177284	231668	307185	322569
Yeast00318	N-Term(TMT6plex); K8(TMT6plex); K10(TMT6plex)	269994	312570	341775	371995	245367	208036	254027	252666	180253	291310	228169	223992	253519	243198	239212	232713	260736	273028	254024	324194
Yeast00318	N-Term(TMT6plex); K7(TMT6plex)	351241	462102	399654	494950	199769	170907	199970	354776	247568	295995	296831	331149	296452	323582	194757	191180	205251	383368	348889	329407
Yeast00318	N-Term(TMT6plex); K12(TMT6plex)	421280	431814	529323	635648	225694	201691	165661	166107	165193	297737	356020	309445	392636	415566	220031	225615	170037	179494	232800	331346
Yeast00318	N-Term(TMT6plex); K8(TMT6plex); K14(TMT6plex)	359880	388732	490791	638683	194036	146245	161018	267666	228994	315761	304131	278571	364054	417550	189169	163592	165270	289237	322713	351404
Yeast00318	N-Term(TMT6plex)	308622	360690	347491	472181	303347	257178	342908	477627	394115	319203	260813	258476	257759	308697	295737	287684	351965	516119	555412	355235
Yeast00318	N-Term(TMT6plex); K8(TMT6plex); K14(TMT6plex)	386943	407695	549250	570674	219948	146771	152222	208330	132183	323273	327001	292160	407418	373088	214430	164181	156243	225119	186280	359765
Yeast00318	N-Term(TMT6plex); C7(Carbamidomethyl); K10(TMT6plex)	398822	419862	415647	443051	284457	263601	273083	365268	266313	333944	337041	300880	308314	289652	277321	294869	280296	394705	375305	371639
Yeast00318	N-Term(TMT6plex); K1(TMT6plex); K12(TMT6plex)	507473	535784	620408	843458	329363	222694	257690	299094	272881	359859	428860	383951	460200	551425	321100	249109	264497	323198	384561	400481
Yeast00318	N-Term(TMT6plex); K5(TMT6plex)	455916	454297	511196	637505	231901	192690	127545	227676	161758	375466	385290	325557	379190	416780	226083	215547	130914	246025	227960	417849
Yeast00318	N-Term(TMT6plex); K13(TMT6plex)	598362	643881	914909	1.01034e+06	330398	244234	174355	318276	211476	468534	505670	461415	678653	660525	322109	273204	178960	343926	298025	521422
Yeast00318	N-Term(TMT6plex); K9(TMT6plex)	727430	859901	897345	1.22259e+06	423477	251104	241028	416538	386561	496951	614744	616218	665624	799288	412853	280889	247394	450107	544767	553047
Yeast00318	N-Term(TMT6plex); K13(TMT6plex)	712275	703551	919838	953256	434442	377286	351645	318207	294536	530694	601936	504176	682309	623207	423543	422039	360933	343851	415079	590599
Yeast00318	N-Term(TMT6plex)	598475	749241	712490	852290	446148	338323	357324	738387	623573	538505	505765	536918	528504	557199	434955	378454	366762	797893	878780	599291
Yeast00318	N-Term(TMT6plex); K6(TMT6plex); K15(TMT6plex)	744086	846894	1088679	1.26549e+06	380141	295458	263813	371528	369015	539850	628820	606897	807550	827338	370604	330505	270781	401469	520040	600788
Yeast00318	N-Term(TMT6plex); K6(TMT6plex)	668149	672286	774685	878961	361694	299009	221761	266502	300671	560754	564646	481770	574638	574636	352620	334476	227619	287979	423725	624052
Yeast00318	N-Term(TMT6plex); K21(TMT6plex)	612499	710137	916541	1.00455e+06	470226	362445	420804	366578	191939	561054	517617	508895	679863	656741	458429	405437	431918	396121	270493	624386
Yeast00318	N-Term(TMT6plex); C7(Carbamidomethyl); K10(TMT6plex)	713826	853690	772722	958273	540164	435322	498297	677708	487816	662630	603247	611767	573183	626487	526613	486959	511459	732325	687461	737428
Yeast00318	N-Term(TMT6plex); K5(TMT6plex)	1.02177e+06	1.01643e+06	1.10974e+06	1.29833e+06	432385	305756	268128	460942	335553	702864	863487	728390	823175	848807	421538	342025	275210	498089	472882	782204
Yeast00318	N-Term(TMT6plex); K12(TMT6plex)	899364	945159	1.13868e+06	1.35769e+06	454902	358829	353772	422561	332156	732887	760043	677316	844637	887616	443490	401392	363116	456615	468096	815616
Yeast00318	N-Term(TMT6plex); K6(TMT6plex)	1.02804e+06	1.10211e+06	1.26709e+06	1.44043e+06	619583	560855	610732	763343	794958	799976	868785	789789	939890	941706	604040	627382	626863	824860	1.12031e+06	890278
Yeast00318	N-Term(TMT6plex); C11(Carbamidomethyl); K15(TMT6plex)	1.18706e+06	1.21247e+06	1.37898e+06	1.73612e+06	576617	457286	345767	491416	273676	817704	1.00317e+06	868876	1.02289e+06	1.13502e+06	562151	511528	354900	531020	385682	910007
Yeast00318	N-Term(TMT6plex); K12(TMT6plex)	1.31669e+06	1.28032e+06	1460456	1.80682e+06	577144	425659	475585	538269	406170	885020	1.11272e+06	917498	1.08332e+06	1.18124e+06	562665	476150	488147	581648	572401	984921
Yeast00318	N-Term(TMT6plex); K7(TMT6plex)	1.07479e+06	1.24368e+06	1.29196e+06	1.48167e+06	725570	500083	595153	1.11595e+06	933602	914538	908291	891243	958336	968665	707367	559401	610873	1.20588e+06	1.31569e+06	1.01777e+06
Yeast00318	N-Term(TMT6plex); K21(TMT6plex)	1.77644e+06	1.7555e+06	1.86442e+06	2.45322e+06	372319	504339	468122	687049	561473	971044	1.50125e+06	1.25802e+06	1.38298e+06	1.60383e+06	362978	564163	480487	742418	791264	1.08066e+06
Yeast00318	N-Term(TMT6plex); K8(TMT6plex); K14(TMT6plex)	1.91995e+06	1.82372e+06	1800610	2.36598e+06	507683	573220	576427	877053	514866	1.07127e+06	1.62253e+06	1.30691e+06	1.33564e+06	1.5468e+06	494947	641214	591652	947735	725583	1.1922e+06
Yeast00318	N-Term(TMT6plex); K9(TMT6plex)	1.71583e+06	1.93686e+06	2318975	2.87959e+06	886302	566369	550071	813122	856092	1319269	1.45003e+06	1.38798e+06	1.72015e+06	1.88258e+06	864066	633550	564600	878651	1.20646e+06	1.46819e+06
Yeast00318	N-Term(TMT6plex); C7(Carbamidomethyl); K10(TMT6plex)	1.81372e+06	1.9985e+06	1.87479e+06	2.2273e+06	1.1809e+06	911918	1.09905e+06	1.54464e+06	1.18782e+06	1396773	1.53275e+06	1.43215e+06	1.39066e+06	1.45614e+06	1.15127e+06	1.02009e+06	1.12807e+06	1.66912e+06	1.67395e+06	1.55444e+06
Yeast00318	N-Term(TMT6plex); K11(TMT6plex)	2.10024e+06	2.11575e+06	2.61924e+06	3109342	1.15415e+06	802975	865259	1.04211e+06	826063	1488546	1.77489e+06	1.51618e+06	1.94287e+06	2.03279e+06	1.12519e+06	898222	888113	1.12609e+06	1.16414e+06	1.65657e+06
Yeast00318	N-Term(TMT6plex); K9(TMT6plex)	2.55282e+06	3.44899e+06	3.25233e+06	4.0806e+06	1.87532e+06	1.94157e+06	1.98952e+06	3352889	2.48244e+06	2.19637e+06	2.15736e+06	2.4716e+06	2.41249e+06	2.66776e+06	1.82827e+06	2.17187e+06	2.04207e+06	3.6231e+06	3.49842e+06	2.44429e+06
Yeast00318	N-Term(TMT6plex); K12(TMT6plex)	3341152	3.65976e+06	4.14805e+06	4.52072e+06	1.78477e+06	1.028e+06	1.09314e+06	1.52811e+06	1.32058e+06	2230571	2.82357e+06	2.62264e+06	3.0769e+06	2.9555e+06	1.74e+06	1.14994e+06	1.12202e+06	1.65126e+06	1.86105e+06	2.48236e+06
Yeast00318	N-Term(TMT6plex); K7(TMT6plex)	2.89978e+06	3462840	3445536	4.35261e+06	1.81742e+06	1.49386e+06	1560873	3270257	2.12195e+06	2.35011e+06	2.45057e+06	2.48153e+06	2.5558e+06	2.84559e+06	1.77182e+06	1.67105e+06	1.6021e+06	3.53381e+06	2.99039e+06	2.61539e+06
Yeast00318	N-Term(TMT6plex); K21(TMT6plex)	3.576e+06	3.3996e+06	4.88873e+06	5.61533e+06	2109957	1.2944e+06	1.04156e+06	1.60371e+06	1.08766e+06	2498753	3.02204e+06	2.43621e+06	3.62631e+06	3.67111e+06	2.05702e+06	1.44793e+06	1.06907e+06	1.73295e+06	1.5328e+06	2.78081e+06
Yeast00318	N-Term(TMT6plex); K13(TMT6plex)	3.8825e+06	3606323	4434105	4.88233e+06	1.62069e+06	1.61037e+06	979748	1.38076e+06	1.74677e+06	2.74084e+06	3.28106e+06	2.58435e+06	3.28909e+06	3.19191e+06	1.58003e+06	1.80138e+06	1.00563e+06	1.49204e+06	2.46167e+06	3.05022e+06
Yeast00318	N-Term(TMT6plex); K9(TMT6plex)	4.02443e+06	4.12052e+06	5072906	6370937	2.08225e+06	1.3069e+06	1.24974e+06	1.69386e+06	1.88174e+06	2.80575e+06	3.401e+06	2.95283e+06	3.76293e+06	4.16511e+06	2.03001e+06	1.46193e+06	1.28275e+06	1.83037e+06	2.65187e+06	3.12247e+06
Yeast00318	N-Term(TMT6plex); K8(TMT6plex); K14(TMT6plex)	4.19431e+06	4231173	5.44734e+06	6568261	2.35385e+06	1.77604e+06	1.33181e+06	1.91974e+06	1.1598e+06	2979243	3.54457e+06	3.03212e+06	4.04068e+06	4.29411e+06	2.2948e+06	1.98671e+06	1.36699e+06	2.07445e+06	1.63447e+06	3.31554e+06
Yeast00318	N-Term(TMT6plex)	3.77674e+06	4889457	3.35884e+06	4204051	2.2585e+06	1.55364e+06	1.44468e+06	2.57562e+06	1.51997e+06	3415376	3.19169e+06	3.50386e+06	2.49149e+06	2.74847e+06	2.20184e+06	1.73793e+06	1.48284e+06	2.78318e+06	2.14204e+06	3.8009e+06
Yeast00318	N-Term(TMT6plex); K2(TMT6plex)	5307664	6140674	5538380	7.71053e+06	4255818	3.61586e+06	4533130	7.46767e+06	6.00797e+06	4406327	4.48545e+06	4.4005e+06	4.10821e+06	5.04089e+06	4.14905e+06	4.04476e+06	4.65286e+06	8.06949e+06	8.46681e+06	4.90371e+06
Yeast00318	N-Term(TMT6plex); K10(TMT6plex)	6.65473e+06	7175968	7040149	8097426	4912845	3.53506e+06	4.52674e+06	7039587	5.79319e+06	5.41125e+06	5.62384e+06	5.14241e+06	5.22218e+06	5.29383e+06	4.78959e+06	3.95437e+06	4.6463e+06	7.60691e+06	8.16413e+06	6.02208e+06
Yeast00318	N-Term(TMT6plex); K6(TMT6plex); K15(TMT6plex)	8896287	10217478	11310645	14500709	4.70809e+06	3.31975e+06	3077290	4.02194e+06	4.21729e+06	6.17076e+06	7.51816e+06	7.322e+06	8.3899e+06	9.48008e+06	4.58998e+06	3.71353e+06	3.15857e+06	4.34607e+06	5.94328e+06	6.86732e+06
Yeast00318	N-Term(TMT6plex); K8(TMT6plex); K14(TMT6plex)	9622980	9068285	12731249	14427344	5989202	3.95515e+06	3.23976e+06	4.40351e+06	3173678	7.08323e+06	8.13228e+06	6.49847e+06	9.44367e+06	9.43212e+06	5.83895e+06	4.4243e+06	3.32533e+06	4.75839e+06	4.47255e+06	7.88279e+06
Yeast00318	N-Term(TMT6plex); K7(TMT6plex)	10191673	12624996	12074062	14957311	7108989	5.17953e+06	5857072	11029186	9171302	9201775	8.61288e+06	9.04727e+06	8.95619e+06	9.7786e+06	6.93064e+06	5.79391e+06	6.01177e+06	1.1918e+07	1.29248e+07	1.02405e+07
Yeast00318	N-Term(TMT6plex); C11(Carbamidomethyl); K15(TMT6plex)	23688094	20453578	26142454	31844312	11162891	8.0527e+06	6.7753e+06	7668240	5302441	15778461	2.00186e+07	1.46574e+07	1.93917e+07	2.08188e+07	1.08828e+07	9.00789e+06	6.95426e+06	8.28622e+06	7.47254e+06	1.75595e+07
Yeast00318 Total		1.25604e+08	1.31651e+08	1.48199e+08	1.79716e+08	7.18945e+07	5.40443e+07	5.32051e+07	7.86893e+07	6.28635e+07	9.39145e+07	1.06147e+08	9.43434e+07	1.0993e+08	1.17492e+08	7.00909e+07	6.04549e+07	5.46104e+07	8.50309e+07	8.85913e+07	1.04516e+08
Yeast00325	N-Term(TMT6plex); M14(Oxidation)	1241.72	1554.35	1283.12	1247.9	1558.95	1831.35	1691.6	1502.32	852.127	1217.1	1049.37	1113.87	951.782	815.837	1519.84	2048.58	1736.28	1623.39	1200.87	1354.48
Yeast00325	N-Term(TMT6plex); K20(TMT6plex)	37627.9	51385.9	46486.5	48288.8	30673.3	37760	50546.4	37240	24961.8	38101.5	31799	36823.9	34482.3	31569.6	29903.8	42239	51881.4	40241.2	35177.8	42402.4
Yeast00325	N-Term(TMT6plex); K20(TMT6plex)	39515.5	57693.6	50160.3	54803.9	31958.8	55657.4	51370.8	37090.4	21130.8	42999.6	33394.2	41344.1	37207.4	35829	31157.1	62259.3	52727.7	40079.5	29778.9	47853.4
Yeast00325	N-Term(TMT6plex); K20(TMT6plex)	170346	192626	241669	222658	219506	164517	215153	196606	109947	189759	143957	138039	179263	145567	213999	184031	220836	212450	154944	211179
Yeast00325	N-Term(TMT6plex); K20(TMT6plex)	170973	241352	291583	302387	289693	234012	290183	221621	143358	220892	144488	172957	216288	197691	282425	261769	297848	239481	202029	245827
Yeast00325 Total		419704	544611	631182	629386	573389	493777	608945	494059	300249	492970	354687	390277	468192	411472	559005	552348	625029	533875	423131	548617
Yeast00328	N-Term(TMT6plex); K1(TMT6plex)	22675.3	31889.5	31055.8	68994.8	29153.9	29956.2	23714.3	37736.7	38994.8	29084.4	19162.7	22852.5	23036.3	45106.5	28422.5	33509.5	24340.6	40777.9	54954	32367.4
Yeast00328 Total		22675.3	31889.5	31055.8	68994.8	29153.9	29956.2	23714.3	37736.7	38994.8	29084.4	19162.7	22852.5	23036.3	45106.5	28422.5	33509.5	24340.6	40777.9	54954	32367.4
Yeast00329	N-Term(TMT6plex)	33552.1	24177.3	33599.8	42247.5	60551.8	78613.4	71206.6	46746	45745	32818	28354.5	17325.8	24923.3	27620	59032.7	87938.3	73087.4	50513.2	64466.8	36522.5
Yeast00329 Total		33552.1	24177.3	33599.8	42247.5	60551.8	78613.4	71206.6	46746	45745	32818	28354.5	17325.8	24923.3	27620	59032.7	87938.3	73087.4	50513.2	64466.8	36522.5
Yeast00340	N-Term(TMT6plex); K12(TMT6plex)	37563.5	46714.9	54560.4	59661.4	50026.3	25649	24112.2	39819.4	27493.7	20473.1	31744.6	33476.6	40471.3	39004.7	48771.3	28691.4	24749.1	43028.4	38745.9	22784.1
Yeast00340	N-Term(TMT6plex); K2(TMT6plex)	110197	115343	117505	219822	80704.5	81644.6	69466.7	92542.6	79434.2	73933.3	93126.6	82656.5	87162.1	143712	78679.8	91329.1	71301.5	100001	111944	82278.9
Yeast00340	N-Term(TMT6plex)	169474	205416	218014	217587	201141	162071	157905	169953	163022	136447	143221	147204	161716	142251	196095	181295	162076	183650	229741	151850
Yeast00340	N-Term(TMT6plex); K12(TMT6plex)	356561	335335	412582	565209	204699	140445	162935	342100	430154	219690	301326	240306	306041	369515	199564	157104	167239	369669	606201	244489
Yeast00340	N-Term(TMT6plex); K17(TMT6plex)	487454	545826	495498	693627	312238	259165	294591	399825	538317	353013	411942	391147	367546	453471	304405	289907	302372	432047	758631	392862
Yeast00340	N-Term(TMT6plex); K17(TMT6plex)	748381	796732	765307	1072832	433865	364090	312054	389883	644487	563746	632449	570951	567682	701382	422981	407278	320296	421303	908252	627382
Yeast00340	N-Term(TMT6plex); K9(TMT6plex)	769352	884399	981467	1.13747e+06	683058	575551	710368	747762	911726	593162	650172	633774	728023	743640	665922	643821	729131	808024	1.28486e+06	660118
Yeast00340 Total		2.67898e+06	2.92977e+06	3.04493e+06	3.96621e+06	1.96573e+06	1.60862e+06	1.73143e+06	2.18189e+06	2.79463e+06	1.96047e+06	2.26398e+06	2.09952e+06	2.25864e+06	2.59298e+06	1.91642e+06	1.79943e+06	1.77716e+06	2.35772e+06	3.93838e+06	2.18176e+06
Yeast00346	N-Term(TMT6plex); K3(TMT6plex)	3602.99	4042.72	3292.31	3827.41	2891.32	2562.99	2379.64	2626.26	4331.99	3068.44	3044.85	2897.08	2442.14	2502.24	2818.79	2867.01	2442.49	2837.9	6104.92	3414.81
Yeast00346	N-Term(TMT6plex)	33168.7	30129	32432.7	42381.3	22205.3	18831	16463	24269.1	22133.5	27139.5	28030.5	21590.9	24057.6	27707.5	21648.2	21064.6	16897.9	26225	31191.9	30203
Yeast00346	N-Term(TMT6plex); K16(TMT6plex)	115322	115344	90639.1	127415	39043.8	35640.3	40535.1	99371.2	226442	40587.1	97457.5	82657.6	67233.4	83299.7	38064.3	39867.8	41605.8	107379	319117	45168.6
Yeast00346	N-Term(TMT6plex)	74187.1	98849.2	81257.3	78134.2	68491.1	50681.4	36045.2	45893.3	53706.3	47930.5	62694.8	70836.9	60274.3	51081.5	66772.8	56693	36997.3	49591.9	75686.4	53340.9
Yeast00346	N-Term(TMT6plex); K16(TMT6plex); K17(TMT6plex)	148742	162464	125836	144690	74112.8	53965.6	50271.2	92097	187144	68291.6	125700	116424	93341.3	94593.6	72253.5	60366.8	51599	99519	263735	76000.4
Yeast00346	N-Term(TMT6plex); K16(TMT6plex)	168118	191821	160312	163621	57576.7	41148.4	47105.7	137064	295698	74388.6	142075	137462	118915	106970	56132.2	46029.3	48349.9	148110	416716	82785.6
Yeast00346	N-Term(TMT6plex)	292638	294862	266724	328141	185515	148464	170778	175937	199146	167964	247305	211303	197848	214528	180861	166074	175289	190116	280649	186924
Yeast00346	N-Term(TMT6plex); K16(TMT6plex)	410414	494114	331780	393209	148850	93598.1	95662.5	339548	793376	169617	346837	354090	246104	257067	145116	104700	98189.2	366912	1.11808e+06	188763
Yeast00346	N-Term(TMT6plex); K2(TMT6plex); K13(TMT6plex)	390819	440774	400039	407036	200898	152615	141230	210803	365609	249675	330277	315866	296737	266107	195858	170718	144960	227792	515240	277858
Yeast00346	N-Term(TMT6plex); K7(TMT6plex)	567842	598159	517729	571470	359593	268134	239940	351203	558020	322371	479877	428650	384036	373608	350572	299940	246278	379506	786398	358761
Yeast00346	N-Term(TMT6plex)	528185	577013	480704	526878	373039	281317	252006	282616	404765	331432	446364	413496	356572	344456	363680	314687	258662	305392	570422	368844
Yeast00346	N-Term(TMT6plex); K12(TMT6plex)	771662	814946	644901	762878	401553	299024	278877	629986	1.11903e+06	448827	652123	584003	478369	498744	391479	334494	286243	680756	1.57701e+06	499491
Yeast00346	N-Term(TMT6plex); K12(TMT6plex)	1.54219e+06	1.64322e+06	1.29382e+06	1497505	542232	466810	559947	1.37979e+06	2.7812e+06	859084	1.30329e+06	1.17756e+06	959716	979019	528629	522182	574737	1.49099e+06	3.91945e+06	956057
Yeast00346	N-Term(TMT6plex); K11(TMT6plex)	3902779	4258650	4.1875e+06	4.153e+06	2.73215e+06	2102786	2.10952e+06	2435648	2.58343e+06	2.57712e+06	3.2982e+06	3.05181e+06	3.10617e+06	2.71509e+06	2.66361e+06	2.35221e+06	2.16523e+06	2.63194e+06	3.64074e+06	2.86802e+06
Yeast00346 Total		8.94967e+06	9.72439e+06	8.61697e+06	9.20018e+06	5.20816e+06	4.01558e+06	4.04076e+06	6.20685e+06	9.59404e+06	5.38749e+06	7.56327e+06	6.96865e+06	6.39181e+06	6.01478e+06	5.0775e+06	4.4919e+06	4.14748e+06	6.70706e+06	1.35205e+07	5.99563e+06
Yeast00351	N-Term(TMT6plex); C9(Carbamidomethyl); K20(TMT6plex)	86997.6	111580	124025	137257	106205	66290.6	48806	35152.2	24196.7	87298.1	73520.8	79959.9	91998.5	89734.2	103540	74153.9	50095.1	37985.1	34099.6	97152.3
Yeast00351	N-Term(TMT6plex); K8(TMT6plex)	557581	558080	454084	625096	220929	196946	145398	161412	265214	269711	471206	399929	336826	408667	215386	220307	149238	174420	373757	300157
Yeast00351 Total		644578	669660	578109	762354	327133	263237	194204	196564	289411	357010	544726	479889	428824	498402	318926	294461	199333	212405	407857	397309
Yeast00353	N-Term(TMT6plex); K9(TMT6plex); K18(TMT6plex)	319284	510174	432454	648686	270963	177950	246960	403653	371770	233056	269823	365599	320781	424089	264165	199058	253483	436184	523922	259363
Yeast00353	N-Term(TMT6plex); K13(TMT6plex)	633650	914552	862943	1.00835e+06	572725	394049	627877	749401	787869	457528	535491	655382	640106	659229	558357	440790	644461	809795	1.11032e+06	509174
Yeast00353	N-Term(TMT6plex); K1(TMT6plex); K14(TMT6plex)	645353	719411	752866	1.04072e+06	574964	355140	379766	670175	641011	481846	545381	515541	558454	680390	560539	397266	389797	724184	903354	536237
Yeast00353 Total		1.59829e+06	2.14414e+06	2.04826e+06	2.69776e+06	1418652	927139	1254604	1.82323e+06	1.80065e+06	1.17243e+06	1.3507e+06	1.53652e+06	1.51934e+06	1.76371e+06	1.38306e+06	1.03711e+06	1.28774e+06	1.97016e+06	2.53759e+06	1.30477e+06
Yeast00363	N-Term(TMT6plex); K23(TMT6plex)	6508.09	7947.52	6287.79	8398.17	2535.04	3379.5	3847.02	4129.29	3965.58	4617.72	5499.92	5695.32	4664.1	5490.44	2471.44	3780.37	3948.63	4462.07	5588.56	5138.97
Yeast00363	N-Term(TMT6plex); K3(TMT6plex); K35(TMT6plex)	20896	24210.9	21305.5	24115.6	12738.9	7190.48	10012	9761.89	5616.23	7022.36	17659	17349.9	15803.8	15766	12419.3	8043.4	10276.5	10548.6	7914.76	7815.05
Yeast00363	N-Term(TMT6plex); M22(Oxidation); K23(TMT6plex)	19624.6	22918.9	25445.8	28944	14589.7	10839	14052.3	17104.1	16629.6	16472.6	16584.5	16424	18875	18922.6	14223.7	12124.7	14423.4	18482.5	23435.5	18332
Yeast00363	N-Term(TMT6plex); K23(TMT6plex)	38837.8	50930.4	42906.9	51300.4	18948.2	14269.5	14240	19972.2	23188.8	20939.7	32821.4	36497.6	31827.1	33538.5	18472.8	15962.1	14616.1	21581.8	32679.2	23303.4
Yeast00363	N-Term(TMT6plex); K15(TMT6plex); K16(TMT6plex)	33642	58394	34261	50485.3	21202.1	24724.4	19958.3	20991.4	26326.5	22937.1	28430.5	41846.1	25413.8	33005.6	20670.2	27657.2	20485.4	22683.1	37101	25526.3
Yeast00363	N-Term(TMT6plex)	49594	53081.3	47339.4	54210.1	26639.5	16646.9	9647.7	27817.4	14109.5	38405.2	41911.3	38038.9	35115	35440.7	25971.2	18621.5	9902.52	30059.2	19884	42740.3
Yeast00363	N-Term(TMT6plex); K23(TMT6plex); K26(TMT6plex)	72907.1	85396.4	68091.5	70334.3	20275.1	18486.9	26304.9	19189.7	18473.5	38746.4	61613.1	61196.4	50508.3	45982.3	19766.4	20679.8	26999.7	20736.2	26034.1	43120.1
Yeast00363	N-Term(TMT6plex); K23(TMT6plex)	54747.2	76493.4	97344.5	106185	46155.9	25704.2	30321.4	34797	31890.6	39758.3	46266.3	54816.4	72207.3	69420.2	44998	28753.1	31122.3	37601.2	44942.3	44246.3
Yeast00363	N-Term(TMT6plex); K2(TMT6plex)	45940	72803.3	70222.8	71416.6	49567.1	62821.8	61359	31529.6	10988.1	41887.7	38823.4	52171.9	52089.2	46689.8	48323.6	70273.5	62979.7	34070.6	15485.2	46616
Yeast00363	N-Term(TMT6plex)	147634	160907	161185	165489	74842.3	45725.8	36447.1	91986.2	36656.9	79913.5	124764	115308	119562	108191	72964.7	51149.6	37409.8	99399.4	51659.3	88934.1
Yeast00363	N-Term(TMT6plex); K19(TMT6plex)	184690	265486	192932	263106	90487.4	51535	43705.4	80194.7	76588.4	93882.4	156080	190251	143111	172010	88217.3	57648	44859.8	86657.6	107933	104480
Yeast00363	N-Term(TMT6plex); K23(TMT6plex); K26(TMT6plex)	125773	170191	181133	159309	107617	56320.2	50690.5	61327.1	40153.6	94192.5	106290	121962	134359	104151	104917	63000.7	52029.4	66269.5	56587.1	104825
Yeast00363	N-Term(TMT6plex); K21(TMT6plex)	189710	276097	206182	275921	93318.1	55195.2	49939	96123.6	97007.1	103601	160322	197856	152940	180388	90977	61742.3	51258.1	103870	136709	115295
Yeast00363	N-Term(TMT6plex); K21(TMT6plex)	367810	418593	292507	380060	87848	99690	77550.1	158603	163532	156009	310832	299970	216973	248471	85644.1	111515	79598.4	171384	230460	173620
Yeast00363	N-Term(TMT6plex); K15(TMT6plex); K16(TMT6plex)	441175	538364	446708	571927	184837	155688	144236	252708	294161	189492	372833	385800	331355	373907	180200	174156	148045	273074	414550	210882
Yeast00363	N-Term(TMT6plex); K21(TMT6plex)	631177	838092	731115	920650	331475	203624	193971	346233	305290	337605	533401	600590	542320	601891	323159	227778	199094	374135	430234	375714
Yeast00363	N-Term(TMT6plex); K15(TMT6plex)	643139	848564	708837	940470	423874	370780	296816	444136	428098	519683	543510	608094	525794	614848	413240	414761	304656	479928	603303	578345
Yeast00363	N-Term(TMT6plex)	1.18801e+06	1.46325e+06	1.15922e+06	1.435e+06	692331	531499	405935	605581	480610	654870	1.00398e+06	1.04859e+06	859874	938153	674963	594544	416657	654385	677306	728792
Yeast00363	N-Term(TMT6plex); K15(TMT6plex)	1.21128e+06	1.45947e+06	1.21664e+06	1.54734e+06	623632	379501	420614	724103	702678	716545	1.02364e+06	1.04588e+06	902468	1.0116e+06	607986	424517	431724	782458	990259	797428
Yeast00363 Total		5.47309e+06	6.8912e+06	5.70966e+06	7.12466e+06	2.92291e+06	2.13362e+06	1.90965e+06	3.04629e+06	2.77596e+06	3.17658e+06	4.62526e+06	4.93834e+06	4.23526e+06	4.65787e+06	2.84958e+06	2.38671e+06	1.96009e+06	3.29179e+06	3.91207e+06	3.53515e+06
Yeast00367	N-Term(TMT6plex); K16(TMT6plex)	174924	173656	160813	150787	85499.3	52707.2	67740.4	75232.5	42934.3	79841.1	147827	124444	119286	98579.4	83354.3	58959.2	69529.6	81295.5	60505.7	88853.6
Yeast00367 Total		174924	173656	160813	150787	85499.3	52707.2	67740.4	75232.5	42934.3	79841.1	147827	124444	119286	98579.4	83354.3	58959.2	69529.6	81295.5	60505.7	88853.6
Yeast00369	N-Term(TMT6plex)	107051	112810	108896	144616	37877.7	30540.8	23975.7	39722.6	75997.9	50035.6	90467.7	80841.4	80775.6	94545.5	36927.5	34163.4	24609	42923.8	107101	55683.6
Yeast00369	N-Term(TMT6plex); K10(TMT6plex)	107051	112810	108896	144616	37877.7	30540.8	23975.7	39722.6	75997.9	50035.6	90467.7	80841.4	80775.6	94545.5	36927.5	34163.4	24609	42923.8	107101	55683.6
Yeast00369	N-Term(TMT6plex); K12(TMT6plex)	318066	324374	336621	326363	240619	260496	221148	183950	169604	246668	268795	232451	249695	213365	234583	291396	226989	198775	239017	274512
Yeast00369 Total		532168	549994	554412	615596	316375	321578	269099	263395	321600	346739	449730	394134	411246	402456	308438	359723	276207	284622	453220	385879
Yeast00370	N-Term(TMT6plex)	17824.5	23378.1	20425.1	26440.7	10813.5	12417.8	9857.91	19607	38396.5	10755.3	15063.3	16753.1	15150.7	17286.1	10542.2	13890.8	10118.3	21187.1	54110.8	11969.4
Yeast00370	N-Term(TMT6plex)	21007.9	23156.9	25377.7	28679.6	16480	17421.3	18812.2	20552	43349	13225.2	17753.5	16594.6	18824.4	18749.8	16066.5	19487.8	19309.1	22208.3	61090.2	14718
Yeast00370	N-Term(TMT6plex)	28290.9	45990.9	37097.4	48240.7	24950.2	23498.1	45003.6	99209.6	93603.4	14319	23908.3	32957.8	27517.8	31538.2	24324.2	26285.4	46192.2	107205	131912	15935.3
Yeast00370	N-Term(TMT6plex); K3(TMT6plex); M8(Oxidation); K23(TMT6plex)	18058.9	19938.8	16084.1	25877.8	9397.83	16743.4	13764	40801.1	116747	15239.8	15261.4	14288.4	11930.7	16918	9162.06	18729.4	14127.5	44089.2	164528	16960.1
Yeast00370	N-Term(TMT6plex)	33249.2	40363.7	38062.9	42881.2	23897.3	25845.7	22232.8	24509.3	65863.5	23809.2	28098.6	28925.2	28234	28034.3	23297.7	28911.4	22820	26484.5	92819.1	26496.8
Yeast00370	N-Term(TMT6plex); K11(TMT6plex)	27099.7	37126.3	29203.1	43398.1	32021.4	38943.4	48207	64793.5	75312.7	32247.2	22901.7	26605.3	21662	28372.3	31218.1	43562.8	49480.3	70015.2	106135	35887.3
Yeast00370	N-Term(TMT6plex)	55131.1	68542.2	66250.1	77578.1	39146.2	31219.9	37574.7	57626.6	80542.8	37433.2	46590.8	49118.4	49142.4	50718	38164.1	34923.1	38567.1	62270.7	113506	41658.7
Yeast00370	N-Term(TMT6plex)	61145.9	67612.5	49069.1	70360.3	41950.9	28670.7	32543.7	52096.2	68969.5	38769.1	51673.8	48452.2	36398	45999.2	40898.4	32071.6	33403.3	56294.6	97196.3	43145.4
Yeast00370	N-Term(TMT6plex); K3(TMT6plex); K23(TMT6plex)	77700.4	69002.1	61751.3	64552.3	36719.6	33183.2	22418.7	23803.6	26282.7	40259.5	65663.8	49448	45805.3	42202.2	35798.4	37119.3	23010.8	25722	37039.3	44804
Yeast00370	N-Term(TMT6plex); K8(TMT6plex)	121765	141985	114058	166694	49204.5	87988.1	153027	275967	266290	73414.1	102902	101749	84605.1	108979	47970.1	98425	157068	298208	375273	81701.1
Yeast00370	N-Term(TMT6plex); K8(TMT6plex)	115848	158511	144042	185961	90386.6	97898.9	200351	428046	428969	88729.9	97901.9	113591	106846	121575	88119	109511	205643	462542	604531	98745.7
Yeast00370	N-Term(TMT6plex); K8(TMT6plex)	139815	207970	188263	194235	134064	141224	248584	513127	527134	95187.5	118156	149034	139648	126985	130700	157975	255150	554480	742872	105932
Yeast00370	N-Term(TMT6plex); K2(TMT6plex); K10(TMT6plex)	153075	180549	136155	186958	108439	111712	146333	255165	200518	97468.9	129362	129384	100996	122227	105718	124963	150198	275729	282583	108471
Yeast00370	N-Term(TMT6plex)	142776	190518	177506	170606	118285	82705.5	104606	121366	285554	104334	120658	136528	131669	111537	115317	92515.8	107369	131147	402421	116111
Yeast00370	N-Term(TMT6plex); K8(TMT6plex)	139262	205384	145536	217645	106263	123911	187095	362700	300903	108814	117689	147182	107954	142289	103597	138609	192036	391930	424052	121097
Yeast00370	N-Term(TMT6plex)	154051	195559	158455	179783	113885	125208	156679	366617	369128	131035	130187	140141	117537	117536	111028	140060	160817	396163	520200	145826
Yeast00370	N-Term(TMT6plex); K4(TMT6plex); K21(TMT6plex)	320639	441011	391335	550843	301778	214225	218093	336845	691494	327676	270968	316035	290281	360123	294207	239636	223853	363992	974498	364664
Yeast00370	N-Term(TMT6plex); K13(TMT6plex)	587115	637761	648998	771918	464741	348181	378998	404509	664469	502980	496165	457029	481408	504654	453082	389482	389009	437108	936413	559756
Yeast00370	N-Term(TMT6plex); K9(TMT6plex)	734256	883874	863808	1.06943e+06	652917	815849	849204	1.40966e+06	1.39849e+06	525411	620513	633398	640748	699160	636537	912623	871634	1.52326e+06	1.97084e+06	584720
Yeast00370	N-Term(TMT6plex); K11(TMT6plex); K12(TMT6plex)	972465	1.12622e+06	1.1938e+06	1.64909e+06	679937	773272	1.62302e+06	4.16572e+06	4.10246e+06	778538	821820	807066	885527	1.07812e+06	662879	864996	1.66589e+06	4.50144e+06	5.78145e+06	866420
Yeast00370 Total		3.92058e+06	4.76445e+06	4.50528e+06	5.77118e+06	3.05528e+06	3.15012e+06	4.5164e+06	9.04272e+06	9.84447e+06	3.05965e+06	3.31324e+06	3.41428e+06	3.34188e+06	3.77301e+06	2.97863e+06	3.52378e+06	4.63569e+06	9.77147e+06	1.38735e+07	3.40502e+06
Yeast00374	N-Term(TMT6plex)	2794.52	3134.57	2563.16	3317.99	1271.08	1439.47	1529.64	1187.83	1022.33	1601.8	2361.62	2246.28	1901.28	2169.19	1239.19	1610.21	1570.04	1283.55	1440.73	1782.62
Yeast00374	N-Term(TMT6plex); K7(TMT6plex)	25426.1	33591.2	25525.4	32557.8	13890.1	9670.73	6722.49	13778.1	11840.7	12674.8	21487.3	24072	18934	21285.2	13541.6	10817.8	6900.05	14888.5	16686.7	14105.6
Yeast00374	N-Term(TMT6plex); K22(TMT6plex)	32979.4	46321.3	46244.6	61967.9	46958.5	17687.6	23052.7	13083	8312.98	32088.9	27870.6	33194.6	34302.9	40512.6	45780.4	19785.6	23661.5	14137.3	11715.2	35711.1
Yeast00374	N-Term(TMT6plex); K7(TMT6plex)	49240.2	57169.4	44711.5	51545.3	37921.4	21215.3	12879.2	12663	10236.7	38393.9	41612.4	40968.5	33165.7	33698.6	36970	23731.8	13219.4	13683.5	14426.3	42727.8
Yeast00374	N-Term(TMT6plex); K22(TMT6plex)	38844	56352.4	58406.1	73532.2	49890	30635.1	28361.8	11491.2	16074.2	52451.3	32826.7	40383	43323.9	48072.9	48638.3	34269	29111	12417.2	22652.9	58372.1
Yeast00374	N-Term(TMT6plex); K21(TMT6plex)	116639	189398	135163	231819	56291.8	62325.5	49992.4	35580	44922.1	87365.6	98570.5	135725	100260	151555	54879.6	69718.4	51312.9	38447.4	63307.2	97227.5
Yeast00374	N-Term(TMT6plex); K21(TMT6plex)	99578.5	142526	141776	186621	113881	41137.7	29794.7	20990.7	22903	89626.3	84152.8	102136	105165	122007	111024	46017.3	30581.7	22682.3	32276.4	99743.4
Yeast00374	N-Term(TMT6plex); K21(TMT6plex)	144760	200272	152456	252551	59171.9	73399.5	50095.3	52788.2	51655.2	105708	122335	143518	113088	165109	57687.4	82105.9	51418.5	57042.4	72795.9	117641
Yeast00374	N-Term(TMT6plex); K7(TMT6plex)	168268	249588	213863	326717	161970	77260.9	65150.8	74196.6	71255.1	132359	142202	178859	158638	213597	157906	86425.4	66871.7	80176.1	100417	147300
Yeast00374	N-Term(TMT6plex); K7(TMT6plex)	160076	192797	191023	270020	174033	119054	137357	103496	127513	167741	135279	138162	141696	176530	169667	133176	140985	111836	179700	186675
Yeast00374	N-Term(TMT6plex); K7(TMT6plex)	236144	350714	288851	463862	209775	102378	69146.9	85440.6	103238	188387	199563	251327	214261	303258	204512	114522	70973.3	92326.3	145489	209652
Yeast00374	N-Term(TMT6plex); K11(TMT6plex)	270921	396022	324505	382033	276870	142662	134773	102513	89197.9	208980	228952	283796	240708	249760	269924	159584	138333	110775	125703	232570
Yeast00374	N-Term(TMT6plex); K7(TMT6plex)	316555	459037	396676	608489	253598	131257	91488	117556	142620	243891	267517	328953	294242	397810	247236	146826	93904.4	127030	200989	271422
Yeast00374	N-Term(TMT6plex); K7(TMT6plex)	298089	552326	399548	704594	337404	147411	116829	127162	163422	261938	251912	395805	296373	460640	328939	164897	119914	137410	230305	291506
Yeast00374	N-Term(TMT6plex); K7(TMT6plex)	630113	628163	540375	510603	424867	177958	89153.2	69552.7	55727.1	437524	532502	450152	400834	333815	414208	199067	91508	75157.9	78534.2	486912
Yeast00374	N-Term(TMT6plex); K21(TMT6plex)	824691	1.47649e+06	1.46104e+06	1.87771e+06	1.14415e+06	448299	381111	278995	250752	839396	696938	1.05807e+06	1.08376e+06	1.22759e+06	1.11544e+06	501475	391177	301479	353377	934147
Yeast00374	N-Term(TMT6plex); K7(TMT6plex)	1.06102e+06	1.57428e+06	1.44267e+06	2.20607e+06	1.04547e+06	445547	317053	407047	517941	868185	896658	1.12815e+06	1.07013e+06	1.44226e+06	1.01924e+06	498396	325427	439851	729916	966186
Yeast00374	N-Term(TMT6plex); K7(TMT6plex)	1064760	1.81564e+06	1.44381e+06	2352899	1.0706e+06	535228	396522	438780	550470	899290	899818	1.30112e+06	1.07097e+06	1.53825e+06	1.04374e+06	598715	406995	474141	775758	1.0008e+06
Yeast00374 Total		5.5409e+06	8.42382e+06	7.30921e+06	1.05969e+07	5.47802e+06	2.58457e+06	2.00101e+06	1.9663e+06	2.2391e+06	4.6676e+06	4.68256e+06	6.03664e+06	5.42176e+06	6.92791e+06	5.34059e+06	2.89114e+06	2.05387e+06	2.12476e+06	3.15549e+06	5.19448e+06
Yeast00375	N-Term(TMT6plex); K1(TMT6plex)	21995.6	27066.2	20428.1	31381.6	10542	11312	23627.8	16402.8	33253.2	13246	18588.2	19396	15152.9	20516.3	10277.5	12653.7	24251.9	17724.7	46862.6	14741.2
Yeast00375	N-Term(TMT6plex); K13(TMT6plex)	62360	75144.1	64524.5	74191	34273.8	27991.6	41501.7	62601.1	108665	28558.2	52699.8	53849.4	47862.4	48503.6	33414	31311.9	42597.9	67646.1	153137	31781.8
Yeast00375	N-Term(TMT6plex); K6(TMT6plex)	52454.7	58230.7	52564	62254	33801.3	31042	30724.1	30797.9	60001.7	33126.5	44328.9	41729	38990.4	40699.6	32953.3	34724.2	31535.6	33279.9	84558.2	36865.8
Yeast00375	N-Term(TMT6plex); K13(TMT6plex)	112276	137166	106158	114420	56789.8	48095	48086.9	79404.9	132552	48752.1	94883.1	98295	78744.9	74803.8	55365	53799.9	49357	85804.2	186801	54255.3
Yeast00375	N-Term(TMT6plex); K1(TMT6plex)	61920.2	88335	79036.2	106636	28698.2	22524.7	29840.1	50159.7	109629	64624.2	52328.1	63302.2	58626.7	69714.9	27978.3	25196.5	30628.3	54202.1	154496	71919
Yeast00375	N-Term(TMT6plex); K13(TMT6plex)	99642.1	116773	79027.1	130824	50041.9	29871.5	42717.5	59353.2	98249.2	66892	84206.5	83681.6	58620	85528.3	48786.5	33414.8	43845.8	64136.4	138459	74442.7
Yeast00375	N-Term(TMT6plex); K13(TMT6plex)	105802	133478	99853	116004	60559.1	67983.7	63857.9	73753.9	102632	69536.6	89412	95652.7	74068	75839.8	59039.9	76047.7	65544.5	79697.7	144636	77385.9
Yeast00375	N-Term(TMT6plex); K1(TMT6plex)	87043.9	105239	89591.4	101309	32977.7	46771	46258.6	53698.2	94097.2	69973	73559.9	75415.6	66456.3	66232.8	32150.3	52318.8	47480.4	58025.8	132608	77871.6
Yeast00375	K9(TMT6plex)	101465	119795	96317.9	125816	129253	76814.4	165389	108364	143061	76134.9	85747.2	85846.9	71445.8	82254.3	126010	85925.9	169757	117097	201611	84729
Yeast00375	N-Term(TMT6plex); K13(TMT6plex)	146346	171536	158632	213345	81965.3	82061.6	57441.1	95820.9	182669	91498	123676	122925	117668	139478	79909	91795.5	58958.3	103543	257429	101826
Yeast00375	N-Term(TMT6plex); K13(TMT6plex)	108176	122164	108842	151934	66615.9	57881.7	35454.2	76167.2	115818	95619.1	91418.5	87544.3	80735.8	99329.6	64944.6	64747.5	36390.6	82305.5	163218	106413
Yeast00375	N-Term(TMT6plex); K1(TMT6plex)	158573	148291	165760	175852	67209.8	58503.8	67203.1	81470.2	164804	96510.9	134009	106267	122956	114966	65523.7	65443.3	68978.1	88035.8	232253	107405
Yeast00375	N-Term(TMT6plex)	159821	189068	149023	235580	77817.8	63935.3	60480.9	114135	239918	99772	135063	135489	110541	154014	75865.5	71519.2	62078.4	123333	338109	111034
Yeast00375	K9(TMT6plex)	144314	131970	179067	162578	122935	102383	94384.2	128492	231462	127427	121958	94571.4	132827	106288	119850	114527	96877.2	138848	326191	141811
Yeast00375	N-Term(TMT6plex); K9(TMT6plex)	204081	224300	199413	249614	129670	115302	117658	163598	298234	136872	172466	160737	147919	163190	126417	128979	120765	176782	420291	152322
Yeast00375	N-Term(TMT6plex); M12(Oxidation); K13(TMT6plex)	192447	235324	206609	282343	114936	99189	111787	240753	941003	140455	162635	168637	153257	184586	112053	110955	114739	260155	1.32612e+06	156310
Yeast00375	N-Term(TMT6plex); K13(TMT6plex)	296140	328431	283725	394809	142535	136117	90963.2	186999	308070	189995	250265	235359	210459	258113	138959	152263	93365.8	202069	434152	211442
Yeast00375	N-Term(TMT6plex); K13(TMT6plex)	366013	345288	230885	327696	138150	132635	85355.2	70722.7	92651.5	190900	309314	247439	171263	214237	134684	148368	87609.7	76422.2	130571	212449
Yeast00375	N-Term(TMT6plex); K1(TMT6plex)	262635	357670	324335	412071	150988	175040	164477	246270	550884	203426	221950	256312	240582	269398	147200	195803	168822	266117	776342	226389
Yeast00375	N-Term(TMT6plex); K9(TMT6plex)	469099	451148	365739	434562	141235	199518	272342	295800	530211	223343	396431	323300	271295	284102	137692	223184	279536	319638	747208	248554
Yeast00375	N-Term(TMT6plex); M12(Oxidation); K13(TMT6plex)	302805	327445	276583	366648	216375	238535	266876	362506	1.12514e+06	249726	255898	234652	205161	239702	210946	266830	273925	391721	1.58561e+06	277915
Yeast00375	N-Term(TMT6plex); K1(TMT6plex)	442836	488397	460731	509582	263164	198808	195836	297431	665932	291421	374236	349993	341757	333148	256562	222391	201009	321401	938474	324317
Yeast00375	N-Term(TMT6plex); K9(TMT6plex)	646183	660545	490823	717099	291661	391305	466298	439910	722556	379003	546082	473357	364078	468816	284344	437720	478614	475363	1.01827e+06	421785
Yeast00375	N-Term(TMT6plex); K13(TMT6plex)	712015	888586	714427	926349	304023	223120	208069	419057	788541	443773	601717	636775	529941	605617	296396	249586	213564	452829	1.11126e+06	493866
Yeast00375	N-Term(TMT6plex); K1(TMT6plex)	832304	1.03758e+06	907673	1.08171e+06	388365	401263	361832	650300	1.51078e+06	638819	703372	743549	673285	707187	378622	448860	371389	702707	2.12909e+06	710929
Yeast00375	N-Term(TMT6plex); K9(TMT6plex)	898780	1.00878e+06	893420	1.102e+06	565394	421343	525605	656518	1.32654e+06	640107	759549	722905	662713	720449	551210	471322	539487	709427	1.86944e+06	712362
Yeast00375	N-Term(TMT6plex); K9(TMT6plex)	1.19319e+06	1.38073e+06	1.04954e+06	1.24343e+06	503232	621056	592886	698491	1.61919e+06	650660	1.00835e+06	989452	778521	812912	490607	694724	608546	754782	2.28187e+06	724107
Yeast00375	N-Term(TMT6plex); K9(TMT6plex)	1.126e+06	1.39673e+06	956534	1.32297e+06	624753	570769	594555	833929	1.61673e+06	656667	951571	1.00092e+06	709529	864913	609080	638472	610259	901135	2.2784e+06	730792
Yeast00375	N-Term(TMT6plex)	1065900	1267381	964993	1.42561e+06	491289	399835	292716	721341	1611243	691324	900781	908225	715803	932017	478964	447262	300447	779474	2.27067e+06	769361
Yeast00375	N-Term(TMT6plex); K9(TMT6plex)	1178332	1.45675e+06	1.14062e+06	1.48817e+06	654019	552299	617053	869458	1.86617e+06	775225	995796	1.04393e+06	846080	972919	637611	617811	633351	939528	2.62993e+06	862733
Yeast00375	N-Term(TMT6plex); K9(TMT6plex)	1.18976e+06	1.47248e+06	1.42027e+06	1.6321e+06	957890	650228	776857	988508	1.91264e+06	867970	1.00545e+06	1.05521e+06	1.05351e+06	1.06702e+06	933859	727356	797376	1.06817e+06	2.69542e+06	965947
Yeast00375	N-Term(TMT6plex); K9(TMT6plex)	1.94975e+06	2.42263e+06	1.92767e+06	2.57639e+06	1.16895e+06	924106	1.07865e+06	1.44569e+06	3.11451e+06	1.22523e+06	1.64772e+06	1.7361e+06	1.42989e+06	1.68436e+06	1.13962e+06	1.03372e+06	1.10714e+06	1.5622e+06	4.38917e+06	1.36354e+06
Yeast00375	N-Term(TMT6plex); K9(TMT6plex)	1.68972e+06	2.16242e+06	1.87539e+06	2.46502e+06	1302972	1.0559e+06	1.19586e+06	1498425	2909303	1.40344e+06	1.42796e+06	1.54962e+06	1.39111e+06	1.61155e+06	1.27028e+06	1.18115e+06	1.22744e+06	1.61918e+06	4.09998e+06	1.56186e+06
Yeast00375	N-Term(TMT6plex); K9(TMT6plex)	2.43362e+06	2957370	2.44169e+06	3277098	1.53396e+06	1.23937e+06	1.41022e+06	2.10974e+06	4.1367e+06	1.74041e+06	2.05662e+06	2.1193e+06	1.81117e+06	2.14246e+06	1.49548e+06	1.38638e+06	1.44746e+06	2.27976e+06	5.8297e+06	1.93687e+06
Yeast00375	N-Term(TMT6plex); K1(TMT6plex)	4.00918e+06	4.82921e+06	3.34599e+06	4.88473e+06	1.95224e+06	1.96609e+06	1.7673e+06	3.30488e+06	7.37668e+06	3.14365e+06	3.38812e+06	3.46069e+06	2.48196e+06	3.19348e+06	1.90326e+06	2.1993e+06	1.81398e+06	3.57122e+06	1.03957e+07	3.49851e+06
Yeast00375	N-Term(TMT6plex); K1(TMT6plex)	6.18224e+06	6487610	5.79643e+06	7.27726e+06	3.04718e+06	2.45903e+06	2.5952e+06	3867283	8.37381e+06	3.32458e+06	5.22454e+06	4.64912e+06	4.29962e+06	4.75764e+06	2.97073e+06	2.75071e+06	2.66374e+06	4.17895e+06	1.18009e+07	3.69986e+06
Yeast00375 Total		2.90652e+07	3.38111e+07	2.77223e+07	3.61994e+07	1.59365e+07	1.3898e+07	1.45954e+07	2.13982e+07	4.52143e+07	1.91887e+07	2.45627e+07	2.42295e+07	2.05636e+07	2.3666e+07	1.55367e+07	1.55466e+07	1.49809e+07	2.31227e+07	6.3719e+07	2.13547e+07
Yeast00376	N-Term(TMT6plex); K7(TMT6plex)	5453.5	5426.17	7327.57	7345.24	21134.3	26245.1	47285.3	11075.9	7905.22	12413.6	4608.7	3888.48	5435.38	4802.07	20604.1	29358.2	48534.2	11968.5	11140.6	13814.9
Yeast00376	N-Term(TMT6plex); K18(TMT6plex)	64113.3	77205.1	65065.1	62815.9	49939.9	69307.3	83390.3	67807	69533.6	54766.3	54181.5	55326.4	48263.4	41067	48687.1	77528.3	85592.8	73271.6	97991.3	60948.4
Yeast00376 Total		69566.8	82631.3	72392.7	70161.2	71074.2	95552.3	130676	78882.9	77438.8	67179.9	58790.2	59214.9	53698.8	45869	69291.1	106887	134127	85240.1	109132	74763.2
Yeast00383	N-Term(TMT6plex); K9(TMT6plex); K19(TMT6plex)	68441.8	82463.8	71972.2	104109	36913.6	46108.4	31999.4	41509.5	46193.6	40786.9	57839.5	59094.8	53386.9	68063.1	35987.5	51577.6	32844.6	44854.8	65099	45390.9
Yeast00383	N-Term(TMT6plex); K16(TMT6plex)	182116	188184	203490	208999	147245	124759	128490	118482	128133	168165	153904	134856	150943	136636	143551	139558	131884	128031	180573	187147
Yeast00383	N-Term(TMT6plex); C1(Carbamidomethyl); C6(Carbamidomethyl); K11(TMT6plex)	492966	545883	541212	645561	370039	395020	366397	285602	249543	330938	416601	391188	401455	422047	360756	441876	376075	308618	351672	368294
Yeast00383 Total		743524	816531	816674	958669	554198	565888	526887	445594	423869	539890	628344	585139	605785	626746	540294	633012	540804	481504	597344	600833
Yeast00389	N-Term(TMT6plex)	286383	444728	265691	362885	157848	83838.5	94710.2	153548	108751	152724	242020	318699	197082	237242	153888	93783.2	97211.8	165923	153259	169964
Yeast00389	N-Term(TMT6plex)	360976	552503	439785	539888	255008	250113	301242	694507	620364	291252	305057	395932	326220	352961	248610	279780	309199	750478	874257	324129
Yeast00389	N-Term(TMT6plex)	670347	933532	874385	1.06376e+06	547440	452507	665549	1.53775e+06	1.60922e+06	576744	566504	668984	648593	695451	533706	506182	683128	1.66168e+06	2.26781e+06	641847
Yeast00389	N-Term(TMT6plex)	1.02628e+06	1.31997e+06	1.11139e+06	1.36371e+06	637144	684213	775501	1.96279e+06	2.12293e+06	688035	867300	945914	824394	891547	621159	765372	795984	2.12097e+06	2.99177e+06	765701
Yeast00389	N-Term(TMT6plex)	1.54555e+06	1.90807e+06	1.64946e+06	2.1631e+06	842410	1.00004e+06	1.14289e+06	2.93989e+06	3.16117e+06	798207	1.30613e+06	1.36735e+06	1.22352e+06	1.41416e+06	821276	1.11867e+06	1.17308e+06	3.17681e+06	4.45493e+06	888309
Yeast00389	N-Term(TMT6plex); K1(TMT6plex); K9(TMT6plex)	1.31527e+06	1.53106e+06	1.73672e+06	2276287	845344	653624	752678	1208295	986918	1.10334e+06	1.11152e+06	1.09718e+06	1.28825e+06	1.48816e+06	824136	731155	772559	1.30567e+06	1.39083e+06	1.22789e+06
Yeast00389	N-Term(TMT6plex)	1.91577e+06	2416870	2.30501e+06	2.86042e+06	1.19884e+06	1.28629e+06	1583286	4.03253e+06	4.36632e+06	1.3525e+06	1.619e+06	1.73197e+06	1.70979e+06	1.87005e+06	1.16876e+06	1.43887e+06	1.62511e+06	4.35751e+06	6.15329e+06	1.50517e+06
Yeast00389 Total		7.12058e+06	9.10673e+06	8.38244e+06	1.06301e+07	4.48403e+06	4.41063e+06	5.31586e+06	1.25293e+07	1.29757e+07	4.96281e+06	6.01753e+06	6.52603e+06	6.21785e+06	6.94958e+06	4.37154e+06	4.93381e+06	5.45626e+06	1.3539e+07	1.82862e+07	5.52301e+06
Yeast00399	N-Term(TMT6plex); K16(TMT6plex)	13052.8	12956.6	12729.8	16793.7	12643.7	14941.9	11120.4	12994	12457.4	10576.5	11030.8	9284.87	9442.6	10979.2	12326.5	16714.3	11414.1	14041.2	17555.8	11770.4
Yeast00399	N-Term(TMT6plex); K11(TMT6plex)	143917	173551	158737	208929	85160.5	72596.4	80197.4	116411	220320	102745	121623	124369	117746	136591	83024.1	81207.6	82315.6	125793	310489	114343
Yeast00399	N-Term(TMT6plex); K8(TMT6plex)	1.03935e+06	1.21209e+06	1.03336e+06	1.39562e+06	709661	624052	798176	940539	1.92655e+06	647213	878348	868600	766515	912407	691857	698075	819258	1.01634e+06	2.71501e+06	720271
Yeast00399 Total		1.19632e+06	1.39859e+06	1.20483e+06	1.62134e+06	807465	711590	889493	1.06994e+06	2.15932e+06	760535	1.011e+06	1.00225e+06	893704	1.05998e+06	787208	795997	912987	1.15617e+06	3.04306e+06	846385
Yeast00402	N-Term(TMT6plex); K7(TMT6plex)	114763	117690	101106	129055	59643.4	53099.5	53870.4	60556.9	65996.1	73355.2	96985.4	84338.1	74997.5	84371.9	58147.1	59398.1	55293.3	65437.1	93006	81635.5
Yeast00402	N-Term(TMT6plex); K7(TMT6plex)	219836	285086	244305	296543	123104	94841.1	67275.3	126487	108415	141749	185781	204297	181218	193870	120016	106091	69052.2	136681	152785	157749
Yeast00402 Total		334599	402776	345411	425598	182747	147941	121146	187044	174411	215104	282766	288635	256216	278242	178163	165489	124346	202118	245791	239385
Yeast00404	N-Term(TMT6plex); K21(TMT6plex)	218165	253118	281217	363466	129011	99613.9	108234	186890	158251	144565	184369	181388	208599	237622	125775	111430	111093	201952	223017	160883
Yeast00404 Total		218165	253118	281217	363466	129011	99613.9	108234	186890	158251	144565	184369	181388	208599	237622	125775	111430	111093	201952	223017	160883
Yeast00407	N-Term(TMT6plex); K12(TMT6plex)	3411.09	4241.59	4751.46	5081.55	3543.64	2942.62	3997.45	3875.68	2884.12	4136.52	2882.68	3039.59	3524.49	3322.15	3454.74	3291.67	4103.04	4188.02	4064.49	4603.45
Yeast00407	N-Term(TMT6plex); K6(TMT6plex)	7113.65	8826.64	9173.91	9332.51	8976.32	8822.58	9415.54	7844.84	6876.72	8183.71	6011.67	6325.31	6804.94	6101.28	8751.12	9869.09	9664.23	8477.05	9691.12	9107.49
Yeast00407	N-Term(TMT6plex); K14(TMT6plex)	18574.6	19710.8	21282	21944.4	27046.1	18595.7	31191.2	16430.1	7693.19	17259.7	15697.2	14125.1	15786.4	14346.5	26367.6	20801.5	32015.1	17754.2	10841.7	19208
Yeast00407	N-Term(TMT6plex); K5(TMT6plex)	78511.2	106472	140991	124263	168992	128447	179965	122930	89296.8	146170	66349	76299.7	104583	81238.9	164753	143683	184718	132836	125843	162669
Yeast00407	N-Term(TMT6plex); K12(TMT6plex)	116160	162191	204464	185600	193875	197036	265111	167781	105011	180580	98165.6	116228	151665	121339	189012	220408	272113	181302	147989	200964
Yeast00407	N-Term(TMT6plex); K6(TMT6plex); K18(TMT6plex)	201177	228407	259163	208686	260554	299221	242159	161119	68483.9	219854	170012	163680	192239	136432	254017	334714	248555	174104	96511.9	244671
Yeast00407	N-Term(TMT6plex); K12(TMT6plex)	165892	225310	294488	241327	272311	233287	354902	259884	144902	234793	140194	161461	218443	157772	265479	260959	364276	280828	204206	261297
Yeast00407	N-Term(TMT6plex); K7(TMT6plex)	434004	396846	466960	409619	503935	401330	395057	319822	160401	406484	366772	284386	346378	267795	491293	448935	405492	345596	226048	452368
Yeast00407	N-Term(TMT6plex); K12(TMT6plex)	413448	482053	695932	559268	628900	602790	856340	553810	364076	518255	349401	345447	516222	365631	613122	674291	878959	598441	513080	576756
Yeast00407	N-Term(TMT6plex); K12(TMT6plex)	500391	571473	810359	657105	745252	767844	1.05126e+06	729946	424810	694326	422876	409527	601101	429594	726555	858924	1.07903e+06	788772	598669	772702
Yeast00407	N-Term(TMT6plex); K12(TMT6plex)	707788	927363	1.16943e+06	934224	1232299	993566	1.38991e+06	1.02194e+06	647070	961520	598144	664563	867446	610765	1.20138e+06	1.11142e+06	1.42662e+06	1.1043e+06	911893	1.07006e+06
Yeast00407	N-Term(TMT6plex); K3(TMT6plex); K10(TMT6plex)	752206	905749	1.00186e+06	964151	1.01141e+06	935423	1.12305e+06	602108	362493	968081	635681	649074	743154	630330	986039	1.04638e+06	1.15271e+06	650632	510848	1.07736e+06
Yeast00407	N-Term(TMT6plex); K15(TMT6plex)	979505	1072152	1831185	1.28009e+06	1.73613e+06	1.33427e+06	1.85804e+06	1207659	659691	1.52175e+06	827770	768321	1.35832e+06	836882	1.69258e+06	1.49254e+06	1.90712e+06	1.30498e+06	929679	1.69353e+06
Yeast00407	N-Term(TMT6plex); K7(TMT6plex)	2.47123e+06	3099666	4.07618e+06	3.50416e+06	3.67589e+06	3.55589e+06	4879369	3594994	2.25426e+06	3.39757e+06	2.08841e+06	2.22127e+06	3.02359e+06	2.2909e+06	3.58367e+06	3.97768e+06	5.00825e+06	3.88471e+06	3.17685e+06	3.78109e+06
Yeast00407	N-Term(TMT6plex); K6(TMT6plex); K18(TMT6plex)	3.99075e+06	4356666	5.44177e+06	3782623	5.83177e+06	5.40793e+06	5666637	2700636	1260352	5.07628e+06	3.37254e+06	3.12205e+06	4.03655e+06	2.47295e+06	5.68547e+06	6.04941e+06	5.81631e+06	2.91828e+06	1.77617e+06	5.64929e+06
Yeast00407 Total		1.08402e+07	1.25671e+07	1.6428e+07	1.28875e+07	1.63009e+07	1.48874e+07	1.83064e+07	1.14708e+07	6.5583e+06	1.43552e+07	9.16091e+06	9.0058e+06	1.21858e+07	8.4254e+06	1.58919e+07	1.66533e+07	1.87899e+07	1.23952e+07	9.24239e+06	1.59757e+07
Yeast00410	N-Term(TMT6plex)	37584.1	35022.2	38693.5	66281.9	34160.5	43089.9	37522.8	48229.3	95328.4	46839	31762	25097.5	28701.7	43332.9	33303.5	48201.1	38513.9	52116.1	134343	52126.2
Yeast00410	N-Term(TMT6plex); K18(TMT6plex); K19(TMT6plex)	91852.7	62232	92524.7	140090	44178.7	48115.5	61343.3	83139.1	120842	60968.2	77623.7	44596.4	68632.1	91586.2	43070.4	53822.8	62963.6	89839.2	170298	67850.3
Yeast00410 Total		129437	97254.2	131218	206372	78339.2	91205.4	98866.2	131368	216170	107807	109386	69693.9	97333.8	134919	76373.9	102024	101478	141955	304641	119977
Yeast00413	N-Term(TMT6plex); K12(TMT6plex)	31582.1	24114.8	32868.2	47001.7	28093.4	26795.4	29080.3	34543.1	24106.9	32364.2	26689.7	17281	24380.6	30728.1	27388.6	29973.8	29848.4	37327	33973	36017.4
Yeast00413	N-Term(TMT6plex); K11(TMT6plex)	44174.1	39870.6	46580.2	69912.8	31104.6	35097.4	36431.8	68213.7	80372.4	38855.6	37331.1	28571.9	34551.8	45706.7	30324.2	39260.6	37394.1	73711	113266	43241.7
Yeast00413 Total		75756.2	63985.4	79448.4	116914	59198	61892.8	65512.1	102757	104479	71219.8	64020.8	45852.9	58932.5	76434.8	57712.9	69234.4	67242.5	111038	147239	79259.1
Yeast00415	N-Term(TMT6plex); K14(TMT6plex)	12660.8	14772.9	12374.8	12818.6	6886.13	5953.35	7359.65	9839.68	6974.2	5170.52	10699.5	10586.5	9179.23	8380.35	6713.37	6659.52	7554.04	10632.7	9828.49	5754.17
Yeast00415	N-Term(TMT6plex); K12(TMT6plex)	40974.1	47131.6	40369.1	45459	22731.9	22003.3	25593.1	47191.1	36418.1	21012.6	34626.8	33775.3	29944.6	29719.6	22161.7	24613.3	26269	50994.2	51322.7	23384.5
Yeast00415	N-Term(TMT6plex); K14(TMT6plex)	30641	53720.3	52822.1	56629.6	29422.5	25173.1	15854	45845.9	31910.9	24675.2	25894.4	38496.8	39181.9	37022.6	28684.4	28159	16272.8	49540.6	44970.8	27460.6
Yeast00415	N-Term(TMT6plex); K15(TMT6plex); K19(TMT6plex)	37615	51827.2	45131.6	50983.3	27043.9	24065	22397.9	43779.3	30210.6	25585.5	31788	37140.2	33477.3	33331.2	26365.4	26919.5	22989.5	47307.5	42574.7	28473.6
Yeast00415	N-Term(TMT6plex); K14(TMT6plex)	43758	58064.1	42881.5	48515	38856.5	32626.2	25233.2	33154.5	31691	28113.1	36979.4	41609.7	31808.3	31717.5	37881.7	36496.2	25899.7	35826.4	44661.1	31286.5
Yeast00415	N-Term(TMT6plex); K15(TMT6plex)	48204.1	86989.3	77058.3	102489	36677.8	24478.7	45756.2	117946	122751	30975.2	40736.8	62337.9	57159.6	67004	35757.7	27382.3	46964.8	127452	172989	34471.7
Yeast00415	N-Term(TMT6plex); K8(TMT6plex); K16(TMT6plex)	81735.9	147291	83276.9	130305	41246.4	15086.1	56686.2	161049	127658	31326.6	69074.1	105551	61772.4	85189.3	40211.7	16875.6	58183.5	174028	179903	34862.8
Yeast00415	N-Term(TMT6plex); K14(TMT6plex)	57159.9	77352	45168.1	82236.1	18032	27572.6	38401.4	62554.4	47579.9	31753.1	48305.2	55431.6	33504.3	53763.2	17579.6	30843.2	39415.7	67595.6	67052.6	35337.4
Yeast00415	N-Term(TMT6plex); K12(TMT6plex)	46542.6	67359.3	49620.7	56756.7	33604.4	28688.2	30063	55012.1	43269	33701.2	39332.7	48270.8	36807.2	37105.7	32761.4	32091.2	30857.1	59445.5	60977.4	37505.4
Yeast00415	K14(TMT6plex)	23596.4	35281.2	54530.3	64310.7	43021.6	40958.1	31341.4	53235.3	31921.2	34838.9	19941.1	25283.1	40449	42044.2	41942.3	45816.5	32169.2	57525.5	44985.4	38771.5
Yeast00415	N-Term(TMT6plex); K15(TMT6plex)	68728.5	82836.8	80366.9	92874.4	47234.5	29246.2	39090.5	66657.3	77702.7	37150.9	58081.7	59362.1	59613.8	60718.2	46049.5	32715.3	40123	72029.2	109504	41344.5
Yeast00415	N-Term(TMT6plex); K14(TMT6plex)	49071.2	48169.8	51831.3	108533	35715.8	29406.3	26173.7	43325.7	34330.9	40345.8	41469.6	34519.2	38447	70955.2	34819.8	32894.4	26865	46817.3	48381.4	44900
Yeast00415	N-Term(TMT6plex); K14(TMT6plex)	84084.9	106128	70447.8	105419	27143.8	32618.9	34043.7	80028.9	75736.3	40502.9	71059.3	76053	52256.1	68919.3	26462.8	36488.1	34942.9	86478.4	106732	45074.9
Yeast00415	N-Term(TMT6plex); K15(TMT6plex)	50906.2	75599.5	53174.5	55208.9	26686.9	40522.8	31683	42134.7	39846	42511.2	43020.3	54175.7	39443.3	36093.8	26017.4	45329.5	32519.9	45530.3	56153.6	47309.9
Yeast00415	N-Term(TMT6plex)	62060.4	65032	76729.5	84912.5	48141.1	52726.9	54322	75455.1	79596	44073	52446.6	46603	56915.7	55513	46933.4	58981.2	55756.8	81536	112172	49048
Yeast00415	N-Term(TMT6plex); K14(TMT6plex)	82317.9	80015.7	85502.1	99775.2	80139.5	62251.3	79848.4	53036.9	59284.4	45787	69566	57340.5	63423	65229.7	78129	69635.4	81957.4	57311.1	83547.4	50955.5
Yeast00415	N-Term(TMT6plex); K14(TMT6plex)	117329	147289	97224.5	145292	29165.7	41752.8	54550.6	111408	102693	47989.4	99153.6	105550	72118.3	94987.4	28434	46705.4	55991.5	120386	144721	53406.4
Yeast00415	N-Term(TMT6plex); K12(TMT6plex)	80228	96046.4	81546.2	95442.6	48947.4	43834.6	43687.6	96322.8	71252.6	52608.1	67799.9	68828.3	60488.6	62397.2	47719.4	49034.2	44841.5	104085	100414	58546.5
Yeast00415	N-Term(TMT6plex); K14(TMT6plex)	137314	192073	117888	166421	25606.4	37284.5	52795.7	124965	116745	55215.1	116043	137643	87446.1	108801	24964	41707.1	54190.2	135036	164525	61447.8
Yeast00415	N-Term(TMT6plex); K15(TMT6plex)	104155	166451	126642	176231	49396.4	47049.4	64724.4	211905	212547	62438.7	88020.1	119282	93939.5	115214	48157.2	52630.3	66433.9	228982	299535	69486.8
Yeast00415	N-Term(TMT6plex); K14(TMT6plex)	92627.6	128914	117367	126549	67094.5	52806.1	54398.2	108073	84870.7	62795.1	78278.6	92381.5	87059.3	82733.8	65411.3	59069.8	55835	116782	119605	69883.4
Yeast00415	N-Term(TMT6plex); K12(TMT6plex)	111531	138468	108951	126910	64562.1	58921.9	61596.2	125192	92510.5	65548.7	94253.7	99228.3	80816.7	82969.9	62942.4	65911.1	63223.1	135282	130372	72947.8
Yeast00415	N-Term(TMT6plex); K12(TMT6plex)	117333	140855	120793	134258	62878	52973.8	65459.5	140001	107460	68056.5	99157.3	100939	89600.9	87773.1	61300.6	59257.4	67188.4	151283	151440	75738.8
Yeast00415	N-Term(TMT6plex)	93517.9	155505	129282	156332	64497.2	66727.7	83132.3	223375	195906	83776.1	79031	111438	95897.8	102205	62879.1	74642.8	85328	241377	276084	93232.7
Yeast00415	N-Term(TMT6plex); K12(TMT6plex)	127018	158914	135812	142813	89434.4	75706.5	83560.5	132748	106563	87472.4	107342	113880	100741	93366.5	87190.7	84686.7	85767.6	143446	150175	97346.3
Yeast00415	N-Term(TMT6plex); K14(TMT6plex)	182473	255549	193931	263052	83033	69439.6	74078.9	198705	144496	91756.1	154206	183131	143853	171975	80949.9	77676.3	76035.6	214719	203633	102114
Yeast00415	N-Term(TMT6plex); M2(Oxidation); K15(TMT6plex)	158243	218410	214514	268729	96947.8	70175.4	116101	243025	344610	97767.6	133730	156516	159120	175686	94515.6	78499.4	119168	262611	485647	108804
Yeast00415	N-Term(TMT6plex); K11(TMT6plex)	105378	152138	117060	177607	63608.7	110594	115520	93837.1	81993.4	103837	89053.5	109025	86831.9	116114	62012.9	123713	118571	101399	115550	115558
Yeast00415	N-Term(TMT6plex); K14(TMT6plex)	282276	400570	224921	386498	73399.1	85085.1	107099	274922	257922	112678	238549	287055	166839	252680	71557.7	95177.7	109928	297078	363481	125397
Yeast00415	N-Term(TMT6plex); K14(TMT6plex)	289331	398907	232799	392828	88785.4	88958.6	106135	290612	247049	116512	244511	285863	172683	256818	86558	99510.7	108938	314033	348157	129664
Yeast00415	N-Term(TMT6plex)	178465	248254	215728	242632	99821.6	95373.7	138756	353688	374236	121284	150819	177903	160021	158625	97317.3	106687	142420	382191	527397	134974
Yeast00415	N-Term(TMT6plex)	180356	239726	207953	206527	120697	99705	80253	144059	77228.9	125438	152417	171791	154254	135020	117669	111532	82372.7	155669	108836	139597
Yeast00415	N-Term(TMT6plex); K12(TMT6plex)	205436	260455	231723	252980	122108	116055	113248	285056	198859	132503	173612	186646	171886	165390	119045	129821	116239	308028	280245	147460
Yeast00415	K8(TMT6plex); K16(TMT6plex)	181776	236776	258515	321494	129238	137741	155327	239459	211610	134106	153617	169677	191758	210182	125995	154079	159430	258756	298215	149244
Yeast00415	N-Term(TMT6plex); K12(TMT6plex)	206411	295202	258284	279646	120919	111174	114732	267202	193117	140313	174436	211546	191588	182823	117886	124361	117762	288736	272153	156152
Yeast00415	N-Term(TMT6plex); K15(TMT6plex); K19(TMT6plex)	280280	354469	325287	365870	155211	108078	145410	294094	203481	143618	236862	254018	241288	239194	151317	120898	149251	317795	286759	159829
Yeast00415	N-Term(TMT6plex); K8(TMT6plex); K16(TMT6plex)	210440	321280	390549	412736	172670	98272.5	167542	455843	375700	146133	177841	230234	289698	269833	168338	109929	171967	492579	529461	162629
Yeast00415	N-Term(TMT6plex); K14(TMT6plex)	291233	378369	322381	436127	173405	104218	116180	320822	286322	158831	246118	271145	239133	285126	169055	116580	119249	346677	403504	176760
Yeast00415	N-Term(TMT6plex); K15(TMT6plex); K19(TMT6plex)	426290	545274	350080	490984	128540	132795	199079	424579	264088	198328	360253	390752	259679	320989	125315	148546	204337	458796	372171	220715
Yeast00415	N-Term(TMT6plex); K15(TMT6plex); K19(TMT6plex)	464151	592175	439988	538354	127517	158767	181533	441293	305483	224527	392249	424362	326370	351958	124318	177600	186327	476856	430506	249872
Yeast00415	N-Term(TMT6plex)	360976	552503	439785	539888	255008	250113	301242	694507	620364	291252	305057	395932	326220	352961	248610	279780	309199	750478	874257	324129
Yeast00415	N-Term(TMT6plex); K14(TMT6plex)	626313	943709	621733	975119	398783	276061	395739	652307	592680	319799	529291	676276	461183	637500	388779	308807	406192	704876	835243	355898
Yeast00415	N-Term(TMT6plex)	489949	647446	599298	616270	291370	280706	384872	1.04641e+06	1.06829e+06	329750	414051	463970	444542	402897	284061	314003	395037	1.13074e+06	1.5055e+06	366972
Yeast00415	N-Term(TMT6plex); K15(TMT6plex)	601666	928987	986166	1.31415e+06	511045	275006	401637	1.5624e+06	1.48611e+06	448182	508462	665726	731509	859150	498224	307626	412245	1.68831e+06	2.09432e+06	498773
Yeast00415	N-Term(TMT6plex); K8(TMT6plex); K16(TMT6plex)	748857	960230	871141	947097	352725	242486	513283	1.22546e+06	1.05018e+06	449435	632851	688115	646187	619180	343876	271249	526840	1.32422e+06	1.47998e+06	500167
Yeast00415	N-Term(TMT6plex); K8(TMT6plex); K16(TMT6plex)	784987	1.30101e+06	1.34327e+06	1.56798e+06	623813	414168	632927	1736000	1.47768e+06	561872	663384	932324	996401	1.02509e+06	608163	463295	649645	1.8759e+06	2.08244e+06	625297
Yeast00415	N-Term(TMT6plex)	670347	933532	874385	1.06376e+06	547440	452507	665549	1.53775e+06	1.60922e+06	576744	566504	668984	648593	695451	533706	506182	683128	1.66168e+06	2.26781e+06	641847
Yeast00415	N-Term(TMT6plex)	911325	1.30248e+06	1.07942e+06	1.45991e+06	624100	502903	747550	1.74208e+06	1.83649e+06	652878	770152	933379	800685	954443	608443	562556	767295	1.88248e+06	2.5881e+06	726575
Yeast00415	N-Term(TMT6plex)	1.02628e+06	1.31997e+06	1.11139e+06	1.36371e+06	637144	684213	775501	1.96279e+06	2.12293e+06	688035	867300	945914	824394	891547	621159	765372	795984	2.12097e+06	2.99177e+06	765701
Yeast00415	N-Term(TMT6plex); K12(TMT6plex)	1.09208e+06	1.35333e+06	1.27397e+06	1.31804e+06	624313	531311	610027	1.42483e+06	997667	688255	922906	969820	944993	861689	608650	594334	626139	1.53966e+06	1.40598e+06	765945
Yeast00415	N-Term(TMT6plex); K12(TMT6plex)	1.06764e+06	1.3467e+06	1.1532e+06	1.35874e+06	487952	590351	551528	1.36185e+06	974354	714828	902248	965064	855410	888296	475710	660377	566095	1.4716e+06	1.37312e+06	795518
Yeast00415	N-Term(TMT6plex)	1.10442e+06	1.43871e+06	1.22501e+06	1.39168e+06	687194	568883	867054	2.20618e+06	2130880	760057	933334	1.03101e+06	908673	909836	669954	636363	889956	2.38397e+06	3.00297e+06	845853
Yeast00415	N-Term(TMT6plex)	1.54555e+06	1.90807e+06	1.64946e+06	2.1631e+06	842410	1.00004e+06	1.14289e+06	2.93989e+06	3.16117e+06	798207	1.30613e+06	1.36735e+06	1.22352e+06	1.41416e+06	821276	1.11867e+06	1.17308e+06	3.17681e+06	4.45493e+06	888309
Yeast00415	N-Term(TMT6plex); K14(TMT6plex)	2.02557e+06	2.69098e+06	1.68052e+06	2.45714e+06	472793	641186	533838	1.97017e+06	1.64941e+06	809156	1.71178e+06	1.9284e+06	1.24656e+06	1.6064e+06	460932	717241	547939	2.12894e+06	2.32446e+06	900494
Yeast00415	N-Term(TMT6plex)	1.36526e+06	2.04723e+06	1.5154e+06	1.65428e+06	1.00357e+06	838322	869630	2772285	2.95212e+06	839598	1.15376e+06	1.46708e+06	1.12408e+06	1.08151e+06	978395	937762	892600	2.9957e+06	4.16032e+06	934372
Yeast00415	N-Term(TMT6plex); K15(TMT6plex); K19(TMT6plex)	2160505	2.771e+06	2.79689e+06	3070665	1.44869e+06	840830	1.17349e+06	2.26103e+06	1.81054e+06	1.07917e+06	1.82582e+06	1.98575e+06	2.07465e+06	2.0075e+06	1.41234e+06	940567	1.20449e+06	2.44325e+06	2.55153e+06	1.20098e+06
Yeast00415	N-Term(TMT6plex)	1.91577e+06	2416870	2.30501e+06	2.86042e+06	1.19884e+06	1.28629e+06	1583286	4.03253e+06	4.36632e+06	1.3525e+06	1.619e+06	1.73197e+06	1.70979e+06	1.87005e+06	1.16876e+06	1.43887e+06	1.62511e+06	4.35751e+06	6.15329e+06	1.50517e+06
Yeast00415	N-Term(TMT6plex)	2679438	3747447	3.20527e+06	4.16116e+06	1.99179e+06	1704775	1.97567e+06	5920442	6.41484e+06	1.95851e+06	2.26437e+06	2.68548e+06	2.37757e+06	2.72043e+06	1.94182e+06	1.90699e+06	2.02785e+06	6.39757e+06	9.04021e+06	2.17959e+06
Yeast00415	N-Term(TMT6plex)	3.73881e+06	6.60708e+06	5456770	6.98052e+06	2.96682e+06	2.62131e+06	2.87308e+06	9919157	10295957	2.98907e+06	3.15963e+06	4.73473e+06	4.04767e+06	4.56363e+06	2.89239e+06	2.93224e+06	2.94897e+06	1.07185e+07	1.45097e+07	3.32648e+06
Yeast00415	N-Term(TMT6plex); K14(TMT6plex)	2.96637e+06	4550405	4.34413e+06	4229760	2179486	843457	1.46737e+06	3.40468e+06	3.30478e+06	3.14017e+06	2.50685e+06	3.26089e+06	3.22235e+06	2.76528e+06	2.12481e+06	943505	1.50612e+06	3.67906e+06	4.65731e+06	3.49463e+06
Yeast00415	N-Term(TMT6plex); K14(TMT6plex)	3.36823e+06	4874288	4.692e+06	7.07129e+06	3161115	1.80525e+06	1963001	5.42179e+06	3.82575e+06	3.27379e+06	2.84645e+06	3.49299e+06	3.48039e+06	4.62297e+06	3.08181e+06	2.01938e+06	2.01485e+06	5.85873e+06	5.39149e+06	3.64334e+06
Yeast00415	N-Term(TMT6plex); K14(TMT6plex)	28559914	45252044	39318380	49279952	24260498	12742779	14474988	37296784	36637428	18483856	2.41357e+07	3.24283e+07	2.91652e+07	3.22176e+07	2.36519e+07	1.42543e+07	1.48573e+07	4.03025e+07	5.16318e+07	2.05703e+07
Yeast00415 Total		6.52539e+07	9.72137e+07	8.44831e+07	1.05348e+08	4.8387e+07	3.19498e+07	3.79629e+07	9.96827e+07	9.59188e+07	4.43562e+07	5.51454e+07	6.96648e+07	6.26671e+07	6.88732e+07	4.71731e+07	3.57396e+07	3.89656e+07	1.07716e+08	1.35175e+08	4.93631e+07
Yeast00422	N-Term(TMT6plex); K21(TMT6plex); K22(TMT6plex)	34393.9	50499.6	39720.8	51583.9	31292.8	31069.4	35146.4	61266.5	46733.5	37341.9	29065.9	36188.8	29463.7	33723.9	30507.7	34754.8	36074.7	66204	65859.8	41557.1
Yeast00422	N-Term(TMT6plex); C16(Carbamidomethyl); K17(TMT6plex)	45282.2	45597.1	48474.7	59347.3	23487.8	21577.9	21424.2	31708.3	35009.2	45285.5	38267.5	32675.6	35957.1	38799.3	22898.5	24137.5	21990.1	34263.7	49337.2	50397.3
Yeast00422	N-Term(TMT6plex); K9(TMT6plex)	135607	155080	127331	174684	98175.6	68918	76109.7	164998	233671	72729.9	114600	111132	94450.1	114202	95712.7	77092.8	78119.9	178295	329304	80939.7
Yeast00422 Total		215283	251176	215526	285615	152956	121565	132680	257973	315414	155357	181934	179997	159871	186726	149119	135985	136185	278763	444501	172894
Yeast00426	N-Term(TMT6plex); C13(Carbamidomethyl); K28(TMT6plex)	13140.7	15205.8	12004.3	16520.5	7017.77	5445.84	4563.94	6795.69	5360.49	9537.48	11105.1	10896.7	8904.43	10800.6	6841.71	6091.81	4684.49	7343.36	7554.34	10614.1
Yeast00426	N-Term(TMT6plex); K11(TMT6plex)	17686.6	20110.8	18676.6	23043.4	13278.8	16797.6	12701.8	17053.9	18206.2	16642.3	14946.8	14411.7	13853.7	15065	12945.7	18790.1	13037.2	18428.3	25657.4	18520.9
Yeast00426	N-Term(TMT6plex); K11(TMT6plex)	59888.3	88732.4	74736.9	112606	37982.2	25473.6	22563.3	55113.8	37938.6	42199	50611	63587	55437.6	73618.2	37029.3	28495.2	23159.3	59555.4	53465.5	46962.4
Yeast00426	N-Term(TMT6plex); C13(Carbamidomethyl); K28(TMT6plex)	60109.2	84826.8	120740	115856	55494.8	33789	46329.4	60571.6	33434.4	59969.1	50797.6	60788.2	89561.3	75742.5	54102.5	37797	47553.1	65453	47118	66738.5
Yeast00426	N-Term(TMT6plex)	58947.2	75138.4	86689.1	76687.5	37928.3	25065	28026.8	34528.5	31290.4	61377.8	49815.7	53845.4	64303.4	50135.8	36976.8	28038.1	28767	37311.2	44096.4	68306.1
Yeast00426	N-Term(TMT6plex); C16(Carbamidomethyl); K31(TMT6plex)	156606	140281	170879	130774	73667.4	70325.9	55736.1	54921.3	20021.2	110456	132346	100528	126753	85495.7	71819.3	78667.8	57208.2	59347.4	28215.2	122924
Yeast00426	N-Term(TMT6plex)	143725	190774	197455	211670	102727	54699.7	47967.4	87327.3	79315.9	120517	121460	136712	146466	138383	100149	61188	49234.4	94365	111777	134121
Yeast00426	N-Term(TMT6plex); K9(TMT6plex)	261373	277751	252892	281148	143114	120463	105120	168162	202068	148590	220884	199041	187588	183805	139524	134752	107896	181715	284767	165363
Yeast00426	N-Term(TMT6plex); K9(TMT6plex)	679300	796588	650823	861857	335481	247570	251904	334587	262884	450061	574069	570847	482761	563454	327065	276936	258558	361551	370473	500864
Yeast00426	K11(TMT6plex)	1.30894e+06	1.33217e+06	1.48546e+06	1.42461e+06	899125	1.21225e+06	1.25892e+06	761208	334263	1189246	1.10617e+06	954653	1.10187e+06	931366	876568	1.35604e+06	1.29217e+06	822554	471064	1.32349e+06
Yeast00426 Total		2.75972e+06	3.02158e+06	3.07036e+06	3.25478e+06	1.70582e+06	1.81188e+06	1.83383e+06	1.58027e+06	1.02478e+06	2.20859e+06	2.33221e+06	2.16531e+06	2.2775e+06	2.12787e+06	1.66302e+06	2.0268e+06	1.88227e+06	1.70762e+06	1.44419e+06	2.4579e+06
Yeast00429	N-Term(TMT6plex); K17(TMT6plex)	91058.2	137313	129620	172363	63642.4	58810.7	50491.7	63634.4	142033	88903.2	76952.4	98400.7	96148.2	112685	62045.8	65786.7	51825.3	68762.7	200162	98938.6
Yeast00429	K19(TMT6plex)	307509	327448	326454	336661	185356	156657	185721	173571	283409	151217	259872	234654	242154	220098	180706	175239	190627	187559	399398	168287
Yeast00429	N-Term(TMT6plex); K17(TMT6plex)	307509	327448	326454	336661	185356	156657	185721	173571	283409	151217	259872	234654	242154	220098	180706	175239	190627	187559	399398	168287
Yeast00429 Total		706075	792208	782528	845685	434354	372125	421934	410777	708851	391338	596697	567709	580456	552881	423457	416265	433079	443881	998959	435512
Yeast00436	N-Term(TMT6plex)	648.081	599.633	595.326	688.332	649.023	589.216	570.261	355.564	654.423	602.79	547.686	429.707	441.595	450.009	632.74	659.108	585.323	384.218	922.256	670.833
Yeast00436	N-Term(TMT6plex); K21(TMT6plex); K29(TMT6plex)	35521.9	42513.1	49478.5	58800.9	31737.9	22447.7	15998.7	19698.9	16428.8	28350.1	30019.2	30465.6	36701.7	38442.1	30941.7	25110.4	16421.3	21286.5	23152.5	31550.3
Yeast00436	N-Term(TMT6plex)	55272.3	68180.8	80068.7	70249.9	46083.8	50286.2	68722.8	40890.2	9053.96	48894.9	46710	48859.4	59392.6	45927	44927.7	56251	70537.9	44185.6	12759.4	54414.2
Yeast00436	N-Term(TMT6plex)	126455	126196	122196	146998	60086.6	50413.8	44143.1	54157.1	40002.5	89255.7	106866	90433.8	90641.5	96102.2	58579.2	56393.7	45309	58521.6	56374.1	99330.9
Yeast00436	N-Term(TMT6plex); K8(TMT6plex)	166982	184753	217009	263666	112431	97446.8	84369.7	125558	99000.2	113094	141115	132397	160971	172376	109611	109006	86598.1	135677	139517	125861
Yeast00436	N-Term(TMT6plex); K21(TMT6plex); K29(TMT6plex)	205456	200425	338128	337078	126697	84191.2	98960.6	118248	55872.9	155608	173629	143627	250813	220370	123519	94177.7	101574	127778	78739.7	173173
Yeast00436	N-Term(TMT6plex); K10(TMT6plex)	636514	681742	774091	973353	406792	276573	249610	320431	251470	480623	537911	488547	574198	636346	396586	309379	256203	346255	354388	534876
Yeast00436 Total		1.22685e+06	1.30441e+06	1.58157e+06	1.85083e+06	784477	581948	562375	679340	472483	916429	1.0368e+06	934760	1.17316e+06	1.21001e+06	764797	650977	577229	734088	665854	1.01988e+06
Yeast00440	N-Term(TMT6plex); K18(TMT6plex)	25641.2	26152.3	32669.6	32233.8	27122.3	20262.9	27193.1	19131.3	13265.5	20122.9	21669.1	18741.1	24233.3	21073.4	26441.9	22666.4	27911.3	20673.1	18694.6	22394.4
Yeast00440	N-Term(TMT6plex); K18(TMT6plex)	38600.9	46327.6	57812	51255.4	60718.2	46425.9	57245.1	32031.3	23036.3	25736.1	32621.2	33199.1	42883.2	33509.1	59194.9	51932.8	58757.1	34612.6	32464.2	28641.2
Yeast00440	N-Term(TMT6plex); K18(TMT6plex)	44369.8	51743.8	56322.8	61179.4	52081.6	53924	59125.5	34083.3	20535.6	28097	37496.5	37080.4	41778.6	39997.1	50775	60320.4	60687.2	36830.1	28940.1	31268.6
Yeast00440 Total		108612	124224	146804	144669	139922	120613	143564	85245.9	56837.3	73955.9	91786.8	89020.6	108895	94579.6	136412	134920	147356	92115.9	80098.8	82304.1
Yeast00441	N-Term(TMT6plex); K11(TMT6plex)	51717.3	51637.5	53073.4	58865.8	25048.4	20227.8	18128.1	19995.8	19614.1	33748.8	43705.8	37004.2	39368.3	38484.5	24420	22627.1	18606.9	21607.2	27641.4	37558.4
Yeast00441	N-Term(TMT6plex); K11(TMT6plex)	69454.8	59847.7	63119.4	67737	33215.9	22446.6	15697.2	24010.4	22687.9	52023.6	58695.5	42887.8	46820.1	44284.2	32382.6	25109.2	16111.8	25945.4	31973.2	57896
Yeast00441 Total		121172	111485	116193	126603	58264.3	42674.4	33825.3	44006.2	42301.9	85772.4	102401	79892	86188.4	82768.8	56802.6	47736.3	34718.7	47552.7	59614.6	95454.4
Yeast00444	N-Term(TMT6plex)	41990.2	60134.9	42393.6	57063.1	32853.1	31327.3	29409.7	46874.9	68441.7	36330.3	35485.5	43093.6	31446.4	37306	32028.9	35043.3	30186.5	50652.5	96452.4	40431.3
Yeast00444	N-Term(TMT6plex); K14(TMT6plex)	205851	381752	352724	435638	219661	143709	270051	592490	672236	166656	173963	273569	261640	284805	214150	160756	277183	640239	947358	185468
Yeast00444	K5(TMT6plex)	395201	516594	448825	576522	266218	165842	185215	246100	337579	224040	333980	370200	332925	376911	259540	185514	190107	265933	475738	249329
Yeast00444 Total		643042	958481	843942	1.06922e+06	518732	340879	484676	885465	1.07826e+06	427026	543428	686863	626012	699023	505719	381313	497477	956824	1.51955e+06	475229
Yeast00446	N-Term(TMT6plex)	305.871	522.058	442.095	726.701	391.08	135.098	207.425	277.033	241.339	247.611	258.488	374.115	327.933	475.093	381.268	151.123	212.904	299.359	340.11	275.561
Yeast00446	N-Term(TMT6plex)	1262.57	1427.53	1174.72	1288.98	898.837	1036.65	949.066	871.171	805.45	1067.07	1066.99	1022.99	871.37	842.692	876.287	1159.62	974.134	941.378	1135.09	1187.52
Yeast00446	N-Term(TMT6plex)	2326.83	3377.76	2152.27	3254.72	1032.15	892.721	688.13	842.915	1473.78	1278.76	1966.38	2420.56	1596.49	2127.83	1006.26	998.614	706.305	910.845	2076.94	1423.1
Yeast00446	N-Term(TMT6plex)	1687.56	1774.74	1755.55	2123.17	1795.77	2060.07	1844.8	2041.89	2984.05	2051.72	1426.14	1271.8	1302.22	1388.06	1750.72	2304.44	1893.53	2206.44	4205.32	2283.32
Yeast00446	N-Term(TMT6plex)	9881.26	14466.8	10122.7	13967	4810.37	5881.4	4295.01	5714.03	5547.72	7152.71	8350.55	10367.1	7508.71	9131.18	4689.69	6579.04	4408.45	6174.52	7818.21	7960.11
Yeast00446	N-Term(TMT6plex)	16025.1	22150.8	15041.4	18212.9	5106.41	6706.56	5875.06	6325.68	7601.24	8398.86	13542.6	15873.6	11157.3	11907	4978.3	7502.07	6030.23	6835.47	10712.2	9346.93
Yeast00446	N-Term(TMT6plex)	67821.2	89294	63824.3	97574.1	45248.4	34974.7	36163.9	36676.1	45367.6	46213.8	57315	63989.4	47343	63790.7	44113.3	39123.3	37119.1	39631.8	63934.9	51430.5
Yeast00446	N-Term(TMT6plex)	260352	358268	277281	399209	166196	113404	109854	118857	163027	155787	220021	256740	205679	260990	162026	126856	112756	128435	229748	173372
Yeast00446	N-Term(TMT6plex)	266718	340073	278185	369022	252839	173732	120819	159497	128723	183317	225401	243702	206349	241254	246496	194339	124010	172351	181405	204010
Yeast00446	K12(TMT6plex)	208709	257285	209936	261534	215371	246838	188101	187821	218354	234848	176378	184374	155724	170982	209968	276117	193070	202957	307719	261357
Yeast00446	N-Term(TMT6plex); K6(TMT6plex)	546375	829972	584848	802722	402850	307806	317039	277043	253096	378403	461736	594771	433823	524793	392743	344317	325413	299370	356679	421117
Yeast00446	N-Term(TMT6plex); K17(TMT6plex)	1.36739e+06	2.0071e+06	1548539	2.08987e+06	960066	431772	523722	667351	542588	857875	1.15557e+06	1.43832e+06	1.14866e+06	1.36629e+06	935980	482988	537555	721132	764650	954712
Yeast00446	N-Term(TMT6plex); K6(TMT6plex)	2317025	3.19646e+06	2.64115e+06	3144823	1.45501e+06	872696	965940	928462	874810	1.34655e+06	1.95809e+06	2.29063e+06	1.95913e+06	2.05598e+06	1.41851e+06	976213	991453	1.00329e+06	1.23284e+06	1.49855e+06
Yeast00446	N-Term(TMT6plex); K6(TMT6plex)	3.05298e+06	4693884	3.75854e+06	4667055	2020957	1.27294e+06	1.06387e+06	1.24629e+06	945726	1.66811e+06	2.58004e+06	3.36371e+06	2.78798e+06	3.05117e+06	1.97026e+06	1.42394e+06	1.09197e+06	1.34673e+06	1.33278e+06	1.8564e+06
Yeast00446 Total		8.11886e+06	1.18161e+07	9.39299e+06	1.18714e+07	5.53257e+06	3.47088e+06	3.33937e+06	3.63807e+06	3.19034e+06	4.8913e+06	6.86116e+06	8.46757e+06	6.96745e+06	7.76112e+06	5.39377e+06	3.88259e+06	3.42757e+06	3.93126e+06	4.49604e+06	5.44343e+06
Yeast00452	N-Term(TMT6plex); K1(TMT6plex); K7(TMT6plex)	106735	123845	112309	126150	58312.3	34552.8	28885.2	81655	102863	68145.2	90200.3	88749.3	83307.4	82472.9	56849.4	38651.4	29648.2	88235.5	144961	75837.5
Yeast00452	N-Term(TMT6plex); K9(TMT6plex)	147060	155044	125959	135305	73489.9	102897	82355.4	42183.5	56705.8	73365.8	124279	111107	93433	88458	71646.3	115102	84530.6	45583.1	79913.5	81647.3
Yeast00452	N-Term(TMT6plex); K13(TMT6plex)	351600	440362	304122	340261	115128	71911.3	41309.6	64335.6	38235.3	184851	297133	315570	225589	222452	112240	80441.2	42400.7	69520.4	53883.7	205717
Yeast00452 Total		605394	719251	542390	601717	246930	209361	152550	188174	197804	326362	511613	515426	402329	393382	240735	234195	156579	203339	278759	363202
Yeast00454	N-Term(TMT6plex); K16(TMT6plex)	26264.4	22713	33896.5	49314.5	17128.2	8831.59	20435.4	13835.1	15188.4	19614.4	22195.8	16276.5	25143.4	32240.2	16698.5	9879.17	20975.2	14950	21404.4	21828.4
Yeast00454	N-Term(TMT6plex); C5(Carbamidomethyl)	60621.5	42118	61504.8	74121.6	47552.6	34136	54629.5	37901.2	26547.7	36758.8	51230.6	30182.4	45622.4	48458.3	46359.6	38185.1	56072.4	40955.6	37412.8	40908.1
Yeast00454	N-Term(TMT6plex); K1(TMT6plex); C15(Carbamidomethyl); C20(Carbamidomethyl); K23(TMT6plex)	63739.7	90538.1	77069	120600	58850.9	51065.6	44191.9	82408.4	57851.8	51517.4	53865.8	64881	57167.5	78844.2	57374.5	57122.9	45359.1	89049.7	81528.6	57332.7
Yeast00454	N-Term(TMT6plex); K9(TMT6plex)	78977.1	96922.6	92098.1	140371	71493.8	50022.9	43462.6	73843.5	76296.4	58289.1	66742.7	69456.3	68315.7	91770.2	69700.2	55956.5	44610.6	79794.5	107522	64868.8
Yeast00454	N-Term(TMT6plex); K16(TMT6plex)	112625	74932.7	123600	143528	64539.8	65722.3	50777.3	103619	74014.7	101889	95178.3	53698	91683.1	93834.1	62920.6	73518.1	52118.5	111970	104306	113390
Yeast00454	N-Term(TMT6plex); K9(TMT6plex)	1.10068e+06	1.31243e+06	1.44645e+06	1.96255e+06	587875	519407	444277	830649	867059	810969	930176	940508	1.07293e+06	1.28305e+06	573126	581017	456012	897591	1.22192e+06	902511
Yeast00454	N-Term(TMT6plex); K9(TMT6plex)	3129812	3.43116e+06	3.62713e+06	5.01387e+06	1.4797e+06	1.41852e+06	1.11162e+06	1.83736e+06	2213617	2.25189e+06	2.64497e+06	2.45883e+06	2.6905e+06	3.2779e+06	1.44258e+06	1.58678e+06	1.14098e+06	1.98543e+06	3.11957e+06	2.50609e+06
Yeast00454 Total		4.57272e+06	5.07082e+06	5.46175e+06	7.50436e+06	2.32714e+06	2.1477e+06	1.7694e+06	2.97962e+06	3.33057e+06	3.33093e+06	3.86436e+06	3.63383e+06	4.05137e+06	4.9061e+06	2.26876e+06	2.40246e+06	1.81613e+06	3.21975e+06	4.69366e+06	3.70693e+06
Yeast00459	N-Term(TMT6plex)	58828.4	84592.8	64914.9	68998.6	54728.1	39447.9	41814.5	46613.7	72569.7	38021.7	49715.3	60620.5	48151.9	45109	53355.1	44127.1	42918.9	50370.3	102270	42313.6
Yeast00459	N-Term(TMT6plex)	33946.5	66674.5	66919.9	51217.5	37918.3	30869.5	34083.5	25039.2	32504.9	41399.6	28687.9	47780	49639.2	33484.3	36967	34531.2	34983.7	27057.1	45808	46072.8
Yeast00459	N-Term(TMT6plex)	52349.1	67660.2	64746.6	83826.4	33688.4	42476.2	40325	41491	32924.2	47830.9	44239.7	48486.3	48027.2	54802.9	32843.2	47514.6	41390	44834.7	46398.9	53230.1
Yeast00459	N-Term(TMT6plex); K12(TMT6plex)	81892.1	95654.2	93154.2	92640.1	46436.7	43391.5	52608.3	36349.4	48881.7	51646.3	69206.1	68547.3	69099	60565	45271.8	48538.5	53997.9	39278.8	68887.2	57476.1
Yeast00459	N-Term(TMT6plex); K22(TMT6plex); K23(TMT6plex)	76896.9	110086	122363	105865	44163.3	31690.5	23538.5	49453	74812.5	53355	64984.8	78889.6	90765.1	69210.8	43055.3	35449.6	24160.2	53438.4	105431	59377.7
Yeast00459	N-Term(TMT6plex)	82023.5	105359	94787.5	103955	55527.2	53883.3	41017.2	37708.1	42858.1	61271.9	69317.2	75502	70310.6	67962.3	54134.2	60274.8	42100.6	40747	60398.4	68188.3
Yeast00459	N-Term(TMT6plex); K10(TMT6plex)	337091	427036	350277	412169	174516	95830.4	125850	148587	117029	225425	284872	306021	259825	269462	170138	107198	129174	160562	164925	250871
Yeast00459	N-Term(TMT6plex); K18(TMT6plex)	377055	428827	363936	422114	161776	137053	186661	221962	227325	255352	318646	307304	269957	275964	157718	153309	191591	239850	320360	284176
Yeast00459	N-Term(TMT6plex)	699756	843492	863075	953164	447656	298739	307425	623612	736309	370456	591356	604460	640204	623147	436426	334175	315545	673868	1.03765e+06	412273
Yeast00459	N-Term(TMT6plex); K9(TMT6plex)	2.82319e+06	3.76355e+06	3.68245e+06	4.04696e+06	1.61484e+06	1.00275e+06	1.31804e+06	2.65639e+06	3.68439e+06	1.40018e+06	2.38585e+06	2.69702e+06	2.73153e+06	2.64577e+06	1.57433e+06	1.12169e+06	1.35285e+06	2.87047e+06	5.19228e+06	1.55823e+06
Yeast00459 Total		4.62302e+06	5.99294e+06	5.76662e+06	6.34091e+06	2.67125e+06	1.77613e+06	2.17136e+06	3.88721e+06	5.0696e+06	2.54494e+06	3.90687e+06	4.29463e+06	4.27751e+06	4.14547e+06	2.60424e+06	1.98681e+06	2.22872e+06	4.20048e+06	7.14441e+06	2.83221e+06
Yeast00461	N-Term(TMT6plex); K15(TMT6plex)	6194.3	6034.16	4642.2	5949.23	2305.16	4152.95	2197.28	3442.27	1914.68	5563.2	5234.74	4324.17	3443.45	3889.41	2247.33	4645.56	2255.32	3719.69	2698.3	6191.18
Yeast00461	N-Term(TMT6plex); K15(TMT6plex)	7270.89	8008.08	7075.01	10447.4	6115.25	6266.13	6192.88	7169.07	4808.24	5767.14	6144.56	5738.71	5248.03	6830.16	5961.84	7009.4	6356.45	7746.83	6776.09	6418.14
Yeast00461	N-Term(TMT6plex); K30(TMT6plex)	9832.31	7629.05	17032.1	15802.2	10178	5833.39	3634.68	5516.69	2642.98	9056.52	8309.19	5467.09	12633.9	10330.9	9922.67	6525.34	3730.69	5961.28	3724.66	10078.8
Yeast00461	N-Term(TMT6plex); K7(TMT6plex)	72946.7	92457	91159.6	123751	38974	37939	40847.6	51543.9	138456	37892.7	61646.5	66256.1	67619.5	80904.1	37996.2	42439.3	41926.5	55697.8	195121	42170.1
Yeast00461	N-Term(TMT6plex); K7(TMT6plex)	69824.9	96242.3	85488.2	115951	48516	40190	51941.8	49814.7	139808	55310.1	59008.3	68968.7	63412.7	75805.2	47298.8	44957.3	53313.8	53829.2	197026	61553.5
Yeast00461	N-Term(TMT6plex)	90336	60946.2	83972.3	97681.1	75060.8	75320.5	68898.9	78619.5	80982.7	59198.1	76342	43675	62288.2	63860.6	73177.7	84254.8	70718.7	84955.4	114126	65880.3
Yeast00461	N-Term(TMT6plex); K17(TMT6plex)	91218.8	138228	112663	148589	58107.8	53931.5	50934.4	53263.2	118144	60311.5	77088.1	99056.7	83570.3	97142.3	56650.1	60328.8	52279.8	57555.6	166496	67119.5
Yeast00461	N-Term(TMT6plex); K7(TMT6plex)	106320	145688	120686	172535	77697.8	56469.8	71645.1	78814.6	198491	66681.7	89850	104402	89521	112798	75748.6	63168.1	73537.5	85166.3	279726	74208.7
Yeast00461	N-Term(TMT6plex)	92952.8	121926	125929	147514	132320	92998.5	92900.1	90214.4	103287	106959	78553.4	87374.2	93410.8	96439.8	129001	104030	95353.9	97484.8	145559	119033
Yeast00461	N-Term(TMT6plex); K7(TMT6plex)	182554	159786	202999	263675	215982	126405	157071	139861	244343	173297	154275	114505	150578	172382	210563	141399	161220	151132	344343	192859
Yeast00461	N-Term(TMT6plex); K7(TMT6plex)	221881	193052	214615	240970	115246	99244.4	79457.4	70217.8	93034.9	174889	187509	138344	159195	157538	112355	111017	81556.1	75876.6	131111	194630
Yeast00461	N-Term(TMT6plex)	183734	157270	147032	254938	171193	216270	179671	146057	144063	175890	155272	112702	109064	166670	166899	241924	184417	157827	203023	195744
Yeast00461	N-Term(TMT6plex)	231366	232252	226857	275507	213022	188794	186039	146100	225437	206119	195525	166435	168276	180118	207677	211188	190952	157874	317701	229386
Yeast00461	N-Term(TMT6plex); K10(TMT6plex)	334144	330108	368324	390377	244704	146913	153174	162919	219454	322767	282382	236561	273212	255216	238564	164339	157219	176049	309269	359201
Yeast00461 Total		1.70058e+06	1.74963e+06	1.80847e+06	2.26369e+06	1.40942e+06	1.15073e+06	1.14461e+06	1.08355e+06	1.71487e+06	1.4597e+06	1.43714e+06	1.25381e+06	1.34147e+06	1.47992e+06	1.37406e+06	1.28722e+06	1.17484e+06	1.17088e+06	2.4167e+06	1.62447e+06
Yeast00462	N-Term(TMT6plex); K9(TMT6plex); K22(TMT6plex)	2912.47	2897.32	2780.92	3504.23	3371.65	4241.48	1986.06	2390.62	1846.1	3774.72	2461.3	2076.26	2062.81	2290.95	3287.06	4744.6	2038.52	2583.28	2601.65	4200.81
Yeast00462	N-Term(TMT6plex); K9(TMT6plex); K22(TMT6plex)	2596.18	1892.98	3247.87	3397.43	3561.51	3155.33	2828.6	2558	1619.92	3781.98	2194.01	1356.54	2409.18	2221.13	3472.16	3529.61	2903.31	2764.15	2282.89	4208.89
Yeast00462	N-Term(TMT6plex); K9(TMT6plex); K22(TMT6plex)	8253.18	11074.5	9396.96	17819	11789.6	10094.5	9135.03	10014	4261.5	7204.1	6974.68	7936.14	6970.39	11649.4	11493.8	11291.9	9376.31	10821	6005.58	8017.3
Yeast00462	N-Term(TMT6plex); K9(TMT6plex); K22(TMT6plex)	7048.94	6156.16	5526.07	7725.38	10800.7	11116.8	11015.1	4760.53	1586.1	7507.99	5956.99	4411.6	4099.08	5050.6	10529.7	12435.4	11306	5144.18	2235.23	8355.49
Yeast00462	K13(TMT6plex)	10941.3	5887.46	6369.26	7571.46	7384.52	16921.8	10916.4	4613.7	3447.88	9167.29	9246.38	4219.05	4724.53	4949.97	7199.27	18929	11204.7	4985.52	4858.97	10202.1
Yeast00462	N-Term(TMT6plex); K9(TMT6plex); K22(TMT6plex)	9555.51	6590.54	10796.5	10123.5	15474	14800.6	13359.4	4897.16	1615.1	9631.34	8075.26	4722.88	8008.54	6618.43	15085.8	16556.2	13712.2	5291.82	2276.11	10718.5
Yeast00462	N-Term(TMT6plex); K13(TMT6plex)	16716.8	18102.8	14349.3	17419.1	17826.7	18536.6	13387.3	12646.7	6598.96	10101.9	14127.2	12972.8	10643.9	11388.1	17379.5	20735.4	13740.9	13665.9	9299.68	11242.2
Yeast00462	N-Term(TMT6plex); K18(TMT6plex)	16716.8	18102.8	14349.3	17419.1	17826.7	18536.6	13387.3	12646.7	6598.96	10101.9	14127.2	12972.8	10643.9	11388.1	17379.5	20735.4	13740.9	13665.9	9299.68	11242.2
Yeast00462	K9(TMT6plex)	12203.6	12308.3	11073	14242.2	13417.9	13801.6	11268	13429.5	13687.2	10249.5	10313.2	8820.3	8213.65	9311.06	13081.2	15438.7	11565.6	14511.7	19288.8	11406.5
Yeast00462	K13(TMT6plex)	18277.3	12914.2	22519.8	23976.4	17856.6	29631.8	21156.2	28399.9	18244	11985.3	15446	9254.51	16704.5	15675	17408.6	33146.6	21715	30688.6	25710.6	13338.2
Yeast00462	N-Term(TMT6plex); K9(TMT6plex)	12341.5	14215.2	17294.4	18482	22058.5	20569.2	23341.3	16086.6	10438.9	14817.9	10429.7	10186.9	12828.5	12082.9	21505.1	23009	23957.8	17383	14711.2	16490.5
Yeast00462	N-Term(TMT6plex); K9(TMT6plex); K22(TMT6plex)	13515.3	11058.7	18835.4	14514	24679.3	24176.6	21835.7	6948.12	3553.5	15423.1	11421.7	7924.86	13971.6	9488.8	24060.2	27044.4	22412.5	7508.06	5007.83	17164
Yeast00462	N-Term(TMT6plex); K9(TMT6plex); K22(TMT6plex)	17306	11526.4	16163.6	14228.7	24744.1	25229.1	20689.7	8382.44	4135.81	16583.6	14625.2	8259.98	11989.7	9302.26	24123.3	28221.7	21236.2	9057.98	5828.45	18455.5
Yeast00462	N-Term(TMT6plex); K9(TMT6plex)	15736.2	16944.7	18444.1	24255.9	25567.7	22052	31389.2	18741	9885.5	16917.9	13298.5	12142.8	13681.3	15857.7	24926.3	24667.7	32218.2	20251.3	13931.3	18827.6
Yeast00462	N-Term(TMT6plex); K9(TMT6plex)	17679.3	17834.6	25335	24727.2	29925.2	28309.1	33494.2	19707.5	11991.3	18301.2	14940.6	12780.5	18792.8	16165.8	29174.5	31667	34378.9	21295.8	16898.9	20367.1
Yeast00462	N-Term(TMT6plex); K9(TMT6plex)	21104.3	20454.2	24394.2	25008.3	29477.9	27891.9	31911.8	23897.9	14835.8	19355.9	17835	14657.8	18094.9	16349.6	28738.3	31200.4	32754.7	25823.8	20907.6	21540.8
Yeast00462	N-Term(TMT6plex); K9(TMT6plex)	26664.1	25085.9	24400.6	29717	25348.7	24622.4	27309.8	18762.2	13203.1	19979.7	22533.5	17976.9	18099.7	19428	24712.7	27543.1	28031.1	20274.2	18606.7	22235
Yeast00462	N-Term(TMT6plex); K9(TMT6plex)	18070.4	19755.3	23500.3	26488.4	31044.4	29815.5	37616.7	22955.6	12503.2	20622.7	15271.1	14156.9	17431.8	17317.3	30265.6	33352.2	38610.3	24805.6	17620.4	22950.6
Yeast00462	N-Term(TMT6plex); K9(TMT6plex); K22(TMT6plex)	21632.6	18163.7	20936.8	20362	30119.9	30572	24265.4	9152.88	2678.92	21368.4	18281.5	13016.4	15530.3	13312	29364.3	34198.3	24906.4	9890.51	3775.3	23780.4
Yeast00462	N-Term(TMT6plex); K9(TMT6plex)	21020.3	22611.5	26421.2	28874	30016.1	29731.4	35004.2	22215.5	14462	22345.5	17764	16203.8	19598.5	18876.9	29263	33258.1	35928.8	24005.9	20380.8	24867.9
Yeast00462	N-Term(TMT6plex); K9(TMT6plex)	25104.1	22817.3	26246.1	30877.4	30798.6	29057.2	32363.7	20660.5	16339.3	24765.8	21215.2	16351.2	19468.6	20186.6	30025.9	32503.9	33218.5	22325.5	23026.3	27561.4
Yeast00462	N-Term(TMT6plex); K9(TMT6plex)	22375.9	23325.7	28824.2	33194.4	34157.4	31856.1	38458.2	28369.5	16425.8	25146.2	18909.6	16715.6	21380.9	21701.4	33300.5	35634.8	39473.9	30655.8	23148.2	27984.7
Yeast00462	N-Term(TMT6plex); K9(TMT6plex)	23690	27543.5	29595.4	33741.9	38614.6	34168.9	45595.5	29974.2	15799.8	25355.8	20020.2	19738.1	21953	22059.4	37645.8	38221.9	46799.8	32389.8	22266.1	28217.9
Yeast00462	N-Term(TMT6plex); K9(TMT6plex)	25596.5	23664.2	29879	32217.4	36684.5	31309.8	41766.2	28800.7	17573.8	27060.6	21631.3	16958.1	22163.3	21062.7	35764.2	35023.7	42869.4	31121.8	24766.2	30115.2
Yeast00462	N-Term(TMT6plex); K9(TMT6plex)	33031.1	28815.2	38818.1	38044.9	46824.8	38992.8	40600	30800.7	18128.8	28336.8	27914.2	20649.4	28794.1	24872.5	45650.1	43618	41672.4	33283	25548.2	31535.4
Yeast00462	N-Term(TMT6plex); K9(TMT6plex)	27084.4	25298.4	34265.4	33173.2	38618.9	39906.8	47939.9	34552.7	23201.4	28345.3	22888.8	18129.2	25417	21687.5	37650	44640.5	49206.1	37337.3	32697	31544.9
Yeast00462	N-Term(TMT6plex); K9(TMT6plex)	27511.6	27624.2	35031.1	37676.9	42963.1	39334.8	50070.3	30776.4	14801.7	28503	23249.8	19795.9	25985	24631.9	41885.2	44000.6	51392.8	33256.7	20859.5	31720.4
Yeast00462	N-Term(TMT6plex); K9(TMT6plex); K22(TMT6plex)	29853.9	19807.9	25691.8	26439.7	36661.7	38559	39670.6	12732.1	5980.08	29710.8	25229.2	14194.7	19057.4	17285.4	35741.9	43132.8	40718.4	13758.2	8427.52	33064.6
Yeast00462	N-Term(TMT6plex); K9(TMT6plex)	33962.8	40262.7	42968.6	45343.2	46528	36933.4	38857.6	33827.5	24353.7	29731.4	28701.6	28852.9	31872.9	29643.9	45360.7	41314.3	39883.9	36553.7	34320.8	33087.5
Yeast00462	N-Term(TMT6plex); K9(TMT6plex)	28586	26355.7	35759.8	38004.9	42239.5	39293.2	51427.1	30964.5	15355.7	30151.4	24157.7	18886.9	26525.5	24846.4	41179.8	43954	52785.4	33460	21640.2	33554.9
Yeast00462	N-Term(TMT6plex); K9(TMT6plex)	29528.3	36605.8	21076.7	57831.1	41057.2	28398.1	64307.4	28784.9	31794.1	31356.3	24954.1	26232.3	15634.1	37808.1	40027.2	31766.6	66005.9	31104.7	44806.3	34895.8
Yeast00462	N-Term(TMT6plex); K9(TMT6plex)	30429	32266.3	37106.7	40374.4	47141	47165.3	53655.3	36200.8	19211.8	32981.8	25715.2	23122.6	27524.6	26395.5	45958.3	52759.9	55072.4	39118.2	27074.5	36704.8
Yeast00462	N-Term(TMT6plex); K9(TMT6plex)	32890.7	32242.7	40319.8	48081.5	49851.7	47803.3	53461.2	36170.4	20708.9	33480.4	27795.6	23105.6	29908	31434.1	48601.1	53473.6	54873.3	39085.3	29184.3	37259.7
Yeast00462	N-Term(TMT6plex); K9(TMT6plex)	26402.2	26268.9	34851.8	37140.9	43761.6	42829.9	47339.7	33479	20477.8	33843.3	22312.2	18824.7	25852	24281.5	42663.8	47910.2	48590.1	36177.1	28858.7	37663.6
Yeast00462	N-Term(TMT6plex); K13(TMT6plex)	33220.5	25404.8	48685.7	45614.8	46448.4	47857.5	62682.6	27716.9	14020.7	34978.7	28074.3	18205.5	36113.6	29821.5	45283.1	53534.2	64338.2	29950.6	19758.9	38927.1
Yeast00462	N-Term(TMT6plex); K9(TMT6plex)	31871.1	34675.8	41728.9	46496.4	60068.8	51825	64370.6	39678.5	19115.6	35415.6	26934	24849.2	30953.3	30397.8	58561.9	57972.3	66070.8	42876.1	26938.9	39413.3
Yeast00462	N-Term(TMT6plex); K9(TMT6plex)	33197.6	35377	38041.7	41853.4	48300.9	45927.2	56735	39951	20190.3	36005.8	28054.9	25351.7	28218.2	27362.4	47089.1	51375	58233.5	43170.6	28453.4	40070.2
Yeast00462	N-Term(TMT6plex); K9(TMT6plex)	40108.7	41150.7	52631.4	60866.3	68170.9	57448.8	72625.1	48435.3	24023.5	43186.9	33895.4	29489.2	39040.5	39792.4	66460.6	64263.3	74543.3	52338.7	33855.5	48061.8
Yeast00462	N-Term(TMT6plex); K9(TMT6plex)	42233.6	49999.3	49247.6	69231.9	53442.7	50085	54295.7	39903.8	30771.3	44297.8	35691.2	35830.3	36530.4	45261.5	52101.9	56025.9	55729.8	43119.6	43364.9	49298.2
Yeast00462	N-Term(TMT6plex); K13(TMT6plex)	40994.2	36052.8	51880.6	49461	72161.9	62256.1	66348.5	33085.1	15988.6	45175.4	34643.7	25836	38483.5	32336	70351.5	69640.7	68100.9	35751.4	22532.2	50274.8
Yeast00462	N-Term(TMT6plex); K13(TMT6plex)	43451.1	38406.7	45974	47550	64616.2	72378.7	72049.8	36188.7	15025.3	45665.2	36720.1	27522.8	34102.2	31086.6	62995.1	80964.1	73952.8	39105.2	21174.6	50819.9
Yeast00462	N-Term(TMT6plex); K9(TMT6plex)	50829.1	59027.5	67267.8	66348.3	58100.2	44966.6	54567.4	35973.5	22217.4	47301.3	42955.2	42300	49897.3	43376.3	56642.6	50300.4	56008.6	38872.6	31310.2	52640.7
Yeast00462	N-Term(TMT6plex); K9(TMT6plex); K22(TMT6plex)	66487.1	45901.2	53317.7	57741	109027	82182	84429.7	32940.7	14371.4	50784.3	56187.6	32893.5	39549.5	37749.2	106292	91930.2	86659.8	35595.4	20253.1	56516.8
Yeast00462	N-Term(TMT6plex); K9(TMT6plex)	51585	56030.4	53695.2	61489.3	75459.4	91974.8	102770	52551.9	50346.8	52198.9	43594	40152.3	39829.5	40199.7	73566.3	102885	105485	56787.1	70952	58091.1
Yeast00462	N-Term(TMT6plex); K9(TMT6plex); K22(TMT6plex)	46415.8	39739.7	44078.5	51609.3	79204.8	77729.8	70379.7	27333.4	9201.56	52233.6	39225.5	28478.1	32696.1	33740.5	77217.8	86949.9	72238.6	29536.2	12967.4	58129.8
Yeast00462	N-Term(TMT6plex); K9(TMT6plex); K22(TMT6plex)	55295	42802.7	47982.4	51851.2	91361.7	83487.4	72359.7	28451.5	12966.7	54064	46729.3	30673.1	35592	33898.6	89069.6	93390.5	74270.9	30744.4	18273.6	60166.7
Yeast00462	N-Term(TMT6plex); K9(TMT6plex); K22(TMT6plex)	22659.3	19968.9	29975.3	76578.7	47760	52735.7	52230.9	16519	7852.03	55094.1	19149.2	14310.1	22234.8	50064.6	46561.9	58991.1	53610.4	17850.3	11065.6	61313.1
Yeast00462	N-Term(TMT6plex); K9(TMT6plex); K22(TMT6plex)	47034.2	42334.2	57052	64916.8	83834.8	89698.7	75418.3	26025.4	12921.2	59490.1	39748.1	30337.3	42319.5	42440.5	81731.6	100339	77410.3	28122.8	18209.3	66205.4
Yeast00462	N-Term(TMT6plex); K9(TMT6plex); K22(TMT6plex)	62585.4	55883.8	60010.5	65433.8	99252.2	94526.7	99043.6	35341	11837	65347.3	52890.3	40047.2	44514	42778.5	96762.2	105739	101660	38189.1	16681.5	72723.7
Yeast00462	N-Term(TMT6plex); K9(TMT6plex)	53687.7	59908.6	60829.9	70803.6	79107	72457.7	74856.6	44805.2	26050.2	69507	45370.9	42931.5	45121.8	46289.1	77122.4	81052.4	76833.8	48416.1	36711.6	77353
Yeast00462	N-Term(TMT6plex); K9(TMT6plex)	62499.1	73110.5	93538	98535.1	112149	116794	138919	88225	38550.3	72126.1	52817.3	52392.1	69383.7	64419	109335	130647	142588	95335	54327.6	80267.7
Yeast00462	N-Term(TMT6plex); K13(TMT6plex)	94395	88009.6	90357.9	111072	141804	112734	127752	64670.3	29262.2	75919.4	79772.3	63069.1	67024.8	72615.4	138246	126106	131127	69882.1	41238.2	84489.2
Yeast00462	N-Term(TMT6plex); K13(TMT6plex)	80816	78792.2	78664.5	93304.9	160050	115312	146599	70185.8	28849.2	77560.8	68296.8	56463.7	58351	60999.7	156035	128990	150471	75842	40656.2	86315.9
Yeast00462	N-Term(TMT6plex); K9(TMT6plex)	85971.3	88411.5	111694	108638	101835	93843.3	115432	73892.9	46333.1	85345.8	72653.5	63357.1	82851.5	71023.7	99280.3	104975	118480	79847.9	65295.7	94979.7
Yeast00462	N-Term(TMT6plex); K13(TMT6plex)	111080	98770.8	116182	146571	239196	156241	199678	95840.7	44122.8	97659.5	93872.3	70780.7	86180.1	95823.2	233195	174774	204952	103564	62180.7	108683
Yeast00462	N-Term(TMT6plex); K13(TMT6plex)	118764	116096	118731	143352	208024	136123	168564	83266.8	41508.1	102642	100366	83196.2	88071.2	93718.6	202805	152270	173017	89977.3	58495.8	114228
Yeast00462	N-Term(TMT6plex); K13(TMT6plex)	85307.1	84334.6	99159.7	140643	158991	154874	182609	87234.7	24692.6	105358	72092.2	60435.5	73553.7	91947.5	155002	173245	187432	94264.9	34798.4	117251
Yeast00462	N-Term(TMT6plex); K9(TMT6plex); K22(TMT6plex)	103953	73418.2	98462.3	91795	174361	152144	140308	58432.2	16737.8	117838	87849.5	52612.7	73036.5	60012.5	169986	170191	144014	63141.2	23587.9	131139
Yeast00462	N-Term(TMT6plex); K9(TMT6plex); K22(TMT6plex)	108182	93998	139383	112101	194782	176601	159367	68498.7	26530.3	126480	91423.7	67360.4	103390	73288.1	189896	197549	163576	74019	37388.3	140757
Yeast00462	N-Term(TMT6plex); K9(TMT6plex); K22(TMT6plex)	128461	102792	128857	142061	222811	182687	208642	63762.3	29686.1	133832	108561	73662.1	95582.3	92875	217222	204357	214153	68900.9	41835.6	148939
Yeast00462	N-Term(TMT6plex); K9(TMT6plex)	165550	178019	196732	237043	210977	198221	212036	153047	95691	134822	139904	127571	145930	154971	205684	221734	217636	165381	134854	150041
Yeast00462	N-Term(TMT6plex); K9(TMT6plex)	130778	142526	169098	180875	200907	176672	238703	146140	69249.6	136493	110519	102136	125432	118250	195866	197629	245008	157917	97591	151900
Yeast00462	N-Term(TMT6plex); K9(TMT6plex); K22(TMT6plex)	100528	110587	138079	130175	195453	217727	175028	73391.6	22275.1	138881	84955.6	79248.1	102423	85104.3	190550	243553	179651	79306.2	31391.5	154558
Yeast00462	N-Term(TMT6plex); K31(TMT6plex)	129249	138233	193439	211636	229812	162351	275892	158634	57102.3	151301	109227	99060.1	143487	138361	224047	181609	283179	171418	80472.3	168380
Yeast00462	N-Term(TMT6plex); K13(TMT6plex)	121376	109750	162294	168101	234026	203988	225929	115229	60095.3	153506	102573	78648.3	120385	109899	228155	228185	231897	124515	84690.2	170834
Yeast00462	N-Term(TMT6plex); K13(TMT6plex)	157549	134147	193169	205223	343227	241073	313737	144684	63269.7	154920	133143	96131.8	143287	134168	334616	269668	322024	156344	89163.8	172408
Yeast00462	K9(TMT6plex); K22(TMT6plex)	143168	93069.7	117996	140960	259830	351765	215741	104060	33575.6	156993	120990	66695.2	87525.7	92154.8	253312	393491	221439	112447	47316.9	174714
Yeast00462	N-Term(TMT6plex); K22(TMT6plex)	143168	93069.7	117996	140960	259830	351765	215741	104060	33575.6	156993	120990	66695.2	87525.7	92154.8	253312	393491	221439	112447	47316.9	174714
Yeast00462	N-Term(TMT6plex); K13(TMT6plex)	169805	119303	184639	184195	316025	289743	292947	164918	56646.7	162906	143500	85494.4	136960	120420	308097	324111	300685	178209	79830.2	181295
Yeast00462	N-Term(TMT6plex); K9(TMT6plex); K22(TMT6plex)	216694	155573	220608	207591	319651	314524	299965	102515	44239.1	214340	183126	111486	163641	135716	311632	351832	307888	110776	62344.7	238535
Yeast00462	K31(TMT6plex); K32(TMT6plex); K35(TMT6plex)	168524	282235	228143	246884	335682	254739	302319	151292	117152	218669	142418	202254	169229	161405	327261	284956	310304	163485	165098	243353
Yeast00462	K9(TMT6plex); K22(TMT6plex)	252649	120913	181764	276852	347704	589038	344859	144010	49692.2	253215	213511	86647.9	134827	180997	338981	658908	353968	155616	70029.4	281798
Yeast00462	N-Term(TMT6plex); K22(TMT6plex)	252649	120913	181764	276852	347704	589038	344859	144010	49692.2	253215	213511	86647.9	134827	180997	338981	658908	353968	155616	70029.4	281798
Yeast00462	N-Term(TMT6plex); K9(TMT6plex); K22(TMT6plex)	241929	250051	221505	233717	381088	404112	335848	142084	47379.4	262425	204451	179190	164306	152796	371528	452046	344718	153535	66770.2	292048
Yeast00462	N-Term(TMT6plex); K13(TMT6plex)	788306	836089	1.10962e+06	1.48286e+06	1.64634e+06	1.49685e+06	1.74204e+06	734623	380546	1.12885e+06	666190	599154	823085	969447	1.60504e+06	1.6744e+06	1.78805e+06	793826	536290	1.25627e+06
Yeast00462	K13(TMT6plex)	1.12353e+06	734824	1.20421e+06	1.14256e+06	1.85017e+06	2.20595e+06	2.21306e+06	1.00017e+06	344182	1.16419e+06	949481	526586	893251	746969	1.80375e+06	2.46761e+06	2.27152e+06	1.08078e+06	485044	1.29561e+06
Yeast00462	N-Term(TMT6plex); K5(TMT6plex); K8(TMT6plex)	1.77328e+06	1.43936e+06	1476933	1.50043e+06	1.9733e+06	1.75677e+06	1.35695e+06	593812	565382	1.42707e+06	1.49858e+06	1.03147e+06	1.09555e+06	980934	1.92379e+06	1.96515e+06	1.39279e+06	641668	796773	1.58816e+06
Yeast00462	N-Term(TMT6plex); K13(TMT6plex)	409718	424383	448099	3.1018e+06	1.1698e+06	1.3147e+06	1.39922e+06	516787	289201	1.55605e+06	346248	304119	332387	2.02785e+06	1.14045e+06	1.47064e+06	1.43618e+06	558435	407561	1.7317e+06
Yeast00462	N-Term(TMT6plex); K13(TMT6plex)	5.95747e+06	5768249	6883990	7.59807e+06	10964818	10283769	10491965	5155628	2310999	6.8481e+06	5.03459e+06	4.13362e+06	5.10634e+06	4.96737e+06	1.06897e+07	1.15036e+07	1.07691e+07	5.57112e+06	3.25681e+06	7.62112e+06
Yeast00462	N-Term(TMT6plex); K13(TMT6plex)	12632510	13029951	16273218	16187803	23813572	21117750	24429646	12467958	3794158	14721357	1.06756e+07	9.33747e+06	1.2071e+07	1.05831e+07	2.32161e+07	2.36227e+07	2.50749e+07	1.34727e+07	5.34697e+06	1.63831e+07
Yeast00462	N-Term(TMT6plex); K9(TMT6plex)	14382511	13658029	21509486	20406102	24021102	23081928	29286494	16912480	11606573	17743032	1.21545e+07	9.78756e+06	1.59551e+07	1.33408e+07	2.34185e+07	2.58198e+07	3.006e+07	1.82755e+07	1.63567e+07	1.97459e+07
Yeast00462	N-Term(TMT6plex); K13(TMT6plex)	16166696	14571775	21076074	23184232	29924490	28137230	32731838	16290962	5296659	19130944	1.36623e+07	1.04424e+07	1.56336e+07	1.51571e+07	2.91738e+07	3.14748e+07	3.35964e+07	1.76038e+07	7.46439e+06	2.12905e+07
Yeast00462	N-Term(TMT6plex); K13(TMT6plex)	22238052	18121262	24787970	27461690	40107652	35507732	40447888	19648374	7744407	22348972	1.87931e+07	1.2986e+07	1.8387e+07	1.79535e+07	3.91014e+07	3.97196e+07	4.15162e+07	2.12318e+07	1.09139e+07	2.48717e+07
Yeast00462	N-Term(TMT6plex); K13(TMT6plex)	25691610	20331540	32334250	30410444	46544168	39843072	50361136	22674148	9478203	28275538	2.17117e+07	1.45699e+07	2.39846e+07	1.98813e+07	4.53765e+07	4.45692e+07	5.16913e+07	2.45015e+07	1.33573e+07	3.14673e+07
Yeast00462	N-Term(TMT6plex); K13(TMT6plex)	32949568	31977728	41012720	43951324	64738564	52720036	62806856	30526464	12058317	37270884	2.78453e+07	2.29157e+07	3.0422e+07	2.87339e+07	6.31144e+07	5.89736e+07	6.44658e+07	3.29866e+07	1.69934e+07	4.1478e+07
Yeast00462	N-Term(TMT6plex); K13(TMT6plex)	34525568	29186952	40886944	45946652	60113324	62198972	69588016	34508420	13478714	39872072	2.91772e+07	2.09158e+07	3.03287e+07	3.00384e+07	5.86052e+07	6.95769e+07	7.1426e+07	3.72894e+07	1.89951e+07	4.43728e+07
Yeast00462	N-Term(TMT6plex); K13(TMT6plex)	35655664	36844252	50868692	46431892	67328928	61394996	71342808	36628148	15107326	43605400	3.01322e+07	2.64032e+07	3.77329e+07	3.03556e+07	6.56398e+07	6.86775e+07	7.32272e+07	3.958e+07	2.12902e+07	4.85276e+07
Yeast00462	N-Term(TMT6plex); K13(TMT6plex)	69698240	68079200	90093536	96897192	146215712	129220704	134350224	73684248	28264966	77072280	5.89013e+07	4.87866e+07	6.68287e+07	6.33482e+07	1.42548e+08	1.44549e+08	1.37899e+08	7.96224e+07	3.98328e+07	8.57722e+07
Yeast00462	N-Term(TMT6plex); K13(TMT6plex)	66153168	62574108	83190320	91015984	131047024	112966496	133181960	58344800	25783068	78271200	5.59054e+07	4.48416e+07	6.17081e+07	5.95032e+07	1.27759e+08	1.26366e+08	1.367e+08	6.30468e+07	3.63352e+07	8.71065e+07
Yeast00462	N-Term(TMT6plex); K13(TMT6plex)	72968048	75896024	103527120	104971784	140995456	138528256	157010608	73854864	32050134	94586568	6.16645e+07	5.43883e+07	7.67934e+07	6.86271e+07	1.37458e+08	1.5496e+08	1.61158e+08	7.98068e+07	4.51671e+07	1.05264e+08
Yeast00462	N-Term(TMT6plex); K9(TMT6plex)	114661552	117813984	175889024	180621600	234833840	214823536	270936224	151634272	72028600	132587744	9.68993e+07	8.44273e+07	1.30469e+08	1.18084e+08	2.28942e+08	2.40305e+08	2.78092e+08	1.63854e+08	1.01507e+08	1.47554e+08
Yeast00462	N-Term(TMT6plex); K9(TMT6plex)	111520392	130193416	169473344	168860576	206387312	194912768	274162976	158871504	62911204	152133920	9.42447e+07	9.32986e+07	1.2571e+08	1.10395e+08	2.0121e+08	2.18033e+08	2.81404e+08	1.71675e+08	8.86585e+07	1.69307e+08
Yeast00462 Total		6.44077e+08	6.45776e+08	8.87207e+08	9.17012e+08	1.24148e+09	1.13926e+09	1.3754e+09	7.17894e+08	3.05343e+08	7.74756e+08	5.44303e+08	4.62773e+08	6.58104e+08	5.99512e+08	1.21033e+09	1.2744e+09	1.41173e+09	7.75749e+08	4.30309e+08	8.62211e+08
Yeast00467	N-Term(TMT6plex)	7314.71	9066.83	7305.94	15255.4	2888.21	5449.8	7780.63	7205.96	5602.59	4653.21	6181.59	6497.43	5419.33	9973.45	2815.75	6096.24	7986.14	7786.68	7895.53	5178.47
Yeast00467	N-Term(TMT6plex)	40838.6	41811.6	43478.3	49799.4	32107	19847.1	21749.7	32098.3	33140.5	23804.8	34512.3	29962.8	32250.9	32557.2	31301.5	22201.3	22324.1	34685.1	46703.8	26491.9
Yeast00467	N-Term(TMT6plex); K1(TMT6plex); K2(TMT6plex)	207345	277266	265576	287171	154980	96351.1	80590.2	111457	152541	186133	175225	198693	196996	187743	151092	107780	82718.9	120439	214970	207144
Yeast00467 Total		255498	328144	316360	352226	189975	121648	110121	150761	191284	214591	215919	235153	234666	230274	185209	136078	113029	162911	269570	238815
Yeast00471	N-Term(TMT6plex); K6(TMT6plex)	61662.6	78003.6	72407.7	85129.9	58178.7	62513.7	79830.9	76070.7	60317.9	46340.9	52110.4	55898.6	53709.9	55655.1	56719.2	69928.9	81939.4	82201.2	85003.8	51571.8
Yeast00471	N-Term(TMT6plex); K11(TMT6plex)	175426	197803	195288	257469	111142	75616.7	72005.7	108698	104316	103213	148251	141749	144859	168325	108353	84586.2	73907.6	117458	147009	114863
Yeast00471 Total		237088	275807	267696	342599	169320	138130	151837	184769	164634	149553	200361	197647	198569	223980	165072	154515	155847	199660	232013	166435
Yeast00478	N-Term(TMT6plex); K7(TMT6plex); K19(TMT6plex)	35808.6	39892.8	57475.6	57343.7	52303.1	52570.1	54702.3	54977.1	26966.9	40186	30261.5	28587.8	42633.7	37489.4	50991	58805.8	56147.2	59407.7	38003.5	44722.3
Yeast00478	K2(TMT6plex); K14(TMT6plex)	82580.3	126593	102341	122575	93416.6	75478.2	93313.8	109790	88832.3	67790.3	69787.8	90718.2	75913.8	80135.2	91073.1	84431.3	95778.5	118638	125188	75442.5
Yeast00478	N-Term(TMT6plex); K14(TMT6plex)	82580.3	126593	102341	122575	93416.6	75478.2	93313.8	109790	88832.3	67790.3	69787.8	90718.2	75913.8	80135.2	91073.1	84431.3	95778.5	118638	125188	75442.5
Yeast00478	K2(TMT6plex); K14(TMT6plex)	226208	300673	323705	314918	219325	208594	242221	257908	210455	187716	191166	215467	240115	205883	213823	233336	248619	278692	296586	208905
Yeast00478	N-Term(TMT6plex); K14(TMT6plex)	226208	300673	323705	314918	219325	208594	242221	257908	210455	187716	191166	215467	240115	205883	213823	233336	248619	278692	296586	208905
Yeast00478	N-Term(TMT6plex); K17(TMT6plex)	240766	295157	333595	323464	348581	292338	324067	184391	162856	205677	203469	211514	247451	211470	339836	327014	332626	199251	229507	228894
Yeast00478	N-Term(TMT6plex); K1(TMT6plex); K5(TMT6plex); K9(TMT6plex)	556831	524961	573912	704034	269049	193246	144794	154394	95273.4	308715	470572	376195	425711	460274	262299	216168	148618	166836	134265	343563
Yeast00478	K2(TMT6plex); K14(TMT6plex)	429458	661355	515603	564214	487089	295436	429900	487840	306276	371447	362931	473937	382460	368864	474869	330480	441255	527155	431624	413376
Yeast00478	N-Term(TMT6plex); K14(TMT6plex)	429458	661355	515603	564214	487089	295436	429900	487840	306276	371447	362931	473937	382460	368864	474869	330480	441255	527155	431624	413376
Yeast00478	K2(TMT6plex); K14(TMT6plex)	682017	940180	978203	970491	619529	525096	635543	932496	650620	543885	576366	673748	725603	634475	603986	587382	652330	1.00765e+06	916896	605279
Yeast00478	N-Term(TMT6plex); K14(TMT6plex)	682017	940180	978203	970491	619529	525096	635543	932496	650620	543885	576366	673748	725603	634475	603986	587382	652330	1.00765e+06	916896	605279
Yeast00478	K2(TMT6plex); K14(TMT6plex)	997220	1.39929e+06	1.36302e+06	1.60879e+06	1.06226e+06	885309	1.02618e+06	1544528	1.03309e+06	716389	842740	1.00275e+06	1.01105e+06	1.05177e+06	1.03561e+06	990322	1.05328e+06	1.669e+06	1.4559e+06	797255
Yeast00478	N-Term(TMT6plex); K14(TMT6plex)	997220	1.39929e+06	1.36302e+06	1.60879e+06	1.06226e+06	885309	1.02618e+06	1544528	1.03309e+06	716389	842740	1.00275e+06	1.01105e+06	1.05177e+06	1.03561e+06	990322	1.05328e+06	1.669e+06	1.4559e+06	797255
Yeast00478	K2(TMT6plex); K14(TMT6plex)	7.51517e+06	12745527	10745984	13189476	7.91265e+06	6.05506e+06	7605866	11066126	8.34045e+06	6.1169e+06	6.35099e+06	9.13364e+06	7.97106e+06	8.62284e+06	7.71414e+06	6.7733e+06	7.80676e+06	1.19579e+07	1.17539e+07	6.80738e+06
Yeast00478	N-Term(TMT6plex); K14(TMT6plex)	7.51517e+06	12745527	10745984	13189476	7.91265e+06	6.05506e+06	7605866	11066126	8.34045e+06	6.1169e+06	6.35099e+06	9.13364e+06	7.97106e+06	8.62284e+06	7.71414e+06	6.7733e+06	7.80676e+06	1.19579e+07	1.17539e+07	6.80738e+06
Yeast00478 Total		2.06987e+07	3.32072e+07	2.90227e+07	3.46258e+07	2.14585e+07	1.66281e+07	2.05896e+07	2.91911e+07	2.15445e+07	1.65628e+07	1.74923e+07	2.37968e+07	2.15282e+07	2.26372e+07	2.09201e+07	1.86005e+07	2.11334e+07	3.15436e+07	3.0362e+07	1.84324e+07
Yeast00481	N-Term(TMT6plex); K5(TMT6plex)	1.18175e+06	1.5217e+06	1326865	1.67969e+06	960333	689415	597501	613147	544780	937082	998682	1.09048e+06	984230	1.09813e+06	936241	771192	613282	662560	767739	1.04286e+06
Yeast00481 Total		1.18175e+06	1.5217e+06	1326865	1.67969e+06	960333	689415	597501	613147	544780	937082	998682	1.09048e+06	984230	1.09813e+06	936241	771192	613282	662560	767739	1.04286e+06
Yeast00494	K8(TMT6plex)	658.921	592.325	844.587	1147.61	1203.22	1245.85	999.07	918.624	948.478	1029.14	556.847	424.469	626.49	750.268	1173.04	1393.63	1025.46	992.656	1336.66	1145.31
Yeast00494 Total		658.921	592.325	844.587	1147.61	1203.22	1245.85	999.07	918.624	948.478	1029.14	556.847	424.469	626.49	750.268	1173.04	1393.63	1025.46	992.656	1336.66	1145.31
Yeast00497	N-Term(TMT6plex); K16(TMT6plex)	200106	287111	221668	259061	131628	196598	109911	91924.8	101327	166227	169107	205748	164427	169365	128325	219918	112814	99332.9	142796	184991
Yeast00497 Total		200106	287111	221668	259061	131628	196598	109911	91924.8	101327	166227	169107	205748	164427	169365	128325	219918	112814	99332.9	142796	184991
Yeast00499	N-Term(TMT6plex)	93014.9	104274	99519.3	133579	80989	48534.8	30295.6	39880.6	32062.3	69604.4	78605.9	74724.3	73820.5	87329.7	78957.2	54291.8	31095.8	43094.5	45184.3	77461.4
Yeast00499	K8(TMT6plex)	3.20853e+06	3.38916e+06	3394547	4.10936e+06	2665285	2.30946e+06	2348466	2.58416e+06	3.30755e+06	2.5842e+06	2.7115e+06	2.42872e+06	2.51798e+06	2.68656e+06	2.59842e+06	2.5834e+06	2.4105e+06	2.79242e+06	4.66121e+06	2.8759e+06
Yeast00499 Total		3.30155e+06	3.49343e+06	3.49407e+06	4.24294e+06	2.74627e+06	2.35799e+06	2.37876e+06	2.62404e+06	3.33961e+06	2.6538e+06	2.7901e+06	2.50345e+06	2.5918e+06	2.77389e+06	2.67738e+06	2.63769e+06	2.44159e+06	2.83551e+06	4.70639e+06	2.95336e+06
Yeast00505	N-Term(TMT6plex); C9(Carbamidomethyl); C19(Carbamidomethyl); K20(TMT6plex); K21(TMT6plex)	23376.8	21618.7	15716.9	24413.7	10052.1	10333.5	8147.56	16256.6	18637	8312.1	19755.5	15492.3	11658.3	15960.9	9799.9	11559.3	8362.76	17566.7	26264.4	9250.37
Yeast00505	N-Term(TMT6plex); K6(TMT6plex)	45836	47765.1	34974	44678.3	29350	35074.7	33206.5	28147.5	19033.5	23682.8	38735.5	34229.2	25942.7	29209.2	28613.6	39235.2	34083.6	30415.9	26823.2	26356.1
Yeast00505	N-Term(TMT6plex); C9(Carbamidomethyl); C19(Carbamidomethyl); K20(TMT6plex); K21(TMT6plex)	33596.1	49189.1	23110.2	52724.1	19149.6	18481.1	15902.2	30665.2	21088.9	32534.5	28391.8	35249.7	17142.5	34469.3	18669.2	20673.2	16322.2	33136.5	29719.8	36207
Yeast00505	N-Term(TMT6plex); C9(Carbamidomethyl); C19(Carbamidomethyl); K20(TMT6plex); K21(TMT6plex)	46494.9	44259.1	32400.3	56129.6	33262.4	28915.8	29501.8	28545	26110.9	33769	39292.4	31716.7	24033.6	36695.7	32427.9	32345.8	30281.1	30845.4	36797.2	37580.8
Yeast00505	N-Term(TMT6plex); C9(Carbamidomethyl); C19(Carbamidomethyl); K20(TMT6plex)	63381.5	67095.9	48117.8	66790.7	31512.1	32335.9	25201.1	37793.4	37563.6	33962.3	53563	48082	35692.4	43665.6	30721.5	36171.5	25866.7	40839.2	52937.1	37796
Yeast00505	N-Term(TMT6plex); C9(Carbamidomethyl); C19(Carbamidomethyl); K20(TMT6plex)	50586.1	48914.4	35620	56772.6	27947.4	25459.9	27353.5	25869.8	26015.2	35093.5	42749.8	35052.8	26421.8	37116.1	27246.3	28479.9	28076	27954.6	36662.3	39054.9
Yeast00505	N-Term(TMT6plex); C9(Carbamidomethyl); C19(Carbamidomethyl); K20(TMT6plex)	56423.9	63316.5	46094.2	62774.7	37239.6	39132	37932.2	37070.5	42682.4	35517.1	47683.2	45373.6	34191.3	41040.1	36305.3	43773.8	38934.1	40058	60150.9	39526.2
Yeast00505	N-Term(TMT6plex); C9(Carbamidomethyl); C19(Carbamidomethyl); K20(TMT6plex); K21(TMT6plex)	82921.9	82315.4	57140.8	127303	84025	34241.8	45857.1	46479.6	43541.4	54099	70076.5	58988.5	42385.3	83226.8	81917	38303.5	47068.3	50225.4	61361.4	60205.8
Yeast00505	N-Term(TMT6plex); C9(Carbamidomethyl); C19(Carbamidomethyl); K20(TMT6plex)	106422	114794	142697	147104	75115.1	90676.7	114197	89314	85319.6	88127.1	89936.6	82263.2	105849	96172	73230.6	101432	117214	96511.8	120238	98074.9
Yeast00505	N-Term(TMT6plex); C9(Carbamidomethyl); C19(Carbamidomethyl); K20(TMT6plex); K21(TMT6plex)	305753	380461	283422	455254	184490	127404	153647	162175	178527	155328	258389	272644	210234	297630	179862	142516	157705	175245	251592	172862
Yeast00505	N-Term(TMT6plex); C9(Carbamidomethyl); C19(Carbamidomethyl); K20(TMT6plex); K21(TMT6plex)	209364	265056	287457	373599	162844	100178	118794	174989	145197	162292	176931	189943	213227	244247	158759	112060	121932	189092	204621	180612
Yeast00505	N-Term(TMT6plex); K7(TMT6plex)	378511	463918	406664	485593	268411	254791	272112	390084	543735	277494	319876	332451	301652	317464	261677	285013	279299	421521	766267	308817
Yeast00505	N-Term(TMT6plex); C2(Carbamidomethyl); K9(TMT6plex)	1.1911e+06	1.42916e+06	1.37888e+06	1.69207e+06	735217	634560	991837	1.73859e+06	2.13984e+06	745498	1.00659e+06	1.02416e+06	1.02281e+06	1.10622e+06	716773	709830	1.01803e+06	1.8787e+06	3.01561e+06	829650
Yeast00505	N-Term(TMT6plex); C2(Carbamidomethyl); K9(TMT6plex)	1.76706e+06	2.28733e+06	1989366	2.83201e+06	1.15532e+06	1.15469e+06	1.56596e+06	2.85299e+06	3.48154e+06	1.18842e+06	1.49333e+06	1.63914e+06	1.47565e+06	1.85148e+06	1.12633e+06	1.29166e+06	1.60732e+06	3.08291e+06	4.90641e+06	1.32257e+06
Yeast00505	N-Term(TMT6plex); K4(TMT6plex)	3364897	4.10206e+06	3094686	4322616	2.47371e+06	2.4533e+06	2.53214e+06	3.15747e+06	3.50602e+06	2.34526e+06	2.84364e+06	2.9396e+06	2.29555e+06	2.82598e+06	2.41165e+06	2.74431e+06	2.59902e+06	3.41193e+06	4.94091e+06	2.60999e+06
Yeast00505	N-Term(TMT6plex); K4(TMT6plex)	4.29545e+06	5.71114e+06	4335266	5.97764e+06	2.6378e+06	2.17779e+06	2.23945e+06	4371275	4.8743e+06	2.87447e+06	3.63004e+06	4.09269e+06	3.21577e+06	3.90798e+06	2.57163e+06	2.43611e+06	2.29861e+06	4.72356e+06	6.86918e+06	3.19894e+06
Yeast00505 Total		1.20212e+07	1.51784e+07	1.22116e+07	1.67775e+07	7.96545e+06	7.21737e+06	8.21124e+06	1.31877e+07	1.51892e+07	8.09385e+06	1.0159e+07	1.08771e+07	9.05821e+06	1.09686e+07	7.76561e+06	8.07348e+06	8.42812e+06	1.42505e+07	2.14055e+07	9.00749e+06
Yeast00506	N-Term(TMT6plex)	139568	134430	170462	180392	166822	147919	178941	220850	440523	166819	117948	96334.7	126443	117934	162637	165465	183667	238648	620814	185650
Yeast00506	K6(TMT6plex)	165818	189425	173344	213003	200706	195244	152412	169199	202250	167811	140131	135745	128581	139254	195671	218404	156438	182835	285024	186754
Yeast00506	K7(TMT6plex)	245220	271674	287730	291344	330693	307517	311364	223110	175465	270303	207233	194686	213430	190471	322397	343994	319588	241091	247276	300815
Yeast00506 Total		550606	595529	631535	684739	698221	650680	642717	613159	818239	604934	465312	426766	468454	447660	680704	727862	659693	662573	1.15311e+06	673219
Yeast00507	N-Term(TMT6plex); K12(TMT6plex)	131768	199422	113631	206953	39737	52214.8	35049.1	51641.6	31063.7	43430.4	111355	142909	84288.4	135299	38740.1	58408.4	35974.8	55803.4	43777	48332.8
Yeast00507	N-Term(TMT6plex); K18(TMT6plex); K19(TMT6plex)	115154	160673	158563	172192	64783.1	53134.6	45425.8	45133.1	31150.7	71827.6	97315.3	115141	117617	112573	63157.8	59437.3	46625.6	48770.4	43899.6	79935.5
Yeast00507	N-Term(TMT6plex); K1(TMT6plex); K7(TMT6plex)	294440	427779	375071	434501	149048	114577	89109.2	95705.9	63164.2	155742	248828	306553	278217	284063	145309	128168	91462.9	103419	89015	173323
Yeast00507	N-Term(TMT6plex); K14(TMT6plex); K15(TMT6plex)	222201	322541	328260	381488	175438	134632	126621	155949	119807	161499	187780	231138	243493	249404	171037	150602	129965	168517	168840	179729
Yeast00507	N-Term(TMT6plex); K18(TMT6plex)	462453	584257	617712	727010	266963	157909	84546.1	116500	95175.7	237175	390814	418688	458201	475295	260266	176640	86779.3	125888	134128	263947
Yeast00507	N-Term(TMT6plex); K9(TMT6plex)	485837	670276	582944	752567	217635	176452	141246	216904	179896	268897	410576	480330	432411	492003	212175	197382	144976	234384	253522	299250
Yeast00507 Total		1.71185e+06	2.36495e+06	2.17618e+06	2.67471e+06	913605	688920	521997	681833	520258	938571	1.44667e+06	1.69476e+06	1.61423e+06	1.74864e+06	890685	770638	535784	736782	733181	1.04452e+06
Yeast00509	N-Term(TMT6plex); K15(TMT6plex)	21197.7	32722.2	17116.8	30136.6	13813.4	22841.9	14819.4	21113.1	9945.24	12261.1	17914	23449.2	12696.7	19702.3	13466.8	25551.4	15210.9	22814.6	14015.5	13645.1
Yeast00509	N-Term(TMT6plex); K20(TMT6plex)	24330.9	30732.2	27357.2	45059.4	13469.3	19710	11536.5	15140	15582	15708.9	20561.8	22023.1	20292.8	29458.3	13131.3	22047.9	11841.2	16360.1	21959.2	17482.1
Yeast00509	N-Term(TMT6plex); K20(TMT6plex); K24(TMT6plex)	18970.5	44040.3	34448.7	52236.4	20847	17529.2	11043.1	12766.7	5138.9	23664.3	16031.8	31560	25553	34150.5	20324	19608.5	11334.8	13795.5	7242.08	26335.6
Yeast00509	N-Term(TMT6plex); K15(TMT6plex)	41076.9	56740.9	49191.9	57065.4	21897.1	36791.7	16703.3	29156.3	27809.9	24853.4	34713.7	40661.4	36489.1	37307.5	21347.8	41155.9	17144.5	31506	39191.5	27658.9
Yeast00509	N-Term(TMT6plex); K20(TMT6plex); K24(TMT6plex)	89532.9	166362	154343	126917	84757.4	69941.9	48596.7	66158.6	45558.5	32581.9	75663.3	119218	114487	82974.4	82631	78238.2	49880.3	71490.4	64203.9	36259.7
Yeast00509	N-Term(TMT6plex); K15(TMT6plex)	51446.3	83175.2	80488.8	112662	43273.9	40559.9	43777.8	37680.8	20968.2	36815.3	43476.7	59604.7	59704.2	73654.5	42188.3	45371	44934.1	40717.4	29549.7	40971
Yeast00509	N-Term(TMT6plex); K2(TMT6plex); K19(TMT6plex)	86267.3	132773	102014	144684	41502.8	72368.1	49201	52905.9	34474.2	56954.3	72903.6	95147.2	75671.2	94589.8	40461.6	80952.2	50500.5	57169.6	48583.3	63383.4
Yeast00509	N-Term(TMT6plex); K2(TMT6plex); K19(TMT6plex)	96664.6	177469	118245	178405	52167.1	71754.5	70581.4	68793.2	54813.8	69449.8	81690.3	127177	87711	116635	50858.3	80265.9	72445.7	74337.2	77247.1	77289.4
Yeast00509	N-Term(TMT6plex); K15(TMT6plex)	80570	164889	122282	160240	65382.2	46731.3	34632.2	58992.4	38445.9	72993	68088.9	118162	90705.4	104760	63741.9	52274.4	35547	63746.6	54180.5	81232.5
Yeast00509	N-Term(TMT6plex); K20(TMT6plex)	93112.1	165315	183954	219736	109323	74558.7	47311.6	113764	69140.8	75431.5	78688.1	118467	136451	143656	106580	83402.7	48561.3	122932	97437.7	83946.2
Yeast00509	N-Term(TMT6plex); K8(TMT6plex)	125645	215510	170761	204991	87774.2	64668.6	62833.5	98706.6	58739	82349.4	106181	154438	126666	134016	85572.2	72339.4	64493.1	106661	82778.8	91645.1
Yeast00509	N-Term(TMT6plex); K1(TMT6plex)	134752	233153	211824	207564	97130.5	78792	67620.5	72125.2	35044.2	113404	113877	167081	157125	135699	94693.8	88138.1	69406.5	77937.8	49386.5	126205
Yeast00509	N-Term(TMT6plex); K2(TMT6plex); K19(TMT6plex)	151098	267696	170587	217639	103508	80769.8	78046.5	100689	79310.1	133100	127692	191835	126536	142285	100911	90350.6	80107.9	108803	111769	148124
Yeast00509	K12(TMT6plex)	132637	151670	118116	168722	113643	117391	122899	96772.9	90383.2	143137	112090	108689	87615.1	110305	110792	131315	126145	104572	127374	159295
Yeast00509	N-Term(TMT6plex)	258493	399271	380296	416601	152340	108149	81525.3	151120	78966.6	156892	218450	286124	282092	272360	148518	120977	83678.6	163299	111285	174601
Yeast00509	N-Term(TMT6plex); K8(TMT6plex)	318775	489036	422585	485092	192627	143566	119556	209373	147713	185506	269393	350450	313461	317137	187795	160595	122714	226246	208166	206446
Yeast00509	N-Term(TMT6plex); K8(TMT6plex)	303496	524604	458638	497959	208692	151557	121829	246682	168797	204423	256482	375939	340205	325549	203456	169535	125047	266562	237880	227499
Yeast00509	N-Term(TMT6plex); K9(TMT6plex)	385906	603656	522973	675255	244170	172082	146540	273547	176327	232580	326125	432590	387926	441460	238044	192494	150410	295592	248491	258833
Yeast00509	N-Term(TMT6plex); K8(TMT6plex)	344545	517902	440389	529304	272897	219444	171752	226613	168326	249155	291171	371137	326668	346042	266051	245473	176288	244876	237215	277279
Yeast00509	N-Term(TMT6plex); K2(TMT6plex); K19(TMT6plex)	372723	640097	575860	705597	269749	154028	135527	202598	116579	258862	314984	458703	427156	461296	262982	172298	139106	218925	164290	288082
Yeast00509	N-Term(TMT6plex); K15(TMT6plex)	428730	625388	536022	620223	251526	201813	135209	258789	127365	280487	362315	448163	397605	405481	245216	225752	138780	279645	179491	312148
Yeast00509	N-Term(TMT6plex); K9(TMT6plex)	508392	782577	541194	782453	324164	240076	235610	351312	251375	332257	429637	560807	401442	511542	316031	268553	241833	379624	354253	369762
Yeast00509	N-Term(TMT6plex); K8(TMT6plex)	420266	593802	475926	705954	479060	358205	227940	366728	306078	408842	355162	425528	353028	461529	467042	400695	233961	396282	431345	454992
Yeast00509	N-Term(TMT6plex); K8(TMT6plex)	681619	953103	836488	1.02487e+06	507121	370966	323298	400595	310509	469624	576030	683009	620482	670025	494399	414969	331837	432879	437590	522635
Yeast00509	N-Term(TMT6plex); K8(TMT6plex)	1.08338e+06	1.62119e+06	1.41769e+06	1.68391e+06	681705	454532	452193	662913	433781	647498	915550	1.16177e+06	1.0516e+06	1.10089e+06	664603	508447	464137	716337	611312	720588
Yeast00509	N-Term(TMT6plex); K15(TMT6plex)	1.06484e+06	1.68653e+06	1.55109e+06	1.93854e+06	729785	454895	392741	736226	350105	750432	899882	1.20859e+06	1.15055e+06	1.26735e+06	711477	508853	403114	795558	493390	835141
Yeast00509	N-Term(TMT6plex); K12(TMT6plex)	2.18542e+06	3.55833e+06	3.01765e+06	3.63094e+06	1.394e+06	1106942	839716	1.50631e+06	657168	1.45441e+06	1.84688e+06	2.54996e+06	2.2384e+06	2.37379e+06	1.35903e+06	1.23824e+06	861896	1.6277e+06	926124	1.61858e+06
Yeast00509	N-Term(TMT6plex); K8(TMT6plex)	2.85741e+06	4.55977e+06	3.67496e+06	4.50557e+06	1.71231e+06	1.23375e+06	939609	2.01094e+06	1.29031e+06	1.56398e+06	2.41477e+06	3.2676e+06	2.72598e+06	2.94559e+06	1.66936e+06	1.3801e+06	964427	2.173e+06	1.81838e+06	1.74052e+06
Yeast00509	N-Term(TMT6plex); K8(TMT6plex)	2.53225e+06	3964155	3.32684e+06	4.2029e+06	1.66438e+06	1.17602e+06	1.05059e+06	1.71458e+06	1.13677e+06	1672822	2.13998e+06	2.84078e+06	2.46776e+06	2.74772e+06	1.62263e+06	1.31551e+06	1.07834e+06	1.85276e+06	1.60201e+06	1.86165e+06
Yeast00509	N-Term(TMT6plex); K9(TMT6plex)	2.58109e+06	4118896	3386385	4.07516e+06	1.51022e+06	1.03279e+06	1.03012e+06	1.80255e+06	1.11765e+06	1.68079e+06	2.18125e+06	2.95167e+06	2.51192e+06	2.66421e+06	1.47233e+06	1.1553e+06	1.05733e+06	1.94781e+06	1.57506e+06	1.87052e+06
Yeast00509 Total		1.74746e+07	2.75605e+07	2.31257e+07	2.84064e+07	1.14632e+07	8.39322e+06	7.08336e+06	1.19656e+07	7.42317e+06	1.14413e+07	1.47676e+07	1.97503e+07	1.7154e+07	1.85712e+07	1.11757e+07	9.38881e+06	7.27045e+06	1.29299e+07	1.04612e+07	1.27328e+07
Yeast00510	N-Term(TMT6plex); K2(TMT6plex)	206593	223619	221736	285405	158684	182483	188790	297275	391669	179939	174590	160249	164477	186588	154703	204129	193776	321232	551965	200251
Yeast00510 Total		206593	223619	221736	285405	158684	182483	188790	297275	391669	179939	174590	160249	164477	186588	154703	204129	193776	321232	551965	200251
Yeast00511	K15(TMT6plex)	23883.3	18284.2	17826.3	25198.1	31947.6	46317.1	27587.7	19877	7669.93	27130	20183.5	13102.7	13223.1	16473.7	31146.2	51811.2	28316.3	21478.9	10809	30192.5
Yeast00511 Total		23883.3	18284.2	17826.3	25198.1	31947.6	46317.1	27587.7	19877	7669.93	27130	20183.5	13102.7	13223.1	16473.7	31146.2	51811.2	28316.3	21478.9	10809	30192.5
Yeast00514	N-Term(TMT6plex); K12(TMT6plex)	2749.15	3709.54	3135.31	4125	2695.37	2627.01	2330.3	2502.75	2527.44	2315.32	2323.28	2658.32	2325.68	2696.79	2627.75	2938.62	2391.85	2704.44	3561.84	2576.67
Yeast00514	N-Term(TMT6plex); K12(TMT6plex)	4220.35	5177.41	4290.58	6097.19	2749.95	2494.95	2185.38	2870.24	2355.31	2836.74	3566.57	3710.21	3182.63	3986.14	2680.96	2790.9	2243.1	3101.55	3319.25	3156.95
Yeast00514	K12(TMT6plex)	3376.66	4887.94	4809.88	6241.44	2908.97	2362.47	2299.72	3505.47	4376.72	4079.88	2853.58	3502.78	3567.83	4080.45	2835.99	2642.69	2360.46	3787.98	6167.96	4540.41
Yeast00514	N-Term(TMT6plex); K12(TMT6plex)	58150.9	84626.4	58286.4	87018.5	32906.1	21697.8	17563.1	38876.4	45437.5	29490.5	49142.7	60644.6	43235.1	56889.8	32080.6	24271.5	18027	42009.4	64033.5	32819.4
Yeast00514	N-Term(TMT6plex); K9(TMT6plex)	52181.9	68213.5	55650	71488	44403.8	41802.1	37190.9	47572.5	60367.2	40315.7	44098.4	48882.9	41279.6	46736.5	43289.8	46760.6	38173.2	51406.3	85073.4	44866.6
Yeast00514	N-Term(TMT6plex); K6(TMT6plex)	64358.8	92856.7	70715.1	108102	37168.9	27332.1	35702.9	69237.3	103081	40333.2	54388.9	66542.6	52454.4	70673.5	36236.4	30574.1	36645.9	74817.2	145268	44886
Yeast00514	N-Term(TMT6plex); K12(TMT6plex)	73535.7	71820.7	56134.1	88687.7	56319.8	42796.3	42419.7	56882.8	69193.3	49552.3	62144.3	51467.8	41638.6	57981.1	54906.9	47872.7	43540.2	61467	97511.7	55145.7
Yeast00514	N-Term(TMT6plex)	93810.8	108623	91328.4	108265	70216	66952.9	75775.5	65072.5	57589	84300.9	79278.6	77840.7	67744.8	70780	68454.5	74894.7	77776.9	70316.7	81158.2	93816.9
Yeast00514	K12(TMT6plex)	114200	139393	117863	152774	74632.5	74987.3	59320.8	78677.9	95212.7	91464.3	96509.2	99891.1	87427	99878.5	72760.1	83882.1	60887.7	85018.5	134180	101789
Yeast00514	N-Term(TMT6plex); K9(TMT6plex)	161448	243943	178519	241834	105975	77239.6	87810.1	150073	184345	108079	136438	174813	132420	158103	103317	86401.6	90129.4	162167	259790	120279
Yeast00514	N-Term(TMT6plex); K9(TMT6plex)	164846	265874	191857	266276	87730.6	100808	122755	144224	165407	131945	139309	190529	142314	174083	85529.7	112766	125997	155847	233103	146839
Yeast00514	K1(TMT6plex); K10(TMT6plex)	152262	193169	144556	191778	124458	96858.9	106666	103326	108299	135310	128675	138428	107227	125378	121335	108348	109483	111653	152622	150584
Yeast00514	N-Term(TMT6plex); K10(TMT6plex)	152262	193169	144556	191778	124458	96858.9	106666	103326	108299	135310	128675	138428	107227	125378	121335	108348	109483	111653	152622	150584
Yeast00514	N-Term(TMT6plex); K9(TMT6plex)	221585	336471	265955	403561	121710	115379	121932	230645	318156	145758	187260	241120	197278	263835	118657	129064	125153	249233	448366	162211
Yeast00514	N-Term(TMT6plex); K9(TMT6plex)	236412	423778	272105	401847	165748	147762	151942	268767	380157	152897	199790	303686	201839	262714	161590	165289	155955	290427	535741	170156
Yeast00514	N-Term(TMT6plex); K6(TMT6plex); K18(TMT6plex)	299471	386129	237554	470772	142207	72267.9	98123.1	119348	152068	162702	253080	276706	176211	307775	138639	80840.1	100715	128966	214305	181068
Yeast00514	N-Term(TMT6plex); K9(TMT6plex)	277637	391966	352070	444894	172179	124138	146863	277538	388288	169206	234628	280889	261155	290857	167860	138863	150742	299904	547201	188306
Yeast00514	N-Term(TMT6plex); K9(TMT6plex)	299891	480851	294127	492618	149845	103363	145361	258593	383669	176678	253435	344585	218174	322058	146085	115624	149200	279433	540692	196622
Yeast00514	K1(TMT6plex); K8(TMT6plex)	286929	331630	293009	382174	192463	163691	151196	197849	220629	178940	242481	237652	217346	249853	187634	183108	155189	213794	310925	199139
Yeast00514	N-Term(TMT6plex); K8(TMT6plex)	286929	331630	293009	382174	192463	163691	151196	197849	220629	178940	242481	237652	217346	249853	187634	183108	155189	213794	310925	199139
Yeast00514	N-Term(TMT6plex); K12(TMT6plex)	292807	539190	278996	510794	238368	189193	162833	260969	298035	181537	247448	386392	206951	333941	232388	211634	167134	282000	420010	202029
Yeast00514	N-Term(TMT6plex); K8(TMT6plex)	289119	346187	263872	376450	216489	186861	141406	194871	236367	205800	244331	248083	195733	246110	211058	209026	145141	210575	333104	229031
Yeast00514	N-Term(TMT6plex); K12(TMT6plex)	329460	506823	371175	542820	260216	206877	194764	249829	311821	210891	278423	363198	275327	354878	253687	231417	199908	269963	439438	234696
Yeast00514	N-Term(TMT6plex); K1(TMT6plex); K10(TMT6plex)	339092	463903	365419	532762	207015	149950	154354	310062	415389	218121	286563	332440	271057	348302	201821	167737	158430	335050	585393	242742
Yeast00514	N-Term(TMT6plex); K9(TMT6plex)	402984	604726	367712	636226	120664	158344	204651	356646	450027	224006	340558	433356	272758	415943	117637	177127	210057	385388	634207	249292
Yeast00514	N-Term(TMT6plex); K12(TMT6plex)	406691	635740	374840	705212	210098	172565	122669	319092	339956	241758	343690	455581	278045	461044	204828	193035	125909	344808	479088	269048
Yeast00514	N-Term(TMT6plex); K9(TMT6plex)	443776	667651	433065	672389	236403	169119	218969	399348	585528	250877	375030	478449	321235	439586	230472	189180	224753	431532	825164	279196
Yeast00514	N-Term(TMT6plex)	485435	747674	512440	776290	297880	177296	170466	419825	580535	271401	410236	535795	380113	507513	290407	198326	174969	453658	818127	302037
Yeast00514	N-Term(TMT6plex); K7(TMT6plex)	340221	450403	362164	508339	310390	247464	249205	272581	342504	288189	287517	322766	268643	332335	302603	276817	255787	294549	482678	320720
Yeast00514	N-Term(TMT6plex); K9(TMT6plex)	500689	690212	544959	785936	280626	185874	223348	451782	652805	307910	423127	494616	404235	513819	273585	207922	229248	488191	919975	342667
Yeast00514	N-Term(TMT6plex); K12(TMT6plex)	897547	1.32188e+06	814459	1380041	513652	275923	301450	691908	779322	390604	758508	947281	604142	902225	500765	308652	309412	747669	1.09827e+06	434696
Yeast00514	N-Term(TMT6plex); K12(TMT6plex)	347807	580377	457003	749954	328203	478045	333513	307461	358143	410778	293929	415907	338992	490295	319969	534749	342322	332239	504718	457146
Yeast00514	N-Term(TMT6plex); K7(TMT6plex)	737988	1142709	736595	1.19474e+06	387817	251130	248520	689772	968791	420364	623666	818883	546384	781079	378088	280918	255084	745361	1.36528e+06	467815
Yeast00514	N-Term(TMT6plex); K9(TMT6plex)	686889	1197172	849403	1262790	414017	269451	361587	703006	1.11761e+06	430714	580483	857912	630062	825570	403631	301413	371137	759661	1.57501e+06	479333
Yeast00514	N-Term(TMT6plex); K9(TMT6plex)	809521	1245303	950935	1.34777e+06	473649	322819	388487	807104	1.29154e+06	483073	684118	892404	705375	881128	461766	361111	398748	872149	1.82012e+06	537602
Yeast00514	N-Term(TMT6plex); K12(TMT6plex)	895379	1.38759e+06	947993	1.49685e+06	479730	366971	319399	675950	726111	507102	756676	994371	703193	978590	467695	410500	327835	730425	1.02328e+06	564344
Yeast00514	N-Term(TMT6plex); K7(TMT6plex)	835648	1.44516e+06	1.03853e+06	1.46707e+06	575086	359481	339328	680351	1.08408e+06	532529	706197	1.03562e+06	770353	959121	560658	402122	348291	735180	1.52776e+06	592641
Yeast00514	N-Term(TMT6plex); K12(TMT6plex)	643377	789762	611144	891080	777946	624982	725741	614169	358069	573707	543711	565955	453329	582559	758429	699116	744910	663665	504614	638467
Yeast00514	N-Term(TMT6plex); K8(TMT6plex)	1.00048e+06	1.56438e+06	1.11141e+06	1.57649e+06	545076	402058	304190	582403	633052	606094	845494	1.12106e+06	824413	1.03066e+06	531401	449749	312225	629339	892138	674511
Yeast00514	N-Term(TMT6plex); K9(TMT6plex)	821427	1.27765e+06	919093	1.4142e+06	640761	419892	392875	796569	1.19199e+06	608692	694180	915585	681756	924559	624685	469699	403252	860764	1.67983e+06	677402
Yeast00514	K1(TMT6plex); K10(TMT6plex)	944849	1.23059e+06	855430	1.28937e+06	624228	495386	481873	668670	817558	629840	798482	881860	634533	842947	608568	554147	494600	722558	1.15216e+06	700937
Yeast00514	N-Term(TMT6plex); K10(TMT6plex)	944849	1.23059e+06	855430	1.28937e+06	624228	495386	481873	668670	817558	629840	798482	881860	634533	842947	608568	554147	494600	722558	1.15216e+06	700937
Yeast00514	N-Term(TMT6plex); K12(TMT6plex)	1.16435e+06	1.89433e+06	1.27859e+06	2.09448e+06	647652	467051	413458	997672	950659	689846	983976	1.35751e+06	948418	1.3693e+06	631404	522451	424379	1.07807e+06	1.33973e+06	767716
Yeast00514	N-Term(TMT6plex); K1(TMT6plex); K8(TMT6plex)	1.28563e+06	1.86031e+06	1.30403e+06	1.80512e+06	705722	471652	566451	782202	1.20066e+06	702066	1.08647e+06	1.33313e+06	967289	1.18013e+06	688017	527598	581413	845240	1.69205e+06	781315
Yeast00514	N-Term(TMT6plex); K9(TMT6plex)	1.11592e+06	1.74749e+06	1.24191e+06	1.85015e+06	621282	503065	519631	1.04261e+06	1.40891e+06	749180	943048	1.25228e+06	921214	1.20957e+06	605695	562738	533356	1.12663e+06	1.98553e+06	833747
Yeast00514	N-Term(TMT6plex); K12(TMT6plex)	544658	666429	589049	1.11519e+06	1.03193e+06	867478	674297	448636	564529	762628	460285	477573	436940	729077	1.00604e+06	970376	692107	484792	795570	848714
Yeast00514	N-Term(TMT6plex); K12(TMT6plex)	1487343	2.32389e+06	1.57828e+06	2.39477e+06	771289	532846	466346	1.18096e+06	1.19337e+06	866328	1.25694e+06	1.66534e+06	1.17072e+06	1.56562e+06	751939	596051	478664	1.27613e+06	1.68178e+06	964119
Yeast00514	K1(TMT6plex); K8(TMT6plex)	1574694	1.79337e+06	1.32536e+06	2.03002e+06	861962	927734	851782	1.27196e+06	1.40569e+06	973715	1.33076e+06	1.28516e+06	983115	1.32716e+06	840337	1.03778e+06	874280	1.37447e+06	1.98098e+06	1.08363e+06
Yeast00514	N-Term(TMT6plex); K8(TMT6plex)	1574694	1.79337e+06	1.32536e+06	2.03002e+06	861962	927734	851782	1.27196e+06	1.40569e+06	973715	1.33076e+06	1.28516e+06	983115	1.32716e+06	840337	1.03778e+06	874280	1.37447e+06	1.98098e+06	1.08363e+06
Yeast00514	N-Term(TMT6plex); K1(TMT6plex); K10(TMT6plex)	1.92834e+06	2889862	1.84194e+06	2.6971e+06	749034	922597	1.17475e+06	1468581	1.46755e+06	1.08102e+06	1.62962e+06	2.07092e+06	1.36629e+06	1.76327e+06	730242	1.03203e+06	1.20578e+06	1.58693e+06	2.06816e+06	1.20304e+06
Yeast00514	N-Term(TMT6plex); K9(TMT6plex)	1.74809e+06	2.86047e+06	2048247	2.91319e+06	1.00363e+06	647727	834589	1.90019e+06	2836006	1.08986e+06	1.4773e+06	2.04985e+06	1.51933e+06	1.90455e+06	978451	724558	856633	2.05333e+06	3.99668e+06	1.21288e+06
Yeast00514	C6(Carbamidomethyl); K7(TMT6plex)	1.2251e+06	1.70452e+06	1.22812e+06	1.75769e+06	1.26704e+06	1.566e+06	2.07386e+06	1.24777e+06	1442598	1.12767e+06	1.03532e+06	1.22148e+06	910986	1.14912e+06	1.23526e+06	1.75175e+06	2.12863e+06	1.34832e+06	2.033e+06	1.25496e+06
Yeast00514	N-Term(TMT6plex); K9(TMT6plex)	2.03366e+06	3.57533e+06	2.37018e+06	3.50529e+06	1.08917e+06	870363	1.00966e+06	1.97009e+06	3.23694e+06	1.29709e+06	1.71863e+06	2.56214e+06	1.75813e+06	2.29164e+06	1.06184e+06	973603	1.03632e+06	2.12886e+06	4.56171e+06	1.44351e+06
Yeast00514	N-Term(TMT6plex); K8(TMT6plex)	2.37085e+06	3.70917e+06	2.46995e+06	3.64121e+06	1.27041e+06	913170	798275	1.57027e+06	1.86861e+06	1.30627e+06	2.00359e+06	2.65805e+06	1.83214e+06	2.3805e+06	1.23854e+06	1.02149e+06	819360	1.69681e+06	2.63337e+06	1.45372e+06
Yeast00514	N-Term(TMT6plex); K6(TMT6plex)	2.67039e+06	3921677	2.9106e+06	4.48861e+06	1.39406e+06	771116	824268	2.29708e+06	2.86585e+06	1.37547e+06	2.25672e+06	2.81033e+06	2.159e+06	2.9345e+06	1.35909e+06	862584	846040	2.4822e+06	4.03875e+06	1.53073e+06
Yeast00514	N-Term(TMT6plex); K5(TMT6plex)	2.44309e+06	3.46964e+06	2541901	3.97958e+06	1.37708e+06	998844	1.15924e+06	1.7831e+06	1.53889e+06	1.44185e+06	2.06463e+06	2.4864e+06	1.88551e+06	2.60172e+06	1.34253e+06	1.11732e+06	1.18986e+06	1.9268e+06	2.1687e+06	1.60461e+06
Yeast00514	N-Term(TMT6plex); K7(TMT6plex)	2.59239e+06	4482575	3164997	4.7641e+06	1.39021e+06	1.03427e+06	1.08866e+06	2.21357e+06	3.24832e+06	1.489e+06	2.1908e+06	3.21228e+06	2.3477e+06	3.11461e+06	1.35533e+06	1.15695e+06	1.11741e+06	2.39196e+06	4.57775e+06	1.65708e+06
Yeast00514	K6(TMT6plex)	2093354	2654885	1.85836e+06	2609378	1.54472e+06	1.51595e+06	1.09239e+06	1.37961e+06	1.72265e+06	1.62995e+06	1.76907e+06	1.90253e+06	1.37848e+06	1.70593e+06	1.50596e+06	1.69576e+06	1.12125e+06	1.4908e+06	2.42768e+06	1.81394e+06
Yeast00514	N-Term(TMT6plex); K9(TMT6plex)	3.29956e+06	4930365	3.8182e+06	5420434	1.97684e+06	1.28698e+06	1.58816e+06	3194808	4.268e+06	1.83263e+06	2.78842e+06	3.53318e+06	2.83223e+06	3.5437e+06	1.92725e+06	1.43964e+06	1.6301e+06	3.45228e+06	6.01474e+06	2.0395e+06
Yeast00514	N-Term(TMT6plex); K1(TMT6plex); K10(TMT6plex)	2870107	4663170	3420673	4595608	1.75574e+06	1.21565e+06	1.3467e+06	2.88577e+06	3.06306e+06	1.84784e+06	2.4255e+06	3.3417e+06	2.53735e+06	3.00446e+06	1.71169e+06	1.35985e+06	1.38227e+06	3.11833e+06	4.31666e+06	2.05642e+06
Yeast00514	N-Term(TMT6plex); K1(TMT6plex); K8(TMT6plex)	3.86302e+06	5136211	4737774	5595532	1.94788e+06	1190330	1.13827e+06	3.22498e+06	3.99993e+06	2.48407e+06	3.2646e+06	3.68069e+06	3.51434e+06	3.65817e+06	1.89902e+06	1.33152e+06	1.16833e+06	3.48488e+06	5.63697e+06	2.76447e+06
Yeast00514	N-Term(TMT6plex); K12(TMT6plex)	4721451	6.93017e+06	4.74104e+06	8088995	2.15567e+06	1.16416e+06	1.79745e+06	3.92595e+06	5251281	2.57936e+06	3.99005e+06	4.96627e+06	3.51677e+06	5.28832e+06	2.10159e+06	1.30224e+06	1.84493e+06	4.24234e+06	7.40045e+06	2.87052e+06
Yeast00514	N-Term(TMT6plex); C6(Carbamidomethyl); K7(TMT6plex)	5.72572e+06	7876067	6.41181e+06	8.14354e+06	3.11672e+06	2.66854e+06	2.41483e+06	4770222	5.27909e+06	3355378	4.83875e+06	5.64411e+06	4.7561e+06	5.32397e+06	3.03853e+06	2.98507e+06	2.47861e+06	5.15465e+06	7.43964e+06	3.73413e+06
Yeast00514	N-Term(TMT6plex); K9(TMT6plex)	7603508	11213275	7.43484e+06	10978540	4.62855e+06	2.58545e+06	3.07521e+06	6.92521e+06	8467978	4.24765e+06	6.42565e+06	8.03561e+06	5.51495e+06	7.17741e+06	4.51243e+06	2.89212e+06	3.15643e+06	7.48331e+06	1.19336e+07	4.72713e+06
Yeast00514	N-Term(TMT6plex); K12(TMT6plex)	14223659	21794338	14457632	22873962	6036679	4561723	3946138	9431131	11579005	6560529	1.20203e+07	1.56182e+07	1.07242e+07	1.49542e+07	5.88523e+06	5.10282e+06	4.05037e+06	1.01912e+07	1.63179e+07	7.30108e+06
Yeast00514	N-Term(TMT6plex); K9(TMT6plex)	23414986	37128028	25265136	35092416	13466969	9955239	10051732	18251028	25139696	15254049	1.97878e+07	2.66065e+07	1.87409e+07	2.29423e+07	1.31291e+07	1.11361e+07	1.03172e+07	1.97219e+07	3.54285e+07	1.69759e+07
Yeast00514	N-Term(TMT6plex); K1(TMT6plex); K8(TMT6plex)	42172784	64366768	48302412	66688868	20678508	13205143	15754016	34543112	43464804	24172790	3.56398e+07	4.61262e+07	3.58293e+07	4.3599e+07	2.01597e+07	1.47715e+07	1.61701e+07	3.73269e+07	6.12534e+07	2.69014e+07
Yeast00514 Total		1.5215e+08	2.29609e+08	1.64818e+08	2.37063e+08	8.30165e+07	5.9921e+07	6.36987e+07	1.23516e+08	1.56297e+08	9.05342e+07	1.2858e+08	1.64542e+08	1.22257e+08	1.54984e+08	8.09338e+07	6.70286e+07	6.53812e+07	1.3347e+08	2.20263e+08	1.00754e+08
Yeast00516	N-Term(TMT6plex); K9(TMT6plex)	60425.9	69932.4	53534.7	68750.7	29615.2	34884.8	31428.6	34771.1	60201.5	39870.3	51065.3	50114.7	39710.5	44946.9	28872.2	39022.8	32258.8	37573.3	84839.8	44370.8
Yeast00516	N-Term(TMT6plex); K1(TMT6plex); K3(TMT6plex)	119049	118933	111307	135150	100841	77062.6	45317.2	48912.9	38723.1	89476.6	100607	85229.2	82564.3	88356.4	98311.4	86203.5	46514.2	52854.7	54571.1	99576.7
Yeast00516	N-Term(TMT6plex); K9(TMT6plex)	260158	264283	236329	281980	118126	98529	95473.9	130358	222122	159919	219857	189389	175302	184349	115163	110216	97995.6	140864	313028	177971
Yeast00516	N-Term(TMT6plex); K7(TMT6plex)	344545	517902	440389	529304	272897	219444	171752	226613	168326	249155	291171	371137	326668	346042	266051	245473	176288	244876	237215	277279
Yeast00516	N-Term(TMT6plex); K9(TMT6plex)	710430	762753	627935	732715	355574	266621	262529	278014	507103	459823	600377	546601	465784	479025	346653	298247	269463	300419	714642	511728
Yeast00516	N-Term(TMT6plex); K6(TMT6plex)	681619	953103	836488	1.02487e+06	507121	370966	323298	400595	310509	469624	576030	683009	620482	670025	494399	414969	331837	432879	437590	522635
Yeast00516	N-Term(TMT6plex); K7(TMT6plex)	681619	953103	836488	1.02487e+06	507121	370966	323298	400595	310509	469624	576030	683009	620482	670025	494399	414969	331837	432879	437590	522635
Yeast00516	N-Term(TMT6plex); K2(TMT6plex); K8(TMT6plex)	2.81736e+06	2.72678e+06	2.61066e+06	2.86888e+06	1.20231e+06	976421	889776	1.1468e+06	2.88317e+06	1635572	2.38092e+06	1.95405e+06	1.93651e+06	1.87558e+06	1.17214e+06	1.09224e+06	913277	1.23922e+06	4.06315e+06	1.8202e+06
Yeast00516 Total		5.67521e+06	6.36679e+06	5.75313e+06	6.66652e+06	3.0936e+06	2.41489e+06	2.14287e+06	2.66666e+06	4.50066e+06	3.57306e+06	4.79606e+06	4.56254e+06	4.2675e+06	4.35835e+06	3.01599e+06	2.70134e+06	2.19947e+06	2.88156e+06	6.34262e+06	3.97639e+06
Yeast00520	N-Term(TMT6plex); K4(TMT6plex); C12(Carbamidomethyl)	60937.1	60841.3	52285.2	68665.8	47208.2	42601.3	35756.7	36521.6	34847.9	47149.8	51497.3	43599.8	38783.6	44891.4	46023.9	47654.6	36701.1	39464.8	49109.9	52472.1
Yeast00520 Total		60937.1	60841.3	52285.2	68665.8	47208.2	42601.3	35756.7	36521.6	34847.9	47149.8	51497.3	43599.8	38783.6	44891.4	46023.9	47654.6	36701.1	39464.8	49109.9	52472.1
Yeast00521	N-Term(TMT6plex); C13(Carbamidomethyl); K21(TMT6plex)	13905.7	17727.5	15950.2	18494.2	7667.09	3910.65	2781.65	3425.68	7633.67	6727.81	11751.6	12703.8	11831.4	12090.9	7474.74	4374.52	2855.12	3701.75	10757.9	7487.25
Yeast00521	N-Term(TMT6plex); K9(TMT6plex)	13131.5	15907	14109.5	20604.8	8595.67	4689.9	4614.58	4739.19	8399.56	9406.8	11097.3	11399.2	10466	13470.7	8380.03	5246.2	4736.46	5121.12	11837.2	10468.6
Yeast00521	N-Term(TMT6plex); C13(Carbamidomethyl); K21(TMT6plex)	48534.6	88569.6	62781.5	66231.8	21887.5	15912.1	18436.4	22320.9	24105.1	21205.5	41016.1	63470.4	46569.5	43300.1	21338.4	17799.6	18923.3	24119.8	33970.4	23599.2
Yeast00521	N-Term(TMT6plex); K9(TMT6plex)	48892.1	71470.2	57303	73028	29484.3	18039.8	16249.1	12114.4	30519.1	24878.9	41318.2	51216.7	42505.7	47743.3	28744.6	20179.7	16678.2	13090.7	43009.5	27687.2
Yeast00521	N-Term(TMT6plex)	81531.6	74195.3	75121.9	82513.6	40671.6	23252	28542.5	36527.9	41193.7	47573.8	68901.6	53169.5	55723.2	53944.7	39651.3	26010.1	29296.4	39471.6	58052.8	52943.9
Yeast00521	N-Term(TMT6plex); K11(TMT6plex)	92669.4	124250	99249.4	111285	39413.5	27706.1	22480.4	27049.7	26715.1	52338.6	78313.9	89039.2	73620.3	72754.2	38424.7	30992.5	23074.1	29229.6	37648.7	58246.6
Yeast00521	N-Term(TMT6plex)	154918	170014	169227	178041	92546.7	52553.7	49920.9	56698.8	76383.7	90373.2	130920	121835	125528	116397	90224.9	58787.5	51239.4	61268.1	107645	100575
Yeast00521	N-Term(TMT6plex); K2(TMT6plex); C9(Carbamidomethyl); K14(TMT6plex)	228517	304834	239448	251064	101335	74229.3	49711.5	55940.7	37378.5	122834	193117	218449	177615	164137	98792.6	83034.1	51024.5	60448.9	52676.2	136699
Yeast00521	N-Term(TMT6plex)	307594	313040	239512	254998	126656	105063	66666.1	61481.5	55970.6	176790	259945	224330	177663	166709	123479	117525	68427	66436.3	78877.4	196747
Yeast00521	N-Term(TMT6plex); K12(TMT6plex)	488729	587039	491846	538573	219631	128428	119427	185471	242033	286321	413020	420682	364837	352101	214121	143662	122582	200418	341088	318641
Yeast00521	N-Term(TMT6plex)	603211	677128	570919	707012	216385	167803	90126.1	125364	117691	323040	509767	485240	423491	462221	210956	187707	92506.6	135467	165857	359505
Yeast00521	N-Term(TMT6plex); K9(TMT6plex)	810098	1.00929e+06	784163	947810	288748	162715	137856	187057	154234	370864	684605	723271	581669	619647	281504	182016	141497	202132	217356	412727
Yeast00521	N-Term(TMT6plex); K10(TMT6plex)	934108	1.18813e+06	1.02157e+06	1.12447e+06	352733	156556	108411	180046	158166	405810	789405	851429	757774	735143	343884	175126	111274	194556	222898	451618
Yeast00521	N-Term(TMT6plex); K1(TMT6plex); C2(Carbamidomethyl)	956571	1.1743e+06	885804	1.05084e+06	491531	314608	319852	471053	359000	437008	808388	841523	657064	687005	479200	351926	328300	509015	505926	486338
Yeast00521	N-Term(TMT6plex); C7(Carbamidomethyl); K12(TMT6plex)	934172	1.24106e+06	1.03552e+06	1094127	437012	225182	113935	181555	158774	506060	789459	889360	768122	715304	426048	251892	116944	196186	223755	563184
Yeast00521	N-Term(TMT6plex); K11(TMT6plex)	1.1804e+06	1.22584e+06	1.11707e+06	1.11877e+06	479162	250244	206214	300134	241472	620570	997547	878455	828607	731417	467141	279928	211661	324322	340298	690620
Yeast00521	N-Term(TMT6plex); C7(Carbamidomethyl); K12(TMT6plex)	1.72809e+06	2.34103e+06	1.96007e+06	2193092	689512	405047	378333	413108	319297	1.00751e+06	1.46039e+06	1.67762e+06	1.45392e+06	1.43377e+06	672214	453093	388326	446400	449973	1.12124e+06
Yeast00521	N-Term(TMT6plex); K25(TMT6plex)	2.23979e+06	2329414	1542796	1.65898e+06	914784	627813	341817	281943	171359	1.03714e+06	1.89282e+06	1.66929e+06	1.1444e+06	1.08459e+06	891834	702282	350846	304665	241490	1.15421e+06
Yeast00521	N-Term(TMT6plex)	1.54176e+06	1.99304e+06	1836345	2.07512e+06	955050	547140	324758	494187	547226	1.04411e+06	1.30293e+06	1.42824e+06	1.36215e+06	1.35665e+06	931090	612040	333335	534014	771186	1.16197e+06
Yeast00521	N-Term(TMT6plex); K2(TMT6plex); C9(Carbamidomethyl); K14(TMT6plex)	5.27805e+06	7007668	5723720	6.16659e+06	1.86081e+06	1249384	454250	851730	588888	2212436	4.46042e+06	5.0218e+06	4.24569e+06	4.03152e+06	1.81413e+06	1.39758e+06	466248	920371	829899	2.46218e+06
Yeast00521 Total		1.76847e+07	2.19539e+07	1.79425e+07	1.97317e+07	7.37361e+06	4.56028e+06	2.85438e+06	3.95195e+06	3.36644e+06	8.803e+06	1.49451e+07	1.57325e+07	1.33092e+07	1.28999e+07	7.18863e+06	5.1012e+06	2.92977e+06	4.27043e+06	4.7442e+06	9.79668e+06
Yeast00529	K2(TMT6plex)	2061.78	2292.94	2155.08	1987.69	2271.53	2567.63	2883.99	3223.9	1646.61	1719.78	1742.39	1643.15	1598.58	1299.48	2214.54	2872.2	2960.16	3483.72	2320.51	1913.91
Yeast00529	N-Term(TMT6plex)	2061.78	2292.94	2155.08	1987.69	2271.53	2567.63	2883.99	3223.9	1646.61	1719.78	1742.39	1643.15	1598.58	1299.48	2214.54	2872.2	2960.16	3483.72	2320.51	1913.91
Yeast00529	K7(TMT6plex); K9(TMT6plex)	16364.1	16040.1	16509.9	17390.7	17974	21291	21825.4	27650.6	19069.1	14945.7	13829.1	11494.6	12246.5	11369.5	17523.1	23816.5	22401.9	29878.9	26873.4	16632.8
Yeast00529	N-Term(TMT6plex); K10(TMT6plex)	15983.9	18877.3	18806.2	21246.9	17843.8	17095.2	14141.6	18830.6	14747.1	15436.6	13507.8	13527.8	13949.9	13890.5	17396.2	19123	14515.1	20348.2	20782.6	17179.1
Yeast00529	N-Term(TMT6plex); K10(TMT6plex)	23426.8	25202.7	25855.9	30561.7	27031.7	22592.4	20707.1	26129.2	19067.8	19176.9	19797.8	18060.6	19179.1	19980.2	26353.5	25272.3	21254	28234.9	26871.5	21341.7
Yeast00529	N-Term(TMT6plex); K10(TMT6plex)	30780.5	29930.6	28735.3	34264.2	29689.6	28793.7	22132.1	29970.3	21591.7	24793	26012.3	21448.7	21315	22400.8	28944.7	32209.1	22716.6	32385.6	30428.4	27591.6
Yeast00529	N-Term(TMT6plex); K10(TMT6plex)	33367.6	32874.6	38338.9	43883.5	41755.8	37144.4	33864.8	41735.2	29070.3	33631.5	28198.6	23558.4	28438.7	28689.6	40708.3	41550.4	34759.2	45098.6	40967.8	37427.9
Yeast00529	N-Term(TMT6plex); K10(TMT6plex)	91124.4	115897	115632	145645	83622.4	92174	87220.3	101050	63997.3	92392.5	77008.3	83053.6	85772.1	95218.1	81524.6	103107	89524.1	109194	90189.1	102822
Yeast00529	N-Term(TMT6plex); K7(TMT6plex); K9(TMT6plex)	128155	149171	144174	185296	146143	166824	118832	150017	130952	112132	108302	106898	106944	121140	142477	186612	121970	162106	184546	124789
Yeast00529	N-Term(TMT6plex); K10(TMT6plex)	193933	225641	200080	221760	179062	183721	166678	185456	137073	153972	163891	161698	148413	144980	174570	205513	171080	200402	193173	171352
Yeast00529	N-Term(TMT6plex); K10(TMT6plex)	175556	220838	198565	257193	201533	206361	154420	231044	174099	156412	148361	158256	147290	168144	196477	230839	158499	249664	245352	174068
Yeast00529	N-Term(TMT6plex); K10(TMT6plex)	229975	211499	201682	256537	201593	193475	148563	200446	161928	158678	194349	151564	149601	167716	196536	216425	152487	216600	228199	176590
Yeast00529	N-Term(TMT6plex); K10(TMT6plex)	261185	208952	218771	243741	229022	214269	200367	184739	114554	166871	220724	149738	162278	159350	223277	239686	205659	199627	161437	185707
Yeast00529	N-Term(TMT6plex); K7(TMT6plex); K9(TMT6plex)	188429	201245	212473	306756	228293	232601	190702	233163	192906	204083	159239	144216	157606	200547	222566	260191	195739	251954	271855	227120
Yeast00529	N-Term(TMT6plex); K10(TMT6plex)	268054	293164	261833	386312	248837	199452	140540	222199	243013	207484	226530	210086	194220	252558	242595	223111	144252	240106	342469	230905
Yeast00529	N-Term(TMT6plex); K10(TMT6plex)	309283	331599	305363	363793	336163	300988	245594	268540	199315	232299	261372	237629	226509	237836	327730	336691	252081	290182	280887	258521
Yeast00529	K10(TMT6plex)	239159	246505	256121	243489	216478	273851	214588	161666	164056	253030	202110	176649	189983	159185	211047	306335	220256	174695	231198	281592
Yeast00529	N-Term(TMT6plex); K10(TMT6plex)	463037	613642	471119	582029	537407	470913	381883	560080	374525	413434	391308	439745	349462	380511	523924	526772	391969	605216	527805	460102
Yeast00529	K10(TMT6plex)	653999	676739	765303	1075999	627396	685052	605660	723232	574915	498135	552688	484962	567679	703453	611656	766311	621657	781517	810207	554365
Yeast00529	N-Term(TMT6plex); K7(TMT6plex); K9(TMT6plex)	675839	853798	773491	952800	743293	766028	616209	881186	732304	640590	571145	611845	573753	622909	724646	856892	632485	952200	1.03201e+06	712901
Yeast00529	N-Term(TMT6plex); M1(Oxidation); K8(TMT6plex)	794500	711691	789781	905907	894180	765417	780329	1.28574e+06	1.82184e+06	713130	671424	510009	585836	592252	871747	856209	800940	1.38936e+06	2.56746e+06	793628
Yeast00529	K8(TMT6plex)	965040	1.02273e+06	1.14897e+06	1.1269e+06	1.27927e+06	1.06892e+06	1.00436e+06	1044522	755873	1.00949e+06	815546	732904	852276	736729	1.24717e+06	1.19571e+06	1.03089e+06	1.1287e+06	1.06523e+06	1.12345e+06
Yeast00529	M1(Oxidation); K8(TMT6plex)	1.4703e+06	1.68684e+06	1.32848e+06	1.82079e+06	1.47162e+06	1.7497e+06	1.13189e+06	1.63044e+06	1.18056e+06	1.38222e+06	1.24254e+06	1.20882e+06	985430	1.19037e+06	1.4347e+06	1.95724e+06	1.16178e+06	1.76184e+06	1.66372e+06	1.53824e+06
Yeast00529	N-Term(TMT6plex); K5(TMT6plex)	1.86223e+06	1.94846e+06	1.92851e+06	2.22216e+06	2.11261e+06	1.77147e+06	1635396	2.05841e+06	1.96199e+06	1.47488e+06	1.57375e+06	1.3963e+06	1.43051e+06	1.45277e+06	2.05961e+06	1.9816e+06	1.67859e+06	2.22429e+06	2.76497e+06	1.64137e+06
Yeast00529	N-Term(TMT6plex); K10(TMT6plex)	10734805	12580164	12464231	14015613	12245896	11513103	9070432	12779895	9890201	8758634	9.07187e+06	9.01514e+06	9.2456e+06	9.16294e+06	1.19387e+07	1.28788e+07	9.31001e+06	1.38098e+07	1.39379e+07	9.74731e+06
Yeast00529	N-Term(TMT6plex); K10(TMT6plex)	66184484	69302600	68017640	73487680	74817344	60760084	58053140	78071456	57416960	56458152	5.59318e+07	4.96633e+07	5.04535e+07	4.80438e+07	7.29404e+07	6.79673e+07	5.95865e+07	8.43632e+07	8.09157e+07	6.28312e+07
Yeast00529 Total		8.60131e+07	9.17287e+07	8.99348e+07	9.89517e+07	9.69386e+07	8.17465e+07	7.50652e+07	1.01124e+08	7.63979e+07	7.31974e+07	7.26888e+07	6.57342e+07	6.6711e+07	6.46914e+07	9.45066e+07	9.1443e+07	7.70479e+07	1.09274e+08	1.07665e+08	8.146e+07
Yeast00532	N-Term(TMT6plex)	37732.2	40801.3	33433	42658	25048.8	19637.2	21994	23374.6	14205.6	26379.4	31887.1	29238.9	24799.6	27888.4	24420.4	21966.5	22574.9	25258.3	20019.5	29357.1
Yeast00532 Total		37732.2	40801.3	33433	42658	25048.8	19637.2	21994	23374.6	14205.6	26379.4	31887.1	29238.9	24799.6	27888.4	24420.4	21966.5	22574.9	25258.3	20019.5	29357.1
Yeast00533	K11(TMT6plex); K12(TMT6plex)	4239.26	5352.06	5374.01	5778.3	4214.35	5985.44	4706.3	4347.4	4183.59	5262.2	3582.56	3835.37	3986.28	3777.66	4108.62	6695.42	4830.6	4697.75	5895.79	5856.2
Yeast00533	N-Term(TMT6plex); K10(TMT6plex)	839732	936779	1.01083e+06	1.03746e+06	618189	462581	482857	495929	336663	557356	709649	671310	749807	678259	602680	517451	495610	535895	474448	620270
Yeast00533	N-Term(TMT6plex); K10(TMT6plex)	1508985	1.68632e+06	1.68747e+06	1.74311e+06	867941	731101	782028	888158	543116	957484	1.27523e+06	1.20845e+06	1.25172e+06	1.13959e+06	846167	817823	802684	959734	765394	1.06557e+06
Yeast00533 Total		2.35296e+06	2.62845e+06	2.70368e+06	2.78635e+06	1.49034e+06	1.19967e+06	1.26959e+06	1.38843e+06	883963	1.5201e+06	1.98846e+06	1.88359e+06	2.00551e+06	1.82163e+06	1.45296e+06	1.34197e+06	1.30313e+06	1.50033e+06	1.24574e+06	1.69169e+06
Yeast00535	N-Term(TMT6plex); K19(TMT6plex)	6780.97	6042.93	5291.42	5993.22	2918.91	2970.58	2433.63	3573.44	2591.58	4963.96	5730.53	4330.46	3925.02	3918.17	2845.68	3322.94	2497.9	3861.42	3652.23	5524.29
Yeast00535	N-Term(TMT6plex); K9(TMT6plex)	34352.8	37115.9	33023.6	44575	14777.1	12701.6	9395.86	15561.2	11797.7	22879.5	29031.2	26597.8	24495.9	29141.6	14406.4	14208.2	9644.03	16815.2	16626	25462.1
Yeast00535	N-Term(TMT6plex); K6(TMT6plex); K17(TMT6plex)	55828.2	71007.9	54938	48988.6	22904.7	13858.7	10189.4	10384.3	6903.49	27762.3	47179.8	50885.4	40751.4	32027.1	22330.1	15502.6	10458.5	11221.2	9728.84	30896.1
Yeast00535	N-Term(TMT6plex); K6(TMT6plex); K17(TMT6plex)	152073	168831	133187	119441	62314.7	26509.2	21164.8	23361.7	14045	67214.6	128515	120987	98794.4	78086.5	60751.3	29653.6	21723.8	25244.4	19793.1	74801.8
Yeast00535	N-Term(TMT6plex); C3(Carbamidomethyl); K12(TMT6plex)	343431	364911	318058	317989	108670	77754.7	70585.6	117855	122189	227725	290230	261501	235926	207890	105944	86977.8	72450	127353	172196	253431
Yeast00535 Total		592466	647909	544498	536986	211585	133795	113769	170736	157526	350545	500687	464302	403893	351064	206277	149665	116774	184496	221996	390115
Yeast00536	N-Term(TMT6plex); K8(TMT6plex)	10392.1	8924.28	11304.9	12604.6	5723.03	7395.93	12582.7	8134.73	7168.5	6766.64	8782.25	6395.28	8385.67	8240.44	5579.45	8273.21	12915.1	8790.3	10102.3	7530.46
Yeast00536	N-Term(TMT6plex); M8(Oxidation); C25(Carbamidomethyl); K28(TMT6plex); K38(TMT6plex)	5707.75	5818.46	11533.2	9203.21	4857.55	5228.81	5032.99	9853.6	4401.84	6780.58	4823.56	4169.6	8554.98	6016.75	4735.68	5849.04	5165.93	10647.7	6203.35	7545.97
Yeast00536	N-Term(TMT6plex); K8(TMT6plex)	13411.5	14490.1	13771.8	13798.2	10355.3	10957.3	11719.4	14113.1	8480.77	9406.66	11333.9	10383.8	10215.5	9020.84	10095.5	12257	12029	15250.5	11951.7	10468.5
Yeast00536	N-Term(TMT6plex); M8(Oxidation); C25(Carbamidomethyl); K28(TMT6plex)	23157.1	32603.4	29245.8	25639.7	17938.1	10411	27694	43494.7	36736.1	17439.1	19569.8	23364.1	21693.7	16762.4	17488.1	11645.9	28425.5	46999.9	51770.9	19407.6
Yeast00536	N-Term(TMT6plex); C25(Carbamidomethyl); K28(TMT6plex); K38(TMT6plex)	35401.3	38230.3	42229.9	32685.5	17119	18794.4	17809.1	26732	19364.4	17696.2	29917.3	27396.4	31324.9	21368.7	16689.5	21023.8	18279.5	28886.3	27289.6	19693.8
Yeast00536	K8(TMT6plex)	25447.9	32285.7	24318.6	32568.3	25960.2	26811.3	24139.6	30249.6	30078	21320.3	21505.8	23136.4	18038.9	21292.1	25308.9	29991.6	24777.2	32687.4	42387.9	23726.9
Yeast00536	N-Term(TMT6plex); K8(TMT6plex)	132026	111617	97641.3	153952	65476.6	40152.1	85470.4	106228	116133	41290.9	111574	79986.4	72427.4	100649	63833.9	44914.8	87728	114789	163662	45951.8
Yeast00536	N-Term(TMT6plex); K8(TMT6plex)	154470	197137	155670	184402	111196	92665.4	155637	149584	144514	90558.8	130541	141271	115471	120556	108406	103657	159747	161639	203659	100781
Yeast00536	N-Term(TMT6plex); K2(TMT6plex); K7(TMT6plex)	280953	340806	295850	310859	221365	199372	240550	318134	251753	179457	237431	244227	219452	203229	215812	223021	246904	343772	354787	199714
Yeast00536	N-Term(TMT6plex); K2(TMT6plex); K7(TMT6plex)	325542	357940	336625	340765	239636	228454	278173	328857	265588	216441	275112	256505	249698	222781	233624	255552	285521	355359	374284	240873
Yeast00536	N-Term(TMT6plex); K2(TMT6plex); K7(TMT6plex)	401721	435355	468039	497036	308693	324305	330533	410711	300866	258992	339490	311982	347178	324946	300948	362773	339264	443810	424000	288227
Yeast00536	N-Term(TMT6plex); K8(TMT6plex)	562270	637699	513320	553133	353066	362697	463246	617670	424032	340899	475169	456985	380766	361620	344209	405719	475481	667448	597574	379379
Yeast00536	N-Term(TMT6plex); K8(TMT6plex)	541229	564766	490553	541116	369741	402183	443409	569434	392283	361111	457387	404720	363878	353764	360466	449889	455121	615324	552830	401874
Yeast00536	N-Term(TMT6plex); K10(TMT6plex)	413526	507846	500007	630174	442614	402244	517710	446903	380009	509425	349467	363930	370891	411987	431510	449958	531384	482919	535534	566929
Yeast00536	N-Term(TMT6plex); K2(TMT6plex); K7(TMT6plex)	1063428	1.13917e+06	1.1109e+06	1.15401e+06	719406	674104	904918	1.1969e+06	812066	679554	898692	816348	824034	754455	701357	754064	928819	1.29336e+06	1.14442e+06	756263
Yeast00536	N-Term(TMT6plex); K8(TMT6plex)	1.20083e+06	1.36449e+06	1.2231e+06	1.21258e+06	761580	744583	951014	1.28346e+06	947910	772769	1.01481e+06	977815	907257	792744	742474	832903	976133	1.38689e+06	1.33586e+06	860000
Yeast00536	N-Term(TMT6plex); K8(TMT6plex)	1.8668e+06	1.84203e+06	1.39835e+06	1.68397e+06	1.53941e+06	1.32347e+06	1.54851e+06	1.89427e+06	1397276	1.06147e+06	1.57761e+06	1.32003e+06	1.03726e+06	1.10092e+06	1.50079e+06	1.48045e+06	1.58941e+06	2.04693e+06	1.96913e+06	1.18129e+06
Yeast00536	N-Term(TMT6plex); K2(TMT6plex); K7(TMT6plex)	1.59104e+06	1.63064e+06	1.68024e+06	1.64961e+06	1.11261e+06	1.0313e+06	1.38739e+06	1853489	1.35236e+06	1.12501e+06	1.34457e+06	1.16854e+06	1.24635e+06	1.07846e+06	1.0847e+06	1.15363e+06	1.42403e+06	2.00286e+06	1.90583e+06	1.25201e+06
Yeast00536	N-Term(TMT6plex); K10(TMT6plex)	1.90227e+06	2.34584e+06	2.54211e+06	2.35439e+06	1.6485e+06	1.37758e+06	2.2089e+06	2.69224e+06	1810576	1.18931e+06	1.60759e+06	1.68106e+06	1.88566e+06	1.53922e+06	1.60714e+06	1.54099e+06	2.26724e+06	2.90921e+06	2.55158e+06	1.32356e+06
Yeast00536	N-Term(TMT6plex); K10(TMT6plex)	2.67764e+06	3.87774e+06	2.88093e+06	2793462	2.35113e+06	1.59249e+06	3030246	3.99244e+06	2.3501e+06	1.42969e+06	2.26285e+06	2.77885e+06	2.13699e+06	1.82627e+06	2.29215e+06	1.78139e+06	3.11028e+06	4.31419e+06	3.31191e+06	1.59108e+06
Yeast00536	N-Term(TMT6plex); K8(TMT6plex)	2045872	2.10258e+06	2.16394e+06	2.0807e+06	1.91194e+06	1.78982e+06	1.81258e+06	1.87679e+06	1.21943e+06	1610557	1.72895e+06	1.50674e+06	1.60515e+06	1.36029e+06	1.86398e+06	2.00213e+06	1.86045e+06	2.02804e+06	1.7185e+06	1.79236e+06
Yeast00536	N-Term(TMT6plex); K8(TMT6plex)	5.72971e+06	6.07717e+06	5682078	5.83016e+06	3.79552e+06	3.73811e+06	4.45148e+06	5.95912e+06	3.91604e+06	3.28203e+06	4.84212e+06	4.35499e+06	4.2148e+06	3.81156e+06	3.7003e+06	4.18152e+06	4.56906e+06	6.43937e+06	5.51874e+06	3.65251e+06
Yeast00536	N-Term(TMT6plex); K2(TMT6plex); K7(TMT6plex)	5811145	6.46855e+06	5.99781e+06	5.95453e+06	3.70081e+06	3.56614e+06	4853724	6.65396e+06	4.97311e+06	3942210	4.91094e+06	4.63546e+06	4.449e+06	3.89287e+06	3.60797e+06	3.98914e+06	4.98192e+06	7.1902e+06	7.00843e+06	4.38721e+06
Yeast00536	N-Term(TMT6plex); K8(TMT6plex)	6.4755e+06	7544965	6.65915e+06	6.70329e+06	4.47861e+06	4.11253e+06	4.9449e+06	6467538	4.43192e+06	4.00905e+06	5.47238e+06	5.40684e+06	4.93956e+06	4.38239e+06	4.36625e+06	4.60035e+06	5.07551e+06	6.98876e+06	6.24574e+06	4.46159e+06
Yeast00536	N-Term(TMT6plex); K8(TMT6plex)	8391223	8682936	8915549	8419753	5714537	5480497	7.1638e+06	9833227	7.34092e+06	5.87139e+06	7.09134e+06	6.22233e+06	6.61329e+06	5.50456e+06	5.57117e+06	6.13058e+06	7.35302e+06	1.06257e+07	1.03453e+07	6.53416e+06
Yeast00536	N-Term(TMT6plex); K8(TMT6plex)	8356307	8658256	8526047	8635637	5878756	5.72472e+06	7198628	9786788	7092646	6018309	7.06183e+06	6.20464e+06	6.32437e+06	5.64569e+06	5.73127e+06	6.40378e+06	7.38876e+06	1.05755e+07	9.99542e+06	6.69766e+06
Yeast00536	N-Term(TMT6plex); K8(TMT6plex)	9201879	10775503	11093027	10983974	6914519	6.85783e+06	8483432	12052689	7.91229e+06	6.65089e+06	7.77641e+06	7.72189e+06	8.22848e+06	7.18096e+06	6.74105e+06	7.67129e+06	8.7075e+06	1.3024e+07	1.11505e+07	7.40164e+06
Yeast00536 Total		5.92389e+07	6.57954e+07	6.28633e+07	6.2794e+07	4.27211e+07	4.01448e+07	5.15532e+07	6.8623e+07	4.7938e+07	3.97198e+07	5.00622e+07	4.715e+07	4.66302e+07	4.10526e+07	4.16493e+07	4.49067e+07	5.29149e+07	7.41533e+07	6.75574e+07	4.42034e+07
Yeast00537	N-Term(TMT6plex); K9(TMT6plex)	221467	256817	176111	314764	215385	179042	209054	328952	404996	186232	187160	184039	130634	205783	209982	200280	214576	355463	570747	207254
Yeast00537	N-Term(TMT6plex); K9(TMT6plex)	267209	294942	222137	363916	214574	199999	240573	491638	614921	209663	225815	211360	164775	237916	209191	223722	246927	531259	866587	233330
Yeast00537 Total		488676	551759	398248	678681	429959	379041	449627	820591	1.01992e+06	395895	412975	395399	295409	443699	419172	424002	461503	886722	1.43733e+06	440584
Yeast00548	N-Term(TMT6plex); K15(TMT6plex)	4781.54	4479.54	5027.23	5658.55	5001.28	4314.08	4405.77	1721.8	2146.5	3224.48	4040.83	3210.11	3729.05	3699.37	4875.81	4825.8	4522.14	1860.56	3024.98	3588.46
Yeast00548	N-Term(TMT6plex); K15(TMT6plex)	8874.5	11863.3	7150.3	12030.6	5268.45	8355.73	3704.32	4521.74	3140.01	4666	7499.75	8501.42	5303.88	7865.19	5136.28	9346.86	3802.16	4886.15	4425.1	5192.7
Yeast00548	N-Term(TMT6plex); K13(TMT6plex)	9837.46	17348	17699.5	20059.6	9918.37	5912.11	9637.38	6773.75	8711.18	11442.9	8313.54	12431.8	13129	13114.3	9669.54	6613.39	9891.93	7319.64	12276.4	12734.5
Yeast00548	N-Term(TMT6plex); K4(TMT6plex); K19(TMT6plex)	20284.3	22370.6	20242.3	21910.8	15032.8	11287.7	9864.83	10148.2	5272.58	12977.8	17142	16031.1	15015.1	14324.5	14655.7	12626.6	10125.4	10966	7430.46	14442.7
Yeast00548	N-Term(TMT6plex); K13(TMT6plex)	19979.9	29817.9	25801.4	33021.1	15023.2	11017	9357.66	10726.6	5924.95	13231.8	16884.8	21368	19138.7	21588.1	14646.3	12323.8	9604.82	11591.1	8349.82	14725.4
Yeast00548	N-Term(TMT6plex); K15(TMT6plex)	25353.1	42872.1	39562.8	47964.6	18465.6	13631.5	12126.1	10654.1	8571.83	14374.4	21425.7	30722.8	29346.5	31357.7	18002.4	15248.4	12446.4	11512.7	12080	15996.9
Yeast00548	N-Term(TMT6plex); C10(Carbamidomethyl)	19885.6	40339	28139.7	40499.8	16035.7	12313.4	11446.2	12353.5	6643.85	16195.2	16805.1	28907.6	20873.2	26477.4	15633.4	13774	11748.5	13349	9362.95	18023.3
Yeast00548	N-Term(TMT6plex); K15(TMT6plex)	27842.3	34362.8	42194.2	49622.7	25503.2	19239.5	7204.84	17080.6	11249.3	19416.1	23529.2	24624.9	31298.4	32441.7	24863.4	21521.7	7395.14	18457.1	15853.3	21607.8
Yeast00548	N-Term(TMT6plex); K15(TMT6plex)	23069.7	28857.2	30889.6	34242.5	26693.1	27105.4	18522.2	17280.5	7186.21	19446.6	19496	20679.5	22913	22386.6	26023.5	30320.6	19011.4	18673.1	10127.3	21641.7
Yeast00548	N-Term(TMT6plex); K8(TMT6plex)	33763.5	60613.6	55125.8	70843.7	29128.2	30162.5	17294.1	25013.9	15828.6	28680.6	28533.2	43436.7	40890.7	46315.3	28397.4	33740.3	17750.9	27029.8	22306.7	31918.1
Yeast00548	N-Term(TMT6plex); C10(Carbamidomethyl)	47159.3	68019.1	62345.8	76558.1	33247.2	30144.7	21449.8	23585.3	12867.3	30126.2	39853.8	48743.6	46246.3	50051.2	32413.1	33720.4	22016.3	25486	18133.4	33526.9
Yeast00548	K12(TMT6plex)	47773.9	40206.4	42347.3	56370.2	23298.1	31817.5	33296.9	29925.9	17828.8	30265	40373.3	28812.5	31412	36853	22713.6	35591.6	34176.3	32337.6	25125.5	33681.4
Yeast00548	N-Term(TMT6plex); K15(TMT6plex)	54503.4	82923.1	77206	85656.7	40705.1	27935.5	15879.2	21257.2	13284.1	35703.4	46060.3	59424	57269.1	55999.5	39683.9	31249.1	16298.6	22970.3	18720.8	39733.6
Yeast00548	N-Term(TMT6plex); C10(Carbamidomethyl)	71696.8	130823	97739.8	112897	45499.2	36418.2	26068.9	29395.9	26541.4	45434.2	60590.2	93749.9	72500.5	73808.4	44357.7	40738.1	26757.5	31764.9	37403.8	50562.9
Yeast00548	N-Term(TMT6plex); K13(TMT6plex)	77222.2	126303	95181.9	124277	65750.2	48776.2	33569.7	33127.6	18606.3	46270.3	65259.7	90510.5	70603.1	81247.9	64100.7	54562	34456.4	35797.3	26221.2	51493.3
Yeast00548	N-Term(TMT6plex); K15(TMT6plex)	80852	141244	87545.9	121038	26037.8	47749	32587.5	34430	22703.6	48909	68327.2	101217	64939	79130.8	25384.6	53412.9	33448.2	37204.8	31995.4	54429.8
Yeast00548	N-Term(TMT6plex); K12(TMT6plex)	76402.7	96792.2	93963.3	135466	63360.2	45150.8	48280.8	47618.4	62554.9	53715.3	64567.1	69362.8	69699.2	88563.3	61770.6	50506.5	49556.1	51455.9	88156.4	59778.7
Yeast00548	N-Term(TMT6plex); K15(TMT6plex)	123209	184267	123759	194209	34694	47195.8	33905.4	51269.5	17539.9	60080.1	104122	132049	91800.5	126968	33823.6	52794	34800.9	55401.3	24718.3	66862
Yeast00548	N-Term(TMT6plex); K7(TMT6plex)	99487.8	143158	105240	154744	45237.6	57884.3	53494.6	60186.6	52340.4	63750.3	84076.1	102589	78063.9	101166	44102.7	64750.4	54907.5	65037	73761.5	70946.5
Yeast00548	N-Term(TMT6plex); K13(TMT6plex)	119261	168807	145262	184960	76108.8	63808.7	44380.6	47711.5	26115.8	67412.5	100786	120970	107751	120921	74199.4	71377.5	45552.8	51556.6	36804.1	75022.1
Yeast00548	N-Term(TMT6plex); C10(Carbamidomethyl)	88386.8	111422	102833	137142	72972.5	59724.6	58551	41257.9	35102.9	70482.8	74694.7	79846.7	76278.9	89658.6	71141.8	66809	60097.5	44582.9	49469.3	78438.9
Yeast00548	N-Term(TMT6plex); K19(TMT6plex)	141992	253725	233676	243031	124823	67641.5	51790	75154.5	44802.9	83750.4	119996	181824	173334	158886	121692	75665	53157.9	81211.2	63139.1	93204.2
Yeast00548	N-Term(TMT6plex); C10(Carbamidomethyl)	131023	211669	154469	213770	98221.2	79746.2	76360.6	79007	61547.1	93111.3	110727	151685	114581	139756	95757	89205.5	78377.5	85374.1	86736.2	103622
Yeast00548	N-Term(TMT6plex); K12(TMT6plex)	130916	265338	203426	259142	74128.5	76817.4	42540.1	48342.6	58587.1	133014	110636	190145	150895	169418	72268.8	85929.2	43663.8	52238.5	82564.7	148029
Yeast00548	N-Term(TMT6plex); C10(Carbamidomethyl)	278178	497393	418720	510856	198492	191010	96371.2	122335	61166.7	182426	235086	356439	310594	333981	193513	213667	98916.7	132193	86200.1	203018
Yeast00548	N-Term(TMT6plex)	301161	423673	374696	436828	217939	173477	147673	184843	183804	196724	254508	303611	277939	285584	212472	194054	151574	199740	259029	218930
Yeast00548	N-Term(TMT6plex)	284852	434820	369622	485313	214484	167452	163469	184567	333929	207627	240726	311598	274174	317282	209103	187315	167787	199441	470594	231065
Yeast00548	N-Term(TMT6plex); K4(TMT6plex); K19(TMT6plex)	365721	519178	431796	442955	190046	168179	89942.9	83901.7	33033.8	236222	309067	372051	320293	289589	185278	188128	92318.6	90663.3	46553.4	262887
Yeast00548	N-Term(TMT6plex); K15(TMT6plex)	486395	793053	752870	916619	367146	283463	168589	229980	71982.7	377084	411047	568314	558457	599255	357935	317086	173042	248514	101443	419649
Yeast00548	N-Term(TMT6plex); K7(TMT6plex)	690951	959443	838483	1.05115e+06	466069	319757	252754	323596	186315	389884	583916	687552	621962	687207	454376	357686	259430	349674	262568	433894
Yeast00548	N-Term(TMT6plex); K12(TMT6plex)	700078	1.11904e+06	966029	1.25434e+06	479525	356651	228420	325575	170887	448479	591629	801919	716572	820044	467495	398956	234453	351813	240826	499104
Yeast00548	N-Term(TMT6plex); C2(Carbamidomethyl); K7(TMT6plex)	701143	1.04254e+06	877095	1.08553e+06	526524	402369	253388	330080	195391	462377	592529	747104	650603	709686	513315	450097	260080	356681	275358	514570
Yeast00548	N-Term(TMT6plex); K1(TMT6plex)	2207892	3.31293e+06	2.86098e+06	3.54947e+06	1.72207e+06	1.22955e+06	1.54527e+06	1.95474e+06	1.61587e+06	1.41212e+06	1.86587e+06	2.3741e+06	2.12219e+06	2.32052e+06	1.67886e+06	1.37539e+06	1.58608e+06	2.11227e+06	2.27718e+06	1.57152e+06
Yeast00548	N-Term(TMT6plex); K12(TMT6plex)	2201748	3.53984e+06	3.03992e+06	3.73403e+06	1.58603e+06	1.22269e+06	760650	1.10118e+06	596335	1.43019e+06	1.86067e+06	2.53671e+06	2.25492e+06	2.44118e+06	1.54624e+06	1.36772e+06	780741	1.18993e+06	840394	1.59163e+06
Yeast00548 Total		9.70168e+06	1.49595e+07	1.2827e+07	1.59022e+07	6.95848e+06	5.37874e+06	4.38224e+06	5.57934e+06	3.99381e+06	6.34882e+06	8.19879e+06	1.07202e+07	9.51472e+06	1.03963e+07	6.78391e+06	6.01675e+06	4.49799e+06	6.02898e+06	5.62833e+06	7.06548e+06
Yeast00549	N-Term(TMT6plex); K23(TMT6plex)	16867.6	26661.3	19652.3	30334.6	11097.4	12940.5	11095.2	8055.08	10991	17236.9	14254.6	19105.9	14577.5	19831.8	10819	14475.5	11388.3	8704.24	15489.2	19182.6
Yeast00549	N-Term(TMT6plex); K23(TMT6plex)	32201.5	41451.7	37852.9	55564.7	18476.5	16193.1	12205.1	17760	18003.3	19042.6	27213.2	29705	28078.2	36326.3	18013	18113.8	12527.5	19191.3	25371.4	21192.2
Yeast00549	N-Term(TMT6plex); K23(TMT6plex)	33509.1	40055.1	29594.5	48875.4	14203.7	9848.18	5928.83	14805.1	17231	19814.9	28318.2	28704.1	21952.3	31953.1	13847.4	11016.3	6085.43	15998.2	24283	22051.7
Yeast00549	N-Term(TMT6plex); C20(Carbamidomethyl); K25(TMT6plex)	25343.4	39583	29159	40594.3	17953.5	14422.9	22542.8	15096.6	13400.4	21442	21417.5	28365.8	21629.3	26539.2	17503.1	16133.8	23138.3	16313.2	18884.7	23862.4
Yeast00549	N-Term(TMT6plex)	1.02405e+06	1.36217e+06	1.21736e+06	1.75118e+06	774332	695327	478347	726131	1.10807e+06	769285	865412	976154	902998	1.14486e+06	754906	777805	490981	784650	1.56157e+06	856122
Yeast00549 Total		1.13197e+06	1.50992e+06	1.33361e+06	1.92655e+06	836063	748732	530119	781848	1.1677e+06	846821	956615	1.08203e+06	989236	1.25951e+06	815088	837545	544121	844857	1.6456e+06	942411
Yeast00560	N-Term(TMT6plex)	59978.6	49647.9	90410.6	64189.6	49823.5	36626.1	27246.5	33794.2	65009.6	22856.1	50687.3	35578.4	67063.9	41965	48573.5	40970.6	27966.2	36517.6	91615.7	25436.1
Yeast00560 Total		59978.6	49647.9	90410.6	64189.6	49823.5	36626.1	27246.5	33794.2	65009.6	22856.1	50687.3	35578.4	67063.9	41965	48573.5	40970.6	27966.2	36517.6	91615.7	25436.1
Yeast00562	N-Term(TMT6plex); C12(Carbamidomethyl)	108785	129961	127550	160321	86278	91806.4	122153	76610	82259.9	91485.6	91932.7	93132	94613	104813	84113.5	102696	125380	82784	115926	101813
Yeast00562	N-Term(TMT6plex); K10(TMT6plex)	1.75195e+06	2.36847e+06	2.00207e+06	2.12695e+06	1.08809e+06	777619	1.02801e+06	1.35764e+06	1.09893e+06	1074988	1.48056e+06	1.69729e+06	1.48508e+06	1.39053e+06	1.0608e+06	869858	1.05516e+06	1.46705e+06	1.54868e+06	1.19633e+06
Yeast00562	N-Term(TMT6plex); K10(TMT6plex)	3.75102e+06	4.9628e+06	3.82474e+06	4.49261e+06	2152309	1.70241e+06	1.89719e+06	2927299	2.07886e+06	2.19889e+06	3.16995e+06	3.55642e+06	2.83708e+06	2.93712e+06	2.09831e+06	1.90435e+06	1.9473e+06	3.16321e+06	2.92967e+06	2.4471e+06
Yeast00562 Total		5.61176e+06	7.46123e+06	5.95436e+06	6.77988e+06	3.32668e+06	2.57184e+06	3.04735e+06	4.36155e+06	3.26005e+06	3.36536e+06	4.74244e+06	5.34683e+06	4.41677e+06	4.43246e+06	3.24322e+06	2.8769e+06	3.12784e+06	4.71305e+06	4.59428e+06	3.74524e+06
Yeast00563	N-Term(TMT6plex)	55734.5	69305.1	62645.2	76658.4	37466.4	42160.4	44068.8	62024.2	75320	41729.3	47100.7	49665.1	46468.3	50116.7	36526.5	47161.3	45232.8	67022.7	106146	46439.7
Yeast00563	N-Term(TMT6plex); K11(TMT6plex)	117295	123961	115653	147390	84241.4	72372.3	73322.8	104364	125007	79779.2	99124.5	88832.3	85787.7	96359	82128	80956.9	75259.4	112774	176168	88784.7
Yeast00563	N-Term(TMT6plex)	270857	332293	292308	403096	183401	180444	174173	218524	281441	205758	228898	238126	216826	263531	178800	201848	178773	236134	396624	228984
Yeast00563	N-Term(TMT6plex); K11(TMT6plex)	266239	335115	289114	404436	178432	183788	209411	239526	294961	218450	224996	240148	214457	264407	173956	205588	214943	258830	415678	243109
Yeast00563	N-Term(TMT6plex); K11(TMT6plex)	446412	537160	466328	564208	273087	303958	335487	441716	508819	328970	377258	384937	345908	368860	266236	340012	344348	477313	717060	366104
Yeast00563 Total		1.15654e+06	1.39783e+06	1.22605e+06	1.59579e+06	756627	782722	836463	1.06615e+06	1.28555e+06	874687	977378	1.00171e+06	909446	1.04327e+06	737646	875567	858556	1.15207e+06	1.81168e+06	973422
Yeast00570	N-Term(TMT6plex); K12(TMT6plex)	4020.92	4425.46	4129.49	5497.83	4459.51	4678.04	3913.67	3580.52	3394.16	3657.27	3398.04	3171.36	3063.13	3594.3	4347.63	5232.94	4017.04	3869.07	4783.28	4070.11
Yeast00570	N-Term(TMT6plex); K14(TMT6plex)	153130	154697	131086	178929	98610.9	78964.5	69739.5	77293.3	69523.4	114725	129409	110858	97235.6	116978	96137	88331.1	71581.5	83522.3	97976.9	127675
Yeast00570	N-Term(TMT6plex)	294441	344118	297216	318265	188237	158853	161961	153112	133457	183984	248829	246600	220466	208071	183515	177695	166239	165451	188076	204752
Yeast00570 Total		451592	503240	432432	502692	291308	242495	235614	233985	206374	302366	381636	360629	320765	328643	284000	271259	241837	252842	290836	336497
Yeast00575	N-Term(TMT6plex)	17191.3	13539.5	16115.6	22420.1	6835.99	7259.1	7718.57	10294.1	9678.39	7721.01	14528.2	9702.63	11954.1	14657.5	6664.5	8120.15	7922.44	11123.7	13639.4	8592.56
Yeast00575	N-Term(TMT6plex)	16960.9	15911.1	15737.9	20638.5	8883.29	9830.66	8590.89	11544.7	10569.7	10292.4	14333.5	11402.1	11673.9	13492.8	8660.43	10996.7	8817.8	12475.1	14895.5	11454.2
Yeast00575	N-Term(TMT6plex); K33(TMT6plex)	55994.3	58354	69715.6	99527.4	53201.7	44946.6	43812.6	59405.5	38935.4	62927.8	47320.2	41817.4	51713	65067.7	51867	50278	44969.8	64193	54870.3	70031.2
Yeast00575 Total		90146.5	87804.6	101569	142586	68921	62036.3	60122	81244.4	59183.4	80941.2	76181.9	62922.2	75341	93218	67191.9	69394.9	61710	87791.8	83405.1	90077.9
Yeast00582	N-Term(TMT6plex)	70010.1	80976.1	84380.6	101927	31338	49319.8	45267.5	48454.8	32328.8	56810.3	59164.8	58028.8	62591	66636.6	30551.8	55170	46463.1	52359.7	45559.9	63223
Yeast00582 Total		70010.1	80976.1	84380.6	101927	31338	49319.8	45267.5	48454.8	32328.8	56810.3	59164.8	58028.8	62591	66636.6	30551.8	55170	46463.1	52359.7	45559.9	63223
Yeast00594	N-Term(TMT6plex); K1(TMT6plex); K25(TMT6plex)	15293.9	21372	15592.5	18987.8	7381.99	7574.56	4736.95	10829	9111.87	7755.37	12924.7	15315.5	11566.1	12413.6	7196.79	8473.03	4862.07	11701.7	12841	8630.8
Yeast00594	N-Term(TMT6plex); K24(TMT6plex)	25770.2	25437.5	15166.2	21432.3	13971.1	9735.03	6961.66	4921.22	6874.12	9617.34	21778.1	18228.9	11249.8	14011.7	13620.6	10889.8	7145.54	5317.82	9687.46	10703
Yeast00594	N-Term(TMT6plex)	69457	71484.9	45958.2	76350.5	8462.65	25810.4	27430.3	49105.9	39126	21512.3	58697.4	51227.2	34090.5	49915.4	8250.35	28872	28154.8	53063.3	55138.8	23940.6
Yeast00594	N-Term(TMT6plex); K1(TMT6plex); K25(TMT6plex)	40161.9	65817.9	67791.7	68448.2	29674.7	18325.1	23215.3	35142.4	39422.3	30694.8	33940.4	47166.1	50285.9	44749.1	28930.2	20498.7	23828.5	37974.5	55556.5	34159.6
Yeast00594	N-Term(TMT6plex); K1(TMT6plex); K25(TMT6plex)	79186	119415	88418	130315	44651.5	17337.4	22770.4	49344.9	47034.6	44147.6	66919.3	85574.4	65585.8	85195.7	43531.3	19394	23371.9	53321.6	66284.2	49131
Yeast00594	N-Term(TMT6plex); K24(TMT6plex)	184828	182311	124163	158143	68347.8	38375.4	21466	31839.8	32368.7	65954.6	156196	130647	92100.7	103389	66633.1	42927.3	22033	34405.7	45616.1	73399.6
Yeast00594	N-Term(TMT6plex)	126267	199635	144506	199622	70769.1	56298.6	52696.6	122287	111888	67000.5	106707	143062	107190	130506	68993.6	62976.6	54088.5	132142	157680	74563.5
Yeast00594	N-Term(TMT6plex); K12(TMT6plex)	155413	251693	194740	256787	84554.5	43895.8	51855.1	159204	110250	78213.4	131338	180367	144453	167879	82433.2	49102.6	53224.8	172034	155372	87042.2
Yeast00594	N-Term(TMT6plex); K12(TMT6plex)	108675	172746	128873	196076	79520.2	59495	99817.2	146320	150801	81587.8	91840.5	123793	95593.9	128188	77525.3	66552.1	102454	158112	212518	90797.5
Yeast00594	N-Term(TMT6plex); K12(TMT6plex)	130313	198571	118014	218780	82358.1	103136	118947	145894	168641	108624	110126	142299	87539.2	143031	80292	115370	122089	157651	237660	120885
Yeast00594	N-Term(TMT6plex); K12(TMT6plex)	261825	426466	322173	414504	159146	103215	109229	241694	225419	109750	221266	305613	238978	270989	155153	115458	112114	261172	317675	122139
Yeast00594	K8(TMT6plex); K9(TMT6plex)	201967	189383	185815	211958	182056	198021	156849	151330	141697	162789	170680	135715	137832	138571	177489	221510	160992	163526	199689	181164
Yeast00594	N-Term(TMT6plex); K12(TMT6plex)	239902	296445	281102	445852	260365	129552	298907	309718	324804	180982	202739	212437	208513	291483	253833	144919	306802	334678	457734	201411
Yeast00594	N-Term(TMT6plex); K12(TMT6plex)	341302	545848	405941	553269	196738	144823	161978	304385	275243	185263	288431	391163	301115	361709	191802	162002	166256	328916	387891	206175
Yeast00594	N-Term(TMT6plex); K6(TMT6plex)	333115	578762	435311	639298	141723	140354	137179	403966	403237	185968	281512	414750	322901	417952	138167	157002	140802	436521	568267	206960
Yeast00594	N-Term(TMT6plex)	525956	852402	567459	813844	240453	222287	235250	496058	414029	251137	444480	610845	420925	532064	234421	248654	241463	536035	583476	279485
Yeast00594	N-Term(TMT6plex); K12(TMT6plex)	419865	721122	542756	804511	312098	189281	250389	459773	449572	288004	354824	516767	402601	525963	304268	211733	257003	496826	633566	320514
Yeast00594	N-Term(TMT6plex)	424846	740583	572035	783611	312168	222955	268708	453109	504827	290643	359033	530713	424319	512299	304336	249402	275805	489625	711435	323451
Yeast00594	N-Term(TMT6plex); K12(TMT6plex)	765551	1237693	865595	1201709	463069	249931	333926	740567	637241	331798	646959	886950	642073	785638	451452	279577	342746	800249	898041	369252
Yeast00594	N-Term(TMT6plex); K12(TMT6plex)	516425	702807	507518	898782	423742	345259	468672	379083	525061	354789	436426	503642	376462	587594	413112	386213	481051	409633	739950	394838
Yeast00594	N-Term(TMT6plex); K6(TMT6plex)	790135	1.51317e+06	1057639	1691081	483214	385240	396354	1.09951e+06	1.01795e+06	489315	667735	1.08436e+06	784526	1.10557e+06	471092	430936	406822	1.18812e+06	1.43456e+06	544549
Yeast00594	N-Term(TMT6plex)	1.02317e+06	1.65733e+06	1.11208e+06	1.83861e+06	500555	395545	444200	1.10706e+06	1.057e+06	531125	864669	1.18767e+06	824908	1.20202e+06	487997	442464	455933	1.19628e+06	1.48959e+06	591079
Yeast00594	N-Term(TMT6plex); K6(TMT6plex)	1.02215e+06	1613996	1.07526e+06	1.66746e+06	611001	554814	661393	1175834	1.00611e+06	613368	863805	1.15661e+06	797596	1.09013e+06	595672	620624	678863	1.27059e+06	1.41787e+06	682605
Yeast00594	N-Term(TMT6plex); K8(TMT6plex)	1.18337e+06	1.57186e+06	1.17975e+06	1.62984e+06	677222	469953	436433	850528	772414	650934	1.00005e+06	1.12642e+06	875104	1.06553e+06	660232	525698	447961	919072	1.08854e+06	724412
Yeast00594	N-Term(TMT6plex)	1.23166e+06	2.07383e+06	1.51103e+06	2.13795e+06	684315	556343	511950	1.39041e+06	1.15761e+06	702570	1.04086e+06	1.48614e+06	1.12084e+06	1.39772e+06	667147	622335	525472	1.50246e+06	1.63138e+06	781876
Yeast00594	N-Term(TMT6plex)	1.18826e+06	1890232	1.51817e+06	1949265	793765	638695	575746	1230456	1.02192e+06	805076	1.00419e+06	1.35457e+06	1.12613e+06	1.27437e+06	773851	714456	590953	1.32962e+06	1.44016e+06	895954
Yeast00594	N-Term(TMT6plex); K6(TMT6plex)	1524259	1.82726e+06	1.22811e+06	1.96198e+06	845429	734785	583813	1.16405e+06	994466	838363	1.28814e+06	1.30944e+06	910976	1.28267e+06	824220	821943	599233	1.25786e+06	1.40147e+06	932998
Yeast00594	N-Term(TMT6plex); K8(TMT6plex)	1.78584e+06	2.32706e+06	1.84659e+06	2.36896e+06	919412	591775	532757	1.23217e+06	1.08659e+06	941535	1.5092e+06	1.66761e+06	1.36974e+06	1.54874e+06	896346	661970	546828	1.33147e+06	1.53129e+06	1.04782e+06
Yeast00594	N-Term(TMT6plex); K12(TMT6plex)	1.99466e+06	3.61389e+06	2.52138e+06	3.66415e+06	1.20139e+06	665627	719135	1950459	1.6217e+06	1.14878e+06	1.68566e+06	2.58977e+06	1.87028e+06	2.3955e+06	1.17125e+06	744582	738129	2.10765e+06	2.28541e+06	1.27845e+06
Yeast00594	N-Term(TMT6plex); K12(TMT6plex)	2.35422e+06	4.17523e+06	2706423	4.30969e+06	1.32653e+06	763751	899557	2.2233e+06	2.11426e+06	1.17315e+06	1.98953e+06	2.99204e+06	2.00755e+06	2.81754e+06	1.29325e+06	854345	923317	2.40248e+06	2.97956e+06	1.30557e+06
Yeast00594	N-Term(TMT6plex); K6(TMT6plex)	2.11862e+06	3473683	2574687	3.79507e+06	1.58901e+06	1393868	1.48233e+06	2395450	2.25769e+06	1.37143e+06	1.79042e+06	2.4893e+06	1.90983e+06	2.48109e+06	1.54914e+06	1.55921e+06	1.52149e+06	2.5885e+06	3.18168e+06	1.52624e+06
Yeast00594	N-Term(TMT6plex); K8(TMT6plex); K9(TMT6plex)	4.03302e+06	4657895	4213159	4.81403e+06	2.18188e+06	1.25588e+06	1.41609e+06	2.50556e+06	2.20335e+06	1.58745e+06	3.40827e+06	3.33792e+06	3.1252e+06	3.14725e+06	2.12714e+06	1.40485e+06	1.45349e+06	2.70748e+06	3.1051e+06	1.76664e+06
Yeast00594	N-Term(TMT6plex); K12(TMT6plex)	3.24488e+06	5634874	4180674	5.82143e+06	1.9796e+06	959352	1.18557e+06	3.35428e+06	2717257	1.60599e+06	2.74222e+06	4.03804e+06	3.1011e+06	3.80586e+06	1.92994e+06	1.07315e+06	1.21688e+06	3.6246e+06	3.82933e+06	1.78727e+06
Yeast00594	N-Term(TMT6plex); K5(TMT6plex)	8069967	12462147	8597219	12595563	3.56224e+06	3.08674e+06	2.96181e+06	7248945	6073321	4.27499e+06	6.81985e+06	8.93057e+06	6.37716e+06	8.23456e+06	3.47287e+06	3.45288e+06	3.04004e+06	7.83314e+06	8.55892e+06	4.75755e+06
Yeast00594	N-Term(TMT6plex); K12(TMT6plex)	21287698	37263560	25953498	37414308	13286365	5.99963e+06	6487241	20243652	16427510	10351461	1.799e+07	2.67036e+07	1.92515e+07	2.44602e+07	1.2953e+07	6.71129e+06	6.65859e+06	2.18751e+07	2.31507e+07	1.15199e+07
Yeast00594 Total		5.7818e+07	9.3356e+07	6.69046e+07	9.57717e+07	3.38232e+07	2.07777e+07	2.21454e+07	5.38662e+07	4.61458e+07	2.99418e+07	4.88614e+07	6.69004e+07	4.96279e+07	6.26123e+07	3.29746e+07	2.32423e+07	2.27303e+07	5.82073e+07	6.50317e+07	3.33216e+07
Yeast00595	N-Term(TMT6plex)	75564.3	121053	160008	227014	563192	668418	733641	184739	97774.9	378131	63858.6	86748.6	118689	148414	549063	747704	753019	199627	137791	420814
Yeast00595	K6(TMT6plex)	143179	160527	243743	364853	941341	1.1526e+06	1.41288e+06	348283	142572	726750	120999	115036	180801	238529	917725	1.28932e+06	1.4502e+06	376351	200921	808785
Yeast00595	N-Term(TMT6plex)	143179	160527	243743	364853	941341	1.1526e+06	1.41288e+06	348283	142572	726750	120999	115036	180801	238529	917725	1.28932e+06	1.4502e+06	376351	200921	808785
Yeast00595	N-Term(TMT6plex)	852724	937106	1.65416e+06	2502712	8.12369e+06	9628749	13107338	2.3333e+06	1.00138e+06	6.10564e+06	720628	671545	1.22701e+06	1.63619e+06	7.91989e+06	1.07709e+07	1.34535e+07	2.52134e+06	1.41121e+06	6.79484e+06
Yeast00595 Total		1.21465e+06	1.37921e+06	2.30166e+06	3.45943e+06	1.05696e+07	1.26024e+07	1.66667e+07	3.21461e+06	1.3843e+06	7.93727e+06	1.02648e+06	988365	1.7073e+06	2.26166e+06	1.03044e+07	1.40972e+07	1.7107e+07	3.47367e+06	1.95085e+06	8.83323e+06
Yeast00597	N-Term(TMT6plex); K1(TMT6plex)	47363.3	49247.3	42191.1	53475.8	27650.6	25603.6	32462.6	37542.4	34593.5	30118.6	40026.2	35291.4	31296.1	34960.7	26956.9	28640.6	33320.1	40567.9	48751.4	33518.4
Yeast00597	N-Term(TMT6plex)	85906	90573.3	102389	126946	72593	73994	90692.4	84103.8	90263.4	59840.4	72598.3	64906.2	75948.9	82993.1	70771.8	82771	93087.9	90881.7	127205	66595.2
Yeast00597	K6(TMT6plex)	239819	304368	251875	287080	257247	238291	274506	232136	382462	170905	202669	218115	186833	187684	250794	266556	281757	250843	538990	190197
Yeast00597 Total		373089	444189	396455	467502	357491	337888	397662	353782	507319	260864	315293	318313	294078	305637	348522	377968	408165	382293	714946	290310
Yeast00603	N-Term(TMT6plex); K13(TMT6plex)	35501.3	37839	34285.5	39541.2	17265.4	13147.6	11068.6	13113.1	12228.8	20296.9	30001.8	27116	25432	25850.7	16832.2	14707.1	11361	14169.8	17233.6	22588
Yeast00603	N-Term(TMT6plex); K13(TMT6plex)	38861.1	32862.6	43064.1	50880.6	17791.3	11624.7	10757.5	20262.4	13307.5	25811.3	32841.1	23549.9	31943.7	33264.1	17345	13003.6	11041.6	21895.3	18753.7	28724.9
Yeast00603	N-Term(TMT6plex)	47716.2	58772.2	68954	68228.6	32832.6	41413.8	18165.2	36756.6	53781.2	48185.5	40324.5	42117.1	51148	44605.6	32008.9	46326.2	18645	39718.8	75791.9	53624.7
Yeast00603	N-Term(TMT6plex); K8(TMT6plex)	141813	187609	151593	220847	77309.4	69041.7	58624.4	89515.4	76810.2	92385.5	119845	134444	112447	144383	75369.9	77231.3	60172.8	96729.5	108246	102814
Yeast00603	N-Term(TMT6plex); K16(TMT6plex)	170209	176962	182955	267345	90781.9	88357.9	88751.7	118513	137033	122887	143842	126814	135711	174781	88504.4	98838.7	91095.9	128064	193116	136758
Yeast00603 Total		434101	494045	480851	646843	235981	223586	187367	278161	293161	309566	366854	354040	356681	422884	230060	250107	192316	300577	413141	344510
Yeast00605	N-Term(TMT6plex); K24(TMT6plex)	20092.6	29651.3	30602.4	38387.8	13113.3	13635.7	17640	29097.8	33113.8	14851.4	16980.1	21248.6	22700	25096.7	12784.3	15253.2	18106	31442.8	46666.1	16527.8
Yeast00605 Total		20092.6	29651.3	30602.4	38387.8	13113.3	13635.7	17640	29097.8	33113.8	14851.4	16980.1	21248.6	22700	25096.7	12784.3	15253.2	18106	31442.8	46666.1	16527.8
Yeast00606	N-Term(TMT6plex)	388489	531130	389790	535753	188836	130167	97884.4	139306	76010	255664	328308	380616	289135	350257	184098	145607	100470	150533	107118	284523
Yeast00606 Total		388489	531130	389790	535753	188836	130167	97884.4	139306	76010	255664	328308	380616	289135	350257	184098	145607	100470	150533	107118	284523
Yeast00609	N-Term(TMT6plex); K3(TMT6plex); K10(TMT6plex)	242436	353714	253925	359470	150517	95322.3	84722.4	85241.8	54535.9	141870	204880	253477	188354	235009	146741	106629	86960.1	92111.4	76855.6	157884
Yeast00609	N-Term(TMT6plex); K9(TMT6plex)	209936	259442	240547	280327	158026	150120	119895	114238	129214	170514	177415	185920	178431	183268	154061	167927	123062	123444	182096	189762
Yeast00609 Total		452372	613157	494472	639796	308543	245442	204618	199480	183750	312384	382295	439398	366784	418278	300802	274556	210022	215556	258952	347646
Yeast00610	N-Term(TMT6plex)	763.227	1126.7	1175.01	869.385	662.85	487.119	762.499	675.344	825.7	856.203	644.995	807.412	871.584	568.375	646.221	544.9	782.639	729.77	1163.63	952.851
Yeast00610	N-Term(TMT6plex); K16(TMT6plex)	26332.2	30404.1	32844	37023.7	17736.8	8816.65	8714.41	10746.7	8017.17	16304.6	22253	21788	24362.7	24204.9	17291.8	9862.46	8944.58	11612.8	11298.3	18145.1
Yeast00610	N-Term(TMT6plex); K10(TMT6plex); K16(TMT6plex)	34528.6	46730.3	39635.1	45288	28262.4	8215.55	8528	10712.1	11667	20707.6	29179.8	33487.7	29400.1	29607.8	27553.4	9190.05	8753.25	11575.3	16441.9	23045.1
Yeast00610	N-Term(TMT6plex); K16(TMT6plex)	37032.7	48802.2	61255.1	69962.8	22208.7	13655.1	14098.3	14279.6	11311.3	21783.6	31296	34972.4	45437.2	45739.4	21651.5	15274.8	14470.6	15430.4	15940.6	24242.6
Yeast00610	N-Term(TMT6plex); K10(TMT6plex); K16(TMT6plex)	50571.8	66076.8	68722.9	67189.5	24565.2	34420.2	14513.9	23098.4	12959.2	24579	42737.7	47351.7	50976.7	43926.3	23949	38503.1	14897.2	24959.9	18262.9	27353.5
Yeast00610	N-Term(TMT6plex); K1(TMT6plex)	41032	40941.8	49653	51052	26179.3	17262.7	13071.7	12181.2	10324.2	24855.2	34675.8	29339.5	36831.2	33376.1	25522.5	19310.4	13417	13162.9	14549.5	27660.8
Yeast00610	N-Term(TMT6plex); K22(TMT6plex); K23(TMT6plex)	73627.1	92848.3	97006.2	109892	36271.6	31185.4	21918.1	22754.3	11293.9	51683.8	62221.5	66536.5	71956.4	71844	35361.6	34884.5	22497	24588.1	15916.1	57517.9
Yeast00610	N-Term(TMT6plex); K5(TMT6plex); K12(TMT6plex)	130982	150024	150879	181106	87147.3	72907.8	72284.6	53567.8	50750.3	82178.4	110692	107509	111917	118401	84961	81555.9	74193.8	57884.8	71520.6	91454.7
Yeast00610	N-Term(TMT6plex); K5(TMT6plex); K12(TMT6plex)	176133	170053	173954	235319	86116.1	69154.8	54731.6	49571.7	41708.4	96099.8	148848	121862	129034	153844	83955.7	77357.7	56177.2	53566.7	58778.2	106948
Yeast00610	N-Term(TMT6plex); K1(TMT6plex)	150829	169992	167043	200163	102029	95792.3	76780.7	69531.9	66494.4	104612	127464	121819	123908	130860	99469.1	107155	78808.7	75135.4	93708.2	116421
Yeast00610	K3(TMT6plex); K11(TMT6plex)	357253	257913	350207	324029	229374	191494	164678	167805	202591	210755	301911	184824	259774	211839	223620	214208	169028	181329	285504	234545
Yeast00610	N-Term(TMT6plex); K11(TMT6plex)	357253	257913	350207	324029	229374	191494	164678	167805	202591	210755	301911	184824	259774	211839	223620	214208	169028	181329	285504	234545
Yeast00610	N-Term(TMT6plex); K8(TMT6plex)	608291	609696	563274	717031	280603	218307	136901	166635	109319	336855	514061	436917	417820	468771	273563	244202	140517	180064	154059	374879
Yeast00610	N-Term(TMT6plex); K1(TMT6plex); K10(TMT6plex)	713123	719559	750039	930216	343175	254236	253370	235647	157050	421263	602653	515647	556357	608145	334565	284393	260062	254638	221326	468816
Yeast00610	N-Term(TMT6plex); K5(TMT6plex); K12(TMT6plex)	957427	1.13986e+06	1219191	1.39284e+06	478150	334053	235204	301077	165566	602979	809112	816844	904360	910593	466154	373677	241417	325341	233326	671044
Yeast00610	N-Term(TMT6plex); K8(TMT6plex)	1326282	1.42842e+06	1.2995e+06	1.45941e+06	677851	437544	487125	489423	307305	626409	1.12083e+06	1.02363e+06	963932	954111	660845	489444	499991	528866	433074	697118
Yeast00610	N-Term(TMT6plex); K8(TMT6plex)	1.14317e+06	1.18796e+06	1.21905e+06	1.44191e+06	551284	397749	312138	301422	322694	683566	966079	851308	904255	942670	537454	444929	320383	325713	454761	760727
Yeast00610	N-Term(TMT6plex); K1(TMT6plex)	1.44105e+06	1.79201e+06	1.87464e+06	2101881	912937	619661	461027	435564	303462	982711	1.21782e+06	1.28418e+06	1.39055e+06	1.37414e+06	890034	693163	473204	470666	427659	1.09364e+06
Yeast00610	N-Term(TMT6plex); K3(TMT6plex); K11(TMT6plex)	2.00314e+06	2.17165e+06	2.40837e+06	2.74462e+06	1.00218e+06	775170	687175	680478	471987	1.2523e+06	1.69283e+06	1.55624e+06	1.78646e+06	1.79434e+06	977036	867119	705325	735317	665155	1.39366e+06
Yeast00610	N-Term(TMT6plex); K11(TMT6plex)	2230405	2466661	2.90782e+06	3.16472e+06	1.05207e+06	678861	480558	659649	410476	1.33081e+06	1.88489e+06	1.76765e+06	2.15694e+06	2.06899e+06	1.02568e+06	759386	493251	712810	578469	1.48103e+06
Yeast00610	N-Term(TMT6plex); K5(TMT6plex); K12(TMT6plex)	3.51025e+06	4.13725e+06	4195290	4945514	1.59108e+06	1.14723e+06	838029	907247	583883	1.78782e+06	2.96647e+06	2.96482e+06	3.11194e+06	3.23321e+06	1.55116e+06	1.28331e+06	860164	980362	822846	1.98963e+06
Yeast00610	N-Term(TMT6plex); K8(TMT6plex)	5.88763e+06	6344566	7.33414e+06	7.97204e+06	2.84531e+06	1.86023e+06	1.67192e+06	1.89762e+06	1063634	3.03123e+06	4.97558e+06	4.54661e+06	5.44025e+06	5.21185e+06	2.77393e+06	2.08088e+06	1.71608e+06	2.05055e+06	1.49894e+06	3.3734e+06
Yeast00610 Total		2.12571e+07	2.33305e+07	2.53139e+07	2.85161e+07	1.06246e+07	7.45792e+06	6.17821e+06	6.67749e+06	4.52591e+06	1.19211e+07	1.79642e+07	1.6719e+07	1.87771e+07	1.86429e+07	1.0358e+07	8.34256e+06	6.3414e+06	7.21563e+06	6.3782e+06	1.32668e+07
Yeast00625	N-Term(TMT6plex); K3(TMT6plex); K22(TMT6plex)	201493	287344	277892	361631	195158	122506	150849	55920	37010.5	165738	170279	205915	206132	236423	190262	137037	154833	60426.5	52157.5	184447
Yeast00625	N-Term(TMT6plex); K19(TMT6plex)	212240	277852	278108	299270	209866	131513	124373	77135.9	74578.4	188220	179362	199113	206292	195653	204601	147113	127659	83352.3	105101	209466
Yeast00625 Total		413732	565196	556000	660901	405025	254019	275223	133056	111589	353958	349641	405028	412424	432076	394863	284150	282492	143779	157258	393913
Yeast00627	N-Term(TMT6plex); K9(TMT6plex)	191617	184099	206386	278062	196530	185394	212437	200872	214052	213136	161933	131928	153091	181788	191600	207385	218048	217060	301657	237195
Yeast00627	N-Term(TMT6plex)	352841	299879	313289	379862	337536	358858	381310	330900	550205	309583	298182	214898	232389	248341	329068	401425	391382	357568	775385	344529
[truncated: 12,286 more rows]
